# Supplementary material for: Characterization of HCI-EC-23 a novel estrogen- and progesterone-responsive endometrial cancer cell line
Source: Sci Rep. 2022 Nov 17;12:19731. doi: 10.1038/s41598-022-24211-8 (PMC9672046; doi:10.1038/s41598-022-24211-8)
Supplement: Supplementary file 2 — Supplementary Information 1. [file 41598_2022_24211_MOESM2_ESM.txt]

Hugo_Symbol	Entrez_Gene_Id	Center	NCBI_Build	Chromosome	Start_Position	End_Position	Strand	Variant_Classification	Variant_Type	Reference_Allele	Tumor_Seq_Allele1	Tumor_Seq_Allele2	dbSNP_RS	dbSNP_Val_Status	Tumor_Sample_Barcode	Matched_Norm_Sample_Barcode	Match_Norm_Seq_Allele1	Match_Norm_Seq_Allele2	Tumor_Validation_Allele1	Tumor_Validation_Allele2	Match_Norm_Validation_Allele1	Match_Norm_Validation_Allele2	Verification_Status	Validation_Status	Mutation_Status	Sequencing_Phase	Sequence_Source	Validation_Method	Score	BAM_File	Sequencer	Tumor_Sample_UUID	Matched_Norm_Sample_UUID	HGVSc	HGVSp	HGVSp_Short	Transcript_ID	Exon_Number	t_depth	t_ref_count	t_alt_count	n_depth	n_ref_count	n_alt_count	all_effects	Allele	Gene	Feature	Feature_type
KLHL17	339451	.	GRCh38	chr1	964151	964151	+	Silent	SNP	C	C	T	rs373377524	NA	HCI-EC-23	NORMAL	C	C	NA	NA	NA	NA	NA	NA	NA	NA	NA	NA	NA	NA	NA	NA	NA	c.1489C>T	p.Leu497=	p.L497=	ENST00000338591	10/12	NA	NA	NA	NA	NA	NA	KLHL17,synonymous_variant,p.Leu497=,ENST00000338591,NM_198317.3;KLHL17,synonymous_variant,p.Leu220=,ENST00000622660,;NOC2L,upstream_gene_variant,,ENST00000327044,NM_015658.4;PLEKHN1,upstream_gene_variant,,ENST00000379407,NM_001160184.2;PLEKHN1,upstream_gene_variant,,ENST00000379409,;PLEKHN1,upstream_gene_variant,,ENST00000379410,NM_001367552.1,NM_032129.3;NOC2L,upstream_gene_variant,,ENST00000487…	T	ENSG00000187961	ENST00000338591	Transcript
KLHL17	339451	.	GRCh38	chr1	965008	965008	+	Frame_Shift_Del	DEL	G	G	-	novel	NA	HCI-EC-23	NORMAL	G	G	NA	NA	NA	NA	NA	NA	NA	NA	NA	NA	NA	NA	NA	NA	NA	c.1751del	p.Gly584ValfsTer100	p.G584Vfs*100	ENST00000338591	12/12	NA	NA	NA	NA	NA	NA	KLHL17,frameshift_variant,p.Gly584ValfsTer100,ENST00000338591,NM_198317.3;KLHL17,3_prime_UTR_variant,,ENST00000622660,;PLEKHN1,upstream_gene_variant,,ENST00000379407,NM_001160184.2;PLEKHN1,upstream_gene_variant,,ENST00000379409,;PLEKHN1,upstream_gene_variant,,ENST00000379410,NM_001367552.1,NM_032129.3;KLHL17,downstream_gene_variant,,ENST00000463212,;KLHL17,downstream_gene_variant,,ENST00000466300…	-	ENSG00000187961	ENST00000338591	Transcript
AGRN	375790	.	GRCh38	chr1	1053926	1053926	+	Missense_Mutation	SNP	G	G	A	rs758968975	NA	HCI-EC-23	NORMAL	G	G	NA	NA	NA	NA	NA	NA	NA	NA	NA	NA	NA	NA	NA	NA	NA	c.5825G>A	p.Arg1942His	p.R1942H	ENST00000379370	34/36	NA	NA	NA	NA	NA	NA	AGRN,missense_variant,p.Arg1860His,ENST00000651234,;AGRN,missense_variant,p.Arg1837His,ENST00000652369,NM_001364727.2;AGRN,missense_variant,p.Arg1827His,ENST00000620552,NM_001305275.2;AGRN,missense_variant,p.Arg1942His,ENST00000379370,NM_198576.4;AL645608.5,upstream_gene_variant,,ENST00000418300,;AGRN,non_coding_transcript_exon_variant,,ENST00000461111,;AGRN,downstream_gene_variant,,ENST000004929…	A	ENSG00000188157	ENST00000379370	Transcript
MXRA8	54587	.	GRCh38	chr1	1354851	1354851	+	Silent	SNP	C	C	T	rs779344525	NA	HCI-EC-23	NORMAL	C	C	NA	NA	NA	NA	NA	NA	NA	NA	NA	NA	NA	NA	NA	NA	NA	c.780G>A	p.Glu260=	p.E260=	ENST00000445648	5/10	NA	NA	NA	NA	NA	NA	MXRA8,synonymous_variant,p.Glu251=,ENST00000477278,NM_001282583.2;MXRA8,synonymous_variant,p.Glu260=,ENST00000309212,NM_001282582.1,NM_032348.4;MXRA8,synonymous_variant,p.Glu159=,ENST00000342753,NM_001282584.1;MXRA8,synonymous_variant,p.Glu260=,ENST00000445648,NM_001282585.1;MXRA8,non_coding_transcript_exon_variant,,ENST00000476718,;MXRA8,downstream_gene_variant,,ENST00000460473,;MXRA8,downstream…	T	ENSG00000162576	ENST00000445648	Transcript
CDK11B	984	.	GRCh38	chr1	1636050	1636050	+	Frame_Shift_Del	DEL	G	G	-	novel	NA	HCI-EC-23	NORMAL	G	G	NA	NA	NA	NA	NA	NA	NA	NA	NA	NA	NA	NA	NA	NA	NA	c.2182del	p.Leu728SerfsTer20	p.L728Sfs*20	ENST00000407249	19/20	NA	NA	NA	NA	NA	NA	CDK11B,frameshift_variant,p.Leu715SerfsTer20,ENST00000341832,NM_001291345.2,NM_033487.3,NM_033490.3,NM_033486.3;CDK11B,frameshift_variant,p.Leu728SerfsTer20,ENST00000407249,NM_001787.3;CDK11B,frameshift_variant,p.Leu681SerfsTer20,ENST00000340677,NM_033489.3;CDK11B,frameshift_variant,p.Leu718SerfsTer20,ENST00000629312,;CDK11B,frameshift_variant,p.Leu716SerfsTer20,ENST00000629289,;CDK11B,frameshift…	-	ENSG00000248333	ENST00000407249	Transcript
CDK11A	984	.	GRCh38	chr1	1704086	1704086	+	Missense_Mutation	SNP	C	C	T	rs574343699	NA	HCI-EC-23	NORMAL	C	C	NA	NA	NA	NA	NA	NA	NA	NA	NA	NA	NA	NA	NA	NA	NA	c.1756G>A	p.Val586Met	p.V586M	ENST00000378633	16/20	NA	NA	NA	NA	NA	NA	CDK11A,missense_variant,p.Val583Met,ENST00000404249,NM_024011.4;CDK11A,missense_variant,p.Val549Met,ENST00000356200,;CDK11A,missense_variant,p.Val586Met,ENST00000378633,NM_001313896.2;CDK11A,missense_variant,p.Val582Met,ENST00000357760,NM_001313982.2;CDK11A,missense_variant,p.Val549Met,ENST00000378638,;CDK11A,missense_variant,p.Val573Met,ENST00000358779,NM_033529.4;AL031282.2,intron_variant,,ENST…	T	ENSG00000008128	ENST00000378633	Transcript
NADK	65220	.	GRCh38	chr1	1752908	1752909	+	In_Frame_Ins	INS	-	-	CCTCCTCCT	rs71578334	NA	HCI-EC-23	NORMAL	-	-	NA	NA	NA	NA	NA	NA	NA	NA	NA	NA	NA	NA	NA	NA	NA	c.1763_1771dup	p.Glu588_Glu590dup	p.E588_E590dup	ENST00000378625	14/14	NA	NA	NA	NA	NA	NA	NADK,inframe_insertion,p.Glu588_Glu590dup,ENST00000378625,NM_001198994.2;NADK,inframe_insertion,p.Glu443_Glu445dup,ENST00000341426,NM_023018.5;NADK,inframe_insertion,p.Glu443_Glu445dup,ENST00000341991,NM_001353641.2,NM_001198993.2;NADK,inframe_insertion,p.Glu411_Glu413dup,ENST00000342348,NM_001353642.2,NM_001198995.1;NADK,downstream_gene_variant,,ENST00000469045,;NADK,downstream_gene_variant,,ENS…	CCTCCTCCT	ENSG00000008130	ENST00000378625	Transcript
CFAP74	85452	.	GRCh38	chr1	1985446	1985446	+	Missense_Mutation	SNP	G	G	A	novel	NA	HCI-EC-23	NORMAL	G	G	NA	NA	NA	NA	NA	NA	NA	NA	NA	NA	NA	NA	NA	NA	NA	c.440C>T	p.Ala147Val	p.A147V	ENST00000493964	6/38	NA	NA	NA	NA	NA	NA	CFAP74,missense_variant,p.Ala147Val,ENST00000493964,NM_001304360.2;CFAP74,downstream_gene_variant,,ENST00000378590,;CFAP74,non_coding_transcript_exon_variant,,ENST00000270720,;CFAP74,non_coding_transcript_exon_variant,,ENST00000468610,;CFAP74,non_coding_transcript_exon_variant,,ENST00000378592,;	A	ENSG00000142609	ENST00000493964	Transcript
MEGF6	1953	.	GRCh38	chr1	3501865	3501865	+	Frame_Shift_Del	DEL	C	C	-	rs755877822	NA	HCI-EC-23	NORMAL	C	C	NA	NA	NA	NA	NA	NA	NA	NA	NA	NA	NA	NA	NA	NA	NA	c.2245del	p.Ala749ProfsTer223	p.A749Pfs*223	ENST00000356575	18/37	NA	NA	NA	NA	NA	NA	MEGF6,frameshift_variant,p.Ala749ProfsTer223,ENST00000356575,NM_001409.4;MEGF6,frameshift_variant,p.Ala644ProfsTer223,ENST00000294599,;MEGF6,frameshift_variant,p.Ala756ProfsTer223,ENST00000485002,;,regulatory_region_variant,,ENSR00000345218,;,regulatory_region_variant,,ENSR00000918782,;	-	ENSG00000162591	ENST00000356575	Transcript
RPL22	6146	.	GRCh38	chr1	6197725	6197725	+	Frame_Shift_Del	DEL	T	T	-	rs759765382	NA	HCI-EC-23	NORMAL	T	T	NA	NA	NA	NA	NA	NA	NA	NA	NA	NA	NA	NA	NA	NA	NA	c.44del	p.Lys15ArgfsTer5	p.K15Rfs*5	ENST00000234875	2/4	NA	NA	NA	NA	NA	NA	RPL22,frameshift_variant,p.Lys15ArgfsTer5,ENST00000234875,NM_000983.4;RPL22,5_prime_UTR_variant,,ENST00000465335,;RPL22,5_prime_UTR_variant,,ENST00000497965,;RPL22,5_prime_UTR_variant,,ENST00000462296,;RPL22,5_prime_UTR_variant,,ENST00000471204,;RPL22,5_prime_UTR_variant,,ENST00000465387,;AL031847.1,5_prime_UTR_variant,,ENST00000484532,;RPL22,non_coding_transcript_exon_variant,,ENST00000480661,;,…	-	ENSG00000116251	ENST00000234875	Transcript
PER3	8863	.	GRCh38	chr1	7829950	7829950	+	Frame_Shift_Del	DEL	A	A	-	rs1464727908	NA	HCI-EC-23	NORMAL	A	A	NA	NA	NA	NA	NA	NA	NA	NA	NA	NA	NA	NA	NA	NA	NA	c.3003del	p.Gly1002AspfsTer5	p.G1002Dfs*5	ENST00000613533	19/22	NA	NA	NA	NA	NA	NA	PER3,frameshift_variant,p.Gly1002AspfsTer5,ENST00000613533,NM_001289862.2;PER3,frameshift_variant,p.Gly1002AspfsTer5,ENST00000377532,NM_001377275.1;PER3,frameshift_variant,p.Gly1001AspfsTer5,ENST00000614998,NM_001289861.2,NM_001289863.3,NM_001289864.3;PER3,frameshift_variant,p.Gly993AspfsTer5,ENST00000361923,NM_016831.4,NM_001377276.1;Z98884.1,upstream_gene_variant,,ENST00000451646,;	-	ENSG00000049246	ENST00000613533	Transcript
KIF1B	23095	.	GRCh38	chr1	10334629	10334629	+	Missense_Mutation	SNP	G	G	A	rs1452348803	NA	HCI-EC-23	NORMAL	G	G	NA	NA	NA	NA	NA	NA	NA	NA	NA	NA	NA	NA	NA	NA	NA	c.3034G>A	p.Ala1012Thr	p.A1012T	ENST00000377081	27/48	NA	NA	NA	NA	NA	NA	KIF1B,missense_variant,p.Ala1012Thr,ENST00000676179,NM_001365951.3;KIF1B,missense_variant,p.Ala1012Thr,ENST00000377086,NM_001365952.1;KIF1B,missense_variant,p.Ala1012Thr,ENST00000377081,;KIF1B,missense_variant,p.Ala998Thr,ENST00000620295,;KIF1B,missense_variant,p.Ala986Thr,ENST00000622724,;KIF1B,missense_variant,p.Ala966Thr,ENST00000263934,NM_015074.3;	A	ENSG00000054523	ENST00000377081	Transcript
EXOSC10	5394	.	GRCh38	chr1	11099753	11099753	+	Missense_Mutation	SNP	G	G	A	novel	NA	HCI-EC-23	NORMAL	G	G	NA	NA	NA	NA	NA	NA	NA	NA	NA	NA	NA	NA	NA	NA	NA	c.79C>T	p.Pro27Ser	p.P27S	ENST00000376936	1/25	NA	NA	NA	NA	NA	NA	EXOSC10,missense_variant,p.Pro27Ser,ENST00000376936,NM_001001998.3;EXOSC10,missense_variant,p.Pro27Ser,ENST00000304457,NM_002685.4;EXOSC10-AS1,non_coding_transcript_exon_variant,,ENST00000447600,;EXOSC10-AS1,non_coding_transcript_exon_variant,,ENST00000435388,;EXOSC10,missense_variant,p.Pro27Ser,ENST00000460196,;,regulatory_region_variant,,ENSR00000001378,;	A	ENSG00000171824	ENST00000376936	Transcript
KIAA2013	90231	.	GRCh38	chr1	11925931	11925931	+	Missense_Mutation	SNP	C	C	T	rs746068029	NA	HCI-EC-23	NORMAL	C	C	NA	NA	NA	NA	NA	NA	NA	NA	NA	NA	NA	NA	NA	NA	NA	c.307G>A	p.Ala103Thr	p.A103T	ENST00000376576	1/2	NA	NA	NA	NA	NA	NA	KIAA2013,missense_variant,p.Ala103Thr,ENST00000376572,NM_138346.3;KIAA2013,missense_variant,p.Ala103Thr,ENST00000376576,;KIAA2013,missense_variant,p.Ala103Thr,ENST00000616327,;,regulatory_region_variant,,ENSR00000001461,;	T	ENSG00000116685	ENST00000376576	Transcript
MFN2	9927	.	GRCh38	chr1	11992679	11992679	+	Frame_Shift_Del	DEL	T	T	-	rs777012596	NA	HCI-EC-23	NORMAL	T	T	NA	NA	NA	NA	NA	NA	NA	NA	NA	NA	NA	NA	NA	NA	NA	c.306del	p.Phe102LeufsTer11	p.F102Lfs*11	ENST00000675298	4/19	NA	NA	NA	NA	NA	NA	MFN2,frameshift_variant,p.Phe102LeufsTer11,ENST00000675231,;MFN2,frameshift_variant,p.Phe102LeufsTer11,ENST00000675817,;MFN2,frameshift_variant,p.Phe102LeufsTer11,ENST00000674548,;MFN2,frameshift_variant,p.Phe102LeufsTer11,ENST00000675053,;MFN2,frameshift_variant,p.Phe102LeufsTer11,ENST00000674910,;MFN2,frameshift_variant,p.Phe102LeufsTer11,ENST00000444836,NM_001127660.1;MFN2,frameshift_variant,p…	-	ENSG00000116688	ENST00000675298	Transcript
VPS13D	55187	.	GRCh38	chr1	12299261	12299261	+	Silent	SNP	C	C	T	rs143808117	NA	HCI-EC-23	NORMAL	C	C	NA	NA	NA	NA	NA	NA	NA	NA	NA	NA	NA	NA	NA	NA	NA	c.6093C>T	p.Pro2031=	p.P2031=	ENST00000620676	25/70	NA	NA	NA	NA	NA	NA	VPS13D,synonymous_variant,p.Pro2031=,ENST00000620676,NM_015378.4;VPS13D,synonymous_variant,p.Pro2031=,ENST00000613099,NM_018156.4;VPS13D,synonymous_variant,p.Pro854=,ENST00000011700,;VPS13D,synonymous_variant,p.Pro254=,ENST00000646917,;VPS13D,upstream_gene_variant,,ENST00000460333,;,regulatory_region_variant,,ENSR00000919868,;	T	ENSG00000048707	ENST00000620676	Transcript
VPS13D	55187	.	GRCh38	chr1	12311822	12311822	+	Missense_Mutation	SNP	A	A	G	novel	NA	HCI-EC-23	NORMAL	A	A	NA	NA	NA	NA	NA	NA	NA	NA	NA	NA	NA	NA	NA	NA	NA	c.6832A>G	p.Ser2278Gly	p.S2278G	ENST00000620676	29/70	NA	NA	NA	NA	NA	NA	VPS13D,missense_variant,p.Ser2278Gly,ENST00000620676,NM_015378.4;VPS13D,missense_variant,p.Ser2278Gly,ENST00000613099,NM_018156.4;VPS13D,missense_variant,p.Ser1101Gly,ENST00000011700,;VPS13D,non_coding_transcript_exon_variant,,ENST00000487188,;VPS13D,missense_variant,p.Ser501Gly,ENST00000646917,;VPS13D,non_coding_transcript_exon_variant,,ENST00000460333,;	G	ENSG00000048707	ENST00000620676	Transcript
C1orf158	93190	.	GRCh38	chr1	12755770	12755770	+	Missense_Mutation	SNP	G	G	A	novel	NA	HCI-EC-23	NORMAL	G	G	NA	NA	NA	NA	NA	NA	NA	NA	NA	NA	NA	NA	NA	NA	NA	c.182G>A	p.Arg61Lys	p.R61K	ENST00000614859	2/4	NA	NA	NA	NA	NA	NA	C1orf158,missense_variant,p.Arg61Lys,ENST00000614859,NM_152290.4;C1orf158,intron_variant,,ENST00000376210,NM_001330361.2;C1orf158,downstream_gene_variant,,ENST00000474179,;	A	ENSG00000157330	ENST00000614859	Transcript
PRAMEF12	390999	.	GRCh38	chr1	12775635	12775635	+	Missense_Mutation	SNP	T	T	C	novel	NA	HCI-EC-23	NORMAL	T	T	NA	NA	NA	NA	NA	NA	NA	NA	NA	NA	NA	NA	NA	NA	NA	c.380T>C	p.Leu127Pro	p.L127P	ENST00000357726	2/3	NA	NA	NA	NA	NA	NA	PRAMEF12,missense_variant,p.Leu127Pro,ENST00000357726,NM_001080830.5;	C	ENSG00000116726	ENST00000357726	Transcript
PRAMEF11	0	.	GRCh38	chr1	12825431	12825431	+	Silent	SNP	T	T	G	rs1736831	NA	HCI-EC-23	NORMAL	T	T	NA	NA	NA	NA	NA	NA	NA	NA	NA	NA	NA	NA	NA	NA	NA	c.948A>C	p.Leu316=	p.L316=	ENST00000619922	4/4	NA	NA	NA	NA	NA	NA	PRAMEF11,synonymous_variant,p.Leu316=,ENST00000619922,NM_001146344.3;LINC01784,upstream_gene_variant,,ENST00000438401,;	G	ENSG00000239810	ENST00000619922	Transcript
PRAMEF11	0	.	GRCh38	chr1	12827720	12827720	+	Missense_Mutation	SNP	T	T	G	rs2486717	NA	HCI-EC-23	NORMAL	T	T	NA	NA	NA	NA	NA	NA	NA	NA	NA	NA	NA	NA	NA	NA	NA	c.404A>C	p.Lys135Thr	p.K135T	ENST00000619922	3/4	NA	NA	NA	NA	NA	NA	PRAMEF11,missense_variant,p.Lys135Thr,ENST00000619922,NM_001146344.3;LINC01784,upstream_gene_variant,,ENST00000438401,;	G	ENSG00000239810	ENST00000619922	Transcript
PRAMEF10	343071	.	GRCh38	chr1	12893335	12893335	+	Missense_Mutation	SNP	T	T	G	rs2637920	NA	HCI-EC-23	NORMAL	T	T	NA	NA	NA	NA	NA	NA	NA	NA	NA	NA	NA	NA	NA	NA	NA	c.1006A>C	p.Asn336His	p.N336H	ENST00000235347	4/4	NA	NA	NA	NA	NA	NA	PRAMEF10,missense_variant,p.Asn336His,ENST00000235347,NM_001039361.4;	G	ENSG00000187545	ENST00000235347	Transcript
PRAMEF10	343071	.	GRCh38	chr1	12894694	12894694	+	Nonsense_Mutation	SNP	C	C	T	rs2260233	NA	HCI-EC-23	NORMAL	C	C	NA	NA	NA	NA	NA	NA	NA	NA	NA	NA	NA	NA	NA	NA	NA	c.758G>A	p.Trp253Ter	p.W253*	ENST00000235347	3/4	NA	NA	NA	NA	NA	NA	PRAMEF10,stop_gained,p.Trp253Ter,ENST00000235347,NM_001039361.4;	T	ENSG00000187545	ENST00000235347	Transcript
PRAMEF10	343071	.	GRCh38	chr1	12895136	12895136	+	Silent	SNP	T	T	G	rs3888718	NA	HCI-EC-23	NORMAL	T	T	NA	NA	NA	NA	NA	NA	NA	NA	NA	NA	NA	NA	NA	NA	NA	c.316A>C	p.Arg106=	p.R106=	ENST00000235347	3/4	NA	NA	NA	NA	NA	NA	PRAMEF10,synonymous_variant,p.Arg106=,ENST00000235347,NM_001039361.4;	G	ENSG00000187545	ENST00000235347	Transcript
PRAMEF10	343071	.	GRCh38	chr1	12895156	12895156	+	Missense_Mutation	SNP	T	T	A	rs3121398	NA	HCI-EC-23	NORMAL	T	T	NA	NA	NA	NA	NA	NA	NA	NA	NA	NA	NA	NA	NA	NA	NA	c.296A>T	p.Lys99Ile	p.K99I	ENST00000235347	3/4	NA	NA	NA	NA	NA	NA	PRAMEF10,missense_variant,p.Lys99Ile,ENST00000235347,NM_001039361.4;	A	ENSG00000187545	ENST00000235347	Transcript
PRAMEF7	441871	.	GRCh38	chr1	12920307	12920307	+	Missense_Mutation	SNP	T	T	C	rs1832597	NA	HCI-EC-23	NORMAL	T	T	NA	NA	NA	NA	NA	NA	NA	NA	NA	NA	NA	NA	NA	NA	NA	c.1319T>C	p.Leu440Pro	p.L440P	ENST00000616979	4/4	NA	NA	NA	NA	NA	NA	PRAMEF7,missense_variant,p.Leu440Pro,ENST00000616979,NM_001012277.4;PRAMEF7,missense_variant,p.Leu440Pro,ENST00000330881,;RNU6-1072P,upstream_gene_variant,,ENST00000384703,;	C	ENSG00000204510	ENST00000616979	Transcript
PRAMEF9	0	.	GRCh38	chr1	13175322	13175322	+	Silent	SNP	G	G	T	rs879181951	NA	HCI-EC-23	NORMAL	G	G	NA	NA	NA	NA	NA	NA	NA	NA	NA	NA	NA	NA	NA	NA	NA	c.42G>T	p.Leu14=	p.L14=	ENST00000415919	2/4	NA	NA	NA	NA	NA	NA	PRAMEF9,synonymous_variant,p.Leu14=,ENST00000415919,NM_001010890.2;	T	ENSG00000204505	ENST00000415919	Transcript
PRAMEF9	0	.	GRCh38	chr1	13175352	13175352	+	Silent	SNP	C	C	T	rs2933094	NA	HCI-EC-23	NORMAL	C	C	NA	NA	NA	NA	NA	NA	NA	NA	NA	NA	NA	NA	NA	NA	NA	c.72C>T	p.Ala24=	p.A24=	ENST00000415919	2/4	NA	NA	NA	NA	NA	NA	PRAMEF9,synonymous_variant,p.Ala24=,ENST00000415919,NM_001010890.2;	T	ENSG00000204505	ENST00000415919	Transcript
PRAMEF9	0	.	GRCh38	chr1	13176324	13176324	+	Missense_Mutation	SNP	C	C	G	rs1355578841	NA	HCI-EC-23	NORMAL	C	C	NA	NA	NA	NA	NA	NA	NA	NA	NA	NA	NA	NA	NA	NA	NA	c.377C>G	p.Ser126Cys	p.S126C	ENST00000415919	3/4	NA	NA	NA	NA	NA	NA	PRAMEF9,missense_variant,p.Ser126Cys,ENST00000415919,NM_001010890.2;	G	ENSG00000204505	ENST00000415919	Transcript
PRAMEF9	0	.	GRCh38	chr1	13176384	13176384	+	Missense_Mutation	SNP	A	A	G	rs1339853792	NA	HCI-EC-23	NORMAL	A	A	NA	NA	NA	NA	NA	NA	NA	NA	NA	NA	NA	NA	NA	NA	NA	c.437A>G	p.Gln146Arg	p.Q146R	ENST00000415919	3/4	NA	NA	NA	NA	NA	NA	PRAMEF9,missense_variant,p.Gln146Arg,ENST00000415919,NM_001010890.2;	G	ENSG00000204505	ENST00000415919	Transcript
PRAMEF9	0	.	GRCh38	chr1	13178750	13178750	+	Missense_Mutation	SNP	C	C	T	rs1263798891	NA	HCI-EC-23	NORMAL	C	C	NA	NA	NA	NA	NA	NA	NA	NA	NA	NA	NA	NA	NA	NA	NA	c.1055C>T	p.Ala352Val	p.A352V	ENST00000415919	4/4	NA	NA	NA	NA	NA	NA	PRAMEF9,missense_variant,p.Ala352Val,ENST00000415919,NM_001010890.2;	T	ENSG00000204505	ENST00000415919	Transcript
PRAMEF9	0	.	GRCh38	chr1	13178764	13178764	+	Silent	SNP	T	T	C	rs1466382608	NA	HCI-EC-23	NORMAL	T	T	NA	NA	NA	NA	NA	NA	NA	NA	NA	NA	NA	NA	NA	NA	NA	c.1069T>C	p.Leu357=	p.L357=	ENST00000415919	4/4	NA	NA	NA	NA	NA	NA	PRAMEF9,synonymous_variant,p.Leu357=,ENST00000415919,NM_001010890.2;	C	ENSG00000204505	ENST00000415919	Transcript
PRAMEF9	0	.	GRCh38	chr1	13178805	13178805	+	Silent	SNP	C	C	T	rs1266607628	NA	HCI-EC-23	NORMAL	C	C	NA	NA	NA	NA	NA	NA	NA	NA	NA	NA	NA	NA	NA	NA	NA	c.1110C>T	p.Asn370=	p.N370=	ENST00000415919	4/4	NA	NA	NA	NA	NA	NA	PRAMEF9,synonymous_variant,p.Asn370=,ENST00000415919,NM_001010890.2;	T	ENSG00000204505	ENST00000415919	Transcript
PRAMEF9	0	.	GRCh38	chr1	13178835	13178835	+	Missense_Mutation	SNP	T	T	G	rs1211386606	NA	HCI-EC-23	NORMAL	T	T	NA	NA	NA	NA	NA	NA	NA	NA	NA	NA	NA	NA	NA	NA	NA	c.1140T>G	p.Phe380Leu	p.F380L	ENST00000415919	4/4	NA	NA	NA	NA	NA	NA	PRAMEF9,missense_variant,p.Phe380Leu,ENST00000415919,NM_001010890.2;	G	ENSG00000204505	ENST00000415919	Transcript
PRAMEF18	0	.	GRCh38	chr1	13223363	13223363	+	Missense_Mutation	SNP	G	G	A	rs78574397	NA	HCI-EC-23	NORMAL	G	G	NA	NA	NA	NA	NA	NA	NA	NA	NA	NA	NA	NA	NA	NA	NA	c.1409C>T	p.Ser470Phe	p.S470F	ENST00000624297	3/3	NA	NA	NA	NA	NA	NA	PRAMEF18,missense_variant,p.Ser470Phe,ENST00000624297,NM_001099850.2;,regulatory_region_variant,,ENSR00000250311,;	A	ENSG00000279804	ENST00000624297	Transcript
PRAMEF18	0	.	GRCh38	chr1	13223492	13223492	+	Missense_Mutation	SNP	A	A	G	rs55667172	NA	HCI-EC-23	NORMAL	A	A	NA	NA	NA	NA	NA	NA	NA	NA	NA	NA	NA	NA	NA	NA	NA	c.1280T>C	p.Leu427Ser	p.L427S	ENST00000624297	3/3	NA	NA	NA	NA	NA	NA	PRAMEF18,missense_variant,p.Leu427Ser,ENST00000624297,NM_001099850.2;,regulatory_region_variant,,ENSR00000250311,;	G	ENSG00000279804	ENST00000624297	Transcript
PRAMEF18	0	.	GRCh38	chr1	13223511	13223511	+	Missense_Mutation	SNP	T	T	C	rs28609879	NA	HCI-EC-23	NORMAL	T	T	NA	NA	NA	NA	NA	NA	NA	NA	NA	NA	NA	NA	NA	NA	NA	c.1261A>G	p.Asn421Asp	p.N421D	ENST00000624297	3/3	NA	NA	NA	NA	NA	NA	PRAMEF18,missense_variant,p.Asn421Asp,ENST00000624297,NM_001099850.2;,regulatory_region_variant,,ENSR00000250311,;	C	ENSG00000279804	ENST00000624297	Transcript
PRAMEF18	0	.	GRCh38	chr1	13223512	13223512	+	Silent	SNP	G	G	A	rs28393762	NA	HCI-EC-23	NORMAL	G	G	NA	NA	NA	NA	NA	NA	NA	NA	NA	NA	NA	NA	NA	NA	NA	c.1260C>T	p.Asp420=	p.D420=	ENST00000624297	3/3	NA	NA	NA	NA	NA	NA	PRAMEF18,synonymous_variant,p.Asp420=,ENST00000624297,NM_001099850.2;,regulatory_region_variant,,ENSR00000250311,;	A	ENSG00000279804	ENST00000624297	Transcript
PRAMEF18	0	.	GRCh38	chr1	13223649	13223649	+	Missense_Mutation	SNP	G	G	A	rs56088861	NA	HCI-EC-23	NORMAL	G	G	NA	NA	NA	NA	NA	NA	NA	NA	NA	NA	NA	NA	NA	NA	NA	c.1123C>T	p.Arg375Cys	p.R375C	ENST00000624297	3/3	NA	NA	NA	NA	NA	NA	PRAMEF18,missense_variant,p.Arg375Cys,ENST00000624297,NM_001099850.2;	A	ENSG00000279804	ENST00000624297	Transcript
PRAMEF18	0	.	GRCh38	chr1	13223685	13223685	+	Missense_Mutation	SNP	A	A	C	rs56276757	NA	HCI-EC-23	NORMAL	A	A	NA	NA	NA	NA	NA	NA	NA	NA	NA	NA	NA	NA	NA	NA	NA	c.1087T>G	p.Tyr363Asp	p.Y363D	ENST00000624297	3/3	NA	NA	NA	NA	NA	NA	PRAMEF18,missense_variant,p.Tyr363Asp,ENST00000624297,NM_001099850.2;	C	ENSG00000279804	ENST00000624297	Transcript
PRAMEF18	0	.	GRCh38	chr1	13223688	13223688	+	Missense_Mutation	SNP	C	C	G	rs28687701	NA	HCI-EC-23	NORMAL	C	C	NA	NA	NA	NA	NA	NA	NA	NA	NA	NA	NA	NA	NA	NA	NA	c.1084G>C	p.Gly362Arg	p.G362R	ENST00000624297	3/3	NA	NA	NA	NA	NA	NA	PRAMEF18,missense_variant,p.Gly362Arg,ENST00000624297,NM_001099850.2;	G	ENSG00000279804	ENST00000624297	Transcript
PRAMEF18	0	.	GRCh38	chr1	13223849	13223849	+	Missense_Mutation	SNP	T	T	A	rs56101354	NA	HCI-EC-23	NORMAL	T	T	NA	NA	NA	NA	NA	NA	NA	NA	NA	NA	NA	NA	NA	NA	NA	c.923A>T	p.Glu308Val	p.E308V	ENST00000624297	3/3	NA	NA	NA	NA	NA	NA	PRAMEF18,missense_variant,p.Glu308Val,ENST00000624297,NM_001099850.2;	A	ENSG00000279804	ENST00000624297	Transcript
PRAMEF18	0	.	GRCh38	chr1	13223853	13223853	+	Missense_Mutation	SNP	C	C	T	rs2884673	NA	HCI-EC-23	NORMAL	C	C	NA	NA	NA	NA	NA	NA	NA	NA	NA	NA	NA	NA	NA	NA	NA	c.919G>A	p.Glu307Lys	p.E307K	ENST00000624297	3/3	NA	NA	NA	NA	NA	NA	PRAMEF18,missense_variant,p.Glu307Lys,ENST00000624297,NM_001099850.2;	T	ENSG00000279804	ENST00000624297	Transcript
PRAMEF18	0	.	GRCh38	chr1	13223890	13223890	+	Silent	SNP	C	C	T	rs56066665	NA	HCI-EC-23	NORMAL	C	C	NA	NA	NA	NA	NA	NA	NA	NA	NA	NA	NA	NA	NA	NA	NA	c.882G>A	p.Pro294=	p.P294=	ENST00000624297	3/3	NA	NA	NA	NA	NA	NA	PRAMEF18,synonymous_variant,p.Pro294=,ENST00000624297,NM_001099850.2;	T	ENSG00000279804	ENST00000624297	Transcript
PRAMEF18	0	.	GRCh38	chr1	13225044	13225044	+	Missense_Mutation	SNP	C	C	G	rs879235545	NA	HCI-EC-23	NORMAL	C	C	NA	NA	NA	NA	NA	NA	NA	NA	NA	NA	NA	NA	NA	NA	NA	c.677G>C	p.Arg226Pro	p.R226P	ENST00000624297	2/3	NA	NA	NA	NA	NA	NA	PRAMEF18,missense_variant,p.Arg226Pro,ENST00000624297,NM_001099850.2;	G	ENSG00000279804	ENST00000624297	Transcript
PRAMEF18	0	.	GRCh38	chr1	13225208	13225208	+	Silent	SNP	C	C	G	rs1553188582	NA	HCI-EC-23	NORMAL	C	C	NA	NA	NA	NA	NA	NA	NA	NA	NA	NA	NA	NA	NA	NA	NA	c.513G>C	p.Val171=	p.V171=	ENST00000624297	2/3	NA	NA	NA	NA	NA	NA	PRAMEF18,synonymous_variant,p.Val171=,ENST00000624297,NM_001099850.2;	G	ENSG00000279804	ENST00000624297	Transcript
PRAMEF18	0	.	GRCh38	chr1	13225325	13225325	+	Silent	SNP	T	T	C	rs61780077	NA	HCI-EC-23	NORMAL	T	T	NA	NA	NA	NA	NA	NA	NA	NA	NA	NA	NA	NA	NA	NA	NA	c.396A>G	p.Arg132=	p.R132=	ENST00000624297	2/3	NA	NA	NA	NA	NA	NA	PRAMEF18,synonymous_variant,p.Arg132=,ENST00000624297,NM_001099850.2;	C	ENSG00000279804	ENST00000624297	Transcript
PRAMEF18	0	.	GRCh38	chr1	13225408	13225408	+	Missense_Mutation	SNP	T	T	A	rs71279237	NA	HCI-EC-23	NORMAL	T	T	NA	NA	NA	NA	NA	NA	NA	NA	NA	NA	NA	NA	NA	NA	NA	c.313A>T	p.Met105Leu	p.M105L	ENST00000624297	2/3	NA	NA	NA	NA	NA	NA	PRAMEF18,missense_variant,p.Met105Leu,ENST00000624297,NM_001099850.2;	A	ENSG00000279804	ENST00000624297	Transcript
PRAMEF18	0	.	GRCh38	chr1	13225429	13225429	+	Missense_Mutation	SNP	A	A	G	rs1314428920	NA	HCI-EC-23	NORMAL	A	A	NA	NA	NA	NA	NA	NA	NA	NA	NA	NA	NA	NA	NA	NA	NA	c.292T>C	p.Trp98Arg	p.W98R	ENST00000624297	2/3	NA	NA	NA	NA	NA	NA	PRAMEF18,missense_variant,p.Trp98Arg,ENST00000624297,NM_001099850.2;	G	ENSG00000279804	ENST00000624297	Transcript
PRAMEF18	0	.	GRCh38	chr1	13226025	13226025	+	Silent	SNP	G	G	A	rs878934156	NA	HCI-EC-23	NORMAL	G	G	NA	NA	NA	NA	NA	NA	NA	NA	NA	NA	NA	NA	NA	NA	NA	c.82C>T	p.Leu28=	p.L28=	ENST00000624297	1/3	NA	NA	NA	NA	NA	NA	PRAMEF18,synonymous_variant,p.Leu28=,ENST00000624297,NM_001099850.2;	A	ENSG00000279804	ENST00000624297	Transcript
PRAMEF18	0	.	GRCh38	chr1	13226028	13226028	+	Missense_Mutation	SNP	C	C	T	rs879015760	NA	HCI-EC-23	NORMAL	C	C	NA	NA	NA	NA	NA	NA	NA	NA	NA	NA	NA	NA	NA	NA	NA	c.79G>A	p.Val27Ile	p.V27I	ENST00000624297	1/3	NA	NA	NA	NA	NA	NA	PRAMEF18,missense_variant,p.Val27Ile,ENST00000624297,NM_001099850.2;	T	ENSG00000279804	ENST00000624297	Transcript
PRAMEF18	0	.	GRCh38	chr1	13226052	13226052	+	Missense_Mutation	SNP	T	T	C	rs1435146586	NA	HCI-EC-23	NORMAL	T	T	NA	NA	NA	NA	NA	NA	NA	NA	NA	NA	NA	NA	NA	NA	NA	c.55A>G	p.Arg19Gly	p.R19G	ENST00000624297	1/3	NA	NA	NA	NA	NA	NA	PRAMEF18,missense_variant,p.Arg19Gly,ENST00000624297,NM_001099850.2;	C	ENSG00000279804	ENST00000624297	Transcript
PRAMEF18	0	.	GRCh38	chr1	13226098	13226098	+	Missense_Mutation	SNP	G	G	T	rs1325396426	NA	HCI-EC-23	NORMAL	G	G	NA	NA	NA	NA	NA	NA	NA	NA	NA	NA	NA	NA	NA	NA	NA	c.9C>A	p.Phe3Leu	p.F3L	ENST00000624297	1/3	NA	NA	NA	NA	NA	NA	PRAMEF18,missense_variant,p.Phe3Leu,ENST00000624297,NM_001099850.2;	T	ENSG00000279804	ENST00000624297	Transcript
PRAMEF18	0	.	GRCh38	chr1	13226100	13226100	+	Missense_Mutation	SNP	A	A	G	rs1315638222	NA	HCI-EC-23	NORMAL	A	A	NA	NA	NA	NA	NA	NA	NA	NA	NA	NA	NA	NA	NA	NA	NA	c.7T>C	p.Phe3Leu	p.F3L	ENST00000624297	1/3	NA	NA	NA	NA	NA	NA	PRAMEF18,missense_variant,p.Phe3Leu,ENST00000624297,NM_001099850.2;	G	ENSG00000279804	ENST00000624297	Transcript
PRAMEF8	391002	.	GRCh38	chr1	13281372	13281372	+	Silent	SNP	C	C	T	rs1245172335	NA	HCI-EC-23	NORMAL	C	C	NA	NA	NA	NA	NA	NA	NA	NA	NA	NA	NA	NA	NA	NA	NA	c.1424G>A	p.Ter475=	p.*475=	ENST00000357367	4/4	NA	NA	NA	NA	NA	NA	PRAMEF8,stop_retained_variant,p.Ter475=,ENST00000357367,NM_001012276.3;PRAMEF8,stop_retained_variant,p.Ter475=,ENST00000621519,;PRAMEF8,stop_retained_variant,p.Ter475=,ENST00000614831,;RNU6-771P,upstream_gene_variant,,ENST00000384780,;	T	ENSG00000182330	ENST00000357367	Transcript
PRAMEF8	391002	.	GRCh38	chr1	13281482	13281482	+	Missense_Mutation	SNP	G	G	C	rs1553170456	NA	HCI-EC-23	NORMAL	G	G	NA	NA	NA	NA	NA	NA	NA	NA	NA	NA	NA	NA	NA	NA	NA	c.1314C>G	p.Asn438Lys	p.N438K	ENST00000357367	4/4	NA	NA	NA	NA	NA	NA	PRAMEF8,missense_variant,p.Asn438Lys,ENST00000357367,NM_001012276.3;PRAMEF8,missense_variant,p.Asn438Lys,ENST00000621519,;PRAMEF8,missense_variant,p.Asn438Lys,ENST00000614831,;RNU6-771P,upstream_gene_variant,,ENST00000384780,;	C	ENSG00000182330	ENST00000357367	Transcript
PRAMEF8	391002	.	GRCh38	chr1	13281530	13281530	+	Silent	SNP	T	T	A	rs1553170447	NA	HCI-EC-23	NORMAL	T	T	NA	NA	NA	NA	NA	NA	NA	NA	NA	NA	NA	NA	NA	NA	NA	c.1266A>T	p.Gly422=	p.G422=	ENST00000357367	4/4	NA	NA	NA	NA	NA	NA	PRAMEF8,synonymous_variant,p.Gly422=,ENST00000357367,NM_001012276.3;PRAMEF8,synonymous_variant,p.Gly422=,ENST00000621519,;PRAMEF8,synonymous_variant,p.Gly422=,ENST00000614831,;RNU6-771P,upstream_gene_variant,,ENST00000384780,;	A	ENSG00000182330	ENST00000357367	Transcript
PRAMEF8	391002	.	GRCh38	chr1	13281806	13281806	+	Silent	SNP	C	C	T	rs1891607	NA	HCI-EC-23	NORMAL	C	C	NA	NA	NA	NA	NA	NA	NA	NA	NA	NA	NA	NA	NA	NA	NA	c.990G>A	p.Thr330=	p.T330=	ENST00000357367	4/4	NA	NA	NA	NA	NA	NA	PRAMEF8,synonymous_variant,p.Thr330=,ENST00000357367,NM_001012276.3;PRAMEF8,synonymous_variant,p.Thr330=,ENST00000621519,;PRAMEF8,synonymous_variant,p.Thr330=,ENST00000614831,;RNU6-771P,upstream_gene_variant,,ENST00000384780,;	T	ENSG00000182330	ENST00000357367	Transcript
PRAMEF33	0	.	GRCh38	chr1	13306141	13306141	+	Missense_Mutation	SNP	C	C	A	rs1273107118	NA	HCI-EC-23	NORMAL	C	C	NA	NA	NA	NA	NA	NA	NA	NA	NA	NA	NA	NA	NA	NA	NA	c.187C>A	p.Arg63Ser	p.R63S	ENST00000437300	2/4	NA	NA	NA	NA	NA	NA	PRAMEF33,missense_variant,p.Arg63Ser,ENST00000437300,NM_001291381.1;	A	ENSG00000237700	ENST00000437300	Transcript
PRAMEF33	0	.	GRCh38	chr1	13306172	13306172	+	Missense_Mutation	SNP	C	C	T	rs2637888	NA	HCI-EC-23	NORMAL	C	C	NA	NA	NA	NA	NA	NA	NA	NA	NA	NA	NA	NA	NA	NA	NA	c.218C>T	p.Pro73Leu	p.P73L	ENST00000437300	2/4	NA	NA	NA	NA	NA	NA	PRAMEF33,missense_variant,p.Pro73Leu,ENST00000437300,NM_001291381.1;	T	ENSG00000237700	ENST00000437300	Transcript
PRAMEF33	0	.	GRCh38	chr1	13306667	13306667	+	Missense_Mutation	SNP	A	A	G	rs1428094803	NA	HCI-EC-23	NORMAL	A	A	NA	NA	NA	NA	NA	NA	NA	NA	NA	NA	NA	NA	NA	NA	NA	c.317A>G	p.Gln106Arg	p.Q106R	ENST00000437300	3/4	NA	NA	NA	NA	NA	NA	PRAMEF33,missense_variant,p.Gln106Arg,ENST00000437300,NM_001291381.1;	G	ENSG00000237700	ENST00000437300	Transcript
PRAMEF33	0	.	GRCh38	chr1	13307108	13307108	+	Nonsense_Mutation	SNP	G	G	A	rs1343154326	NA	HCI-EC-23	NORMAL	G	G	NA	NA	NA	NA	NA	NA	NA	NA	NA	NA	NA	NA	NA	NA	NA	c.758G>A	p.Trp253Ter	p.W253*	ENST00000437300	3/4	NA	NA	NA	NA	NA	NA	PRAMEF33,stop_gained,p.Trp253Ter,ENST00000437300,NM_001291381.1;	A	ENSG00000237700	ENST00000437300	Transcript
PRAMEF33	0	.	GRCh38	chr1	13308468	13308468	+	Missense_Mutation	SNP	A	A	C	rs1553168311	NA	HCI-EC-23	NORMAL	A	A	NA	NA	NA	NA	NA	NA	NA	NA	NA	NA	NA	NA	NA	NA	NA	c.1006A>C	p.Asn336His	p.N336H	ENST00000437300	4/4	NA	NA	NA	NA	NA	NA	PRAMEF33,missense_variant,p.Asn336His,ENST00000437300,NM_001291381.1;	C	ENSG00000237700	ENST00000437300	Transcript
PRAMEF33	0	.	GRCh38	chr1	13308474	13308474	+	Missense_Mutation	SNP	C	C	G	rs1553168305	NA	HCI-EC-23	NORMAL	C	C	NA	NA	NA	NA	NA	NA	NA	NA	NA	NA	NA	NA	NA	NA	NA	c.1012C>G	p.Gln338Glu	p.Q338E	ENST00000437300	4/4	NA	NA	NA	NA	NA	NA	PRAMEF33,missense_variant,p.Gln338Glu,ENST00000437300,NM_001291381.1;	G	ENSG00000237700	ENST00000437300	Transcript
PRAMEF15	653619	.	GRCh38	chr1	13318452	13318452	+	Silent	SNP	A	A	G	rs1553166967	NA	HCI-EC-23	NORMAL	A	A	NA	NA	NA	NA	NA	NA	NA	NA	NA	NA	NA	NA	NA	NA	NA	c.45A>G	p.Ala15=	p.A15=	ENST00000376152	2/4	NA	NA	NA	NA	NA	NA	PRAMEF15,synonymous_variant,p.Ala15=,ENST00000376152,NM_001098376.3;	G	ENSG00000204501	ENST00000376152	Transcript
PRAMEF19	645414	.	GRCh38	chr1	13369246	13369246	+	Missense_Mutation	SNP	T	T	C	rs1286207864	NA	HCI-EC-23	NORMAL	T	T	NA	NA	NA	NA	NA	NA	NA	NA	NA	NA	NA	NA	NA	NA	NA	c.1261A>G	p.Asn421Asp	p.N421D	ENST00000376101	3/3	NA	NA	NA	NA	NA	NA	PRAMEF19,missense_variant,p.Asn421Asp,ENST00000376101,NM_001099790.3;,regulatory_region_variant,,ENSR00000250327,;	C	ENSG00000204480	ENST00000376101	Transcript
PRAMEF19	645414	.	GRCh38	chr1	13369384	13369384	+	Missense_Mutation	SNP	G	G	A	rs780798639	NA	HCI-EC-23	NORMAL	G	G	NA	NA	NA	NA	NA	NA	NA	NA	NA	NA	NA	NA	NA	NA	NA	c.1123C>T	p.Arg375Cys	p.R375C	ENST00000376101	3/3	NA	NA	NA	NA	NA	NA	PRAMEF19,missense_variant,p.Arg375Cys,ENST00000376101,NM_001099790.3;,regulatory_region_variant,,ENSR00000250327,;	A	ENSG00000204480	ENST00000376101	Transcript
PRAMEF19	645414	.	GRCh38	chr1	13369423	13369423	+	Missense_Mutation	SNP	C	C	G	rs1327551446	NA	HCI-EC-23	NORMAL	C	C	NA	NA	NA	NA	NA	NA	NA	NA	NA	NA	NA	NA	NA	NA	NA	c.1084G>C	p.Gly362Arg	p.G362R	ENST00000376101	3/3	NA	NA	NA	NA	NA	NA	PRAMEF19,missense_variant,p.Gly362Arg,ENST00000376101,NM_001099790.3;	G	ENSG00000204480	ENST00000376101	Transcript
PRAMEF19	645414	.	GRCh38	chr1	13371119	13371119	+	Silent	SNP	T	T	C	rs2743968	NA	HCI-EC-23	NORMAL	T	T	NA	NA	NA	NA	NA	NA	NA	NA	NA	NA	NA	NA	NA	NA	NA	c.396A>G	p.Arg132=	p.R132=	ENST00000376101	2/3	NA	NA	NA	NA	NA	NA	PRAMEF19,synonymous_variant,p.Arg132=,ENST00000376101,NM_001099790.3;	C	ENSG00000204480	ENST00000376101	Transcript
PRAMEF19	645414	.	GRCh38	chr1	13371202	13371202	+	Missense_Mutation	SNP	T	T	A	rs2743967	NA	HCI-EC-23	NORMAL	T	T	NA	NA	NA	NA	NA	NA	NA	NA	NA	NA	NA	NA	NA	NA	NA	c.313A>T	p.Met105Leu	p.M105L	ENST00000376101	2/3	NA	NA	NA	NA	NA	NA	PRAMEF19,missense_variant,p.Met105Leu,ENST00000376101,NM_001099790.3;	A	ENSG00000204480	ENST00000376101	Transcript
PRAMEF19	645414	.	GRCh38	chr1	13371223	13371223	+	Missense_Mutation	SNP	A	A	G	rs879250200	NA	HCI-EC-23	NORMAL	A	A	NA	NA	NA	NA	NA	NA	NA	NA	NA	NA	NA	NA	NA	NA	NA	c.292T>C	p.Trp98Arg	p.W98R	ENST00000376101	2/3	NA	NA	NA	NA	NA	NA	PRAMEF19,missense_variant,p.Trp98Arg,ENST00000376101,NM_001099790.3;	G	ENSG00000204480	ENST00000376101	Transcript
PRAMEF19	645414	.	GRCh38	chr1	13371759	13371759	+	Missense_Mutation	SNP	A	A	G	rs1175110892	NA	HCI-EC-23	NORMAL	A	A	NA	NA	NA	NA	NA	NA	NA	NA	NA	NA	NA	NA	NA	NA	NA	c.142T>C	p.Cys48Arg	p.C48R	ENST00000376101	1/3	NA	NA	NA	NA	NA	NA	PRAMEF19,missense_variant,p.Cys48Arg,ENST00000376101,NM_001099790.3;	G	ENSG00000204480	ENST00000376101	Transcript
PRAMEF17	391004	.	GRCh38	chr1	13390443	13390443	+	Missense_Mutation	SNP	T	T	A	rs1811632	NA	HCI-EC-23	NORMAL	T	T	NA	NA	NA	NA	NA	NA	NA	NA	NA	NA	NA	NA	NA	NA	NA	c.390T>A	p.Ser130Arg	p.S130R	ENST00000376098	2/3	NA	NA	NA	NA	NA	NA	PRAMEF17,missense_variant,p.Ser130Arg,ENST00000376098,NM_001099851.3;	A	ENSG00000204479	ENST00000376098	Transcript
PRAMEF20	645425	.	GRCh38	chr1	13416600	13416600	+	Silent	SNP	C	C	T	rs3103692	NA	HCI-EC-23	NORMAL	C	C	NA	NA	NA	NA	NA	NA	NA	NA	NA	NA	NA	NA	NA	NA	NA	c.246C>T	p.Leu82=	p.L82=	ENST00000602960	1/3	NA	NA	NA	NA	NA	NA	PRAMEF20,synonymous_variant,p.Leu82=,ENST00000602960,NM_001099852.2;	T	ENSG00000204478	ENST00000602960	Transcript
PRAMEF20	645425	.	GRCh38	chr1	13421192	13421192	+	Silent	SNP	C	C	T	rs34262621	NA	HCI-EC-23	NORMAL	C	C	NA	NA	NA	NA	NA	NA	NA	NA	NA	NA	NA	NA	NA	NA	NA	c.1362C>T	p.Thr454=	p.T454=	ENST00000602960	3/3	NA	NA	NA	NA	NA	NA	PRAMEF20,synonymous_variant,p.Thr454=,ENST00000602960,NM_001099852.2;	T	ENSG00000204478	ENST00000602960	Transcript
NBPF1	55672	.	GRCh38	chr1	16567289	16567289	+	Missense_Mutation	SNP	C	C	A	rs759122011	NA	HCI-EC-23	NORMAL	C	C	NA	NA	NA	NA	NA	NA	NA	NA	NA	NA	NA	NA	NA	NA	NA	c.2729G>T	p.Cys910Phe	p.C910F	ENST00000430580	25/29	NA	NA	NA	NA	NA	NA	NBPF1,missense_variant,p.Cys910Phe,ENST00000430580,NM_017940.6;NBPF1,missense_variant,p.Cys910Phe,ENST00000432949,;NBPF1,3_prime_UTR_variant,,ENST00000392963,;,regulatory_region_variant,,ENSR00000348638,;,TF_binding_site_variant,,ENSM00459595649,;	A	ENSG00000219481	ENST00000430580	Transcript
UBXN10	127733	.	GRCh38	chr1	20191193	20191193	+	Missense_Mutation	SNP	T	T	G	novel	NA	HCI-EC-23	NORMAL	T	T	NA	NA	NA	NA	NA	NA	NA	NA	NA	NA	NA	NA	NA	NA	NA	c.632T>G	p.Phe211Cys	p.F211C	ENST00000375099	2/2	NA	NA	NA	NA	NA	NA	UBXN10,missense_variant,p.Phe211Cys,ENST00000375099,NM_152376.5;PLA2G2C,upstream_gene_variant,,ENST00000679259,NM_001316722.3,NM_001367969.2;PLA2G2C,upstream_gene_variant,,ENST00000442226,;	G	ENSG00000162543	ENST00000375099	Transcript
FAM43B	163933	.	GRCh38	chr1	20553901	20553901	+	Missense_Mutation	SNP	C	C	G	novel	NA	HCI-EC-23	NORMAL	C	C	NA	NA	NA	NA	NA	NA	NA	NA	NA	NA	NA	NA	NA	NA	NA	c.928C>G	p.Pro310Ala	p.P310A	ENST00000332947	1/1	NA	NA	NA	NA	NA	NA	FAM43B,missense_variant,p.Pro310Ala,ENST00000332947,NM_207334.3;	G	ENSG00000183114	ENST00000332947	Transcript
KIF17	57576	.	GRCh38	chr1	20671976	20671976	+	Missense_Mutation	SNP	A	A	G	novel	NA	HCI-EC-23	NORMAL	A	A	NA	NA	NA	NA	NA	NA	NA	NA	NA	NA	NA	NA	NA	NA	NA	c.2684T>C	p.Ile895Thr	p.I895T	ENST00000247986	12/15	NA	NA	NA	NA	NA	NA	KIF17,missense_variant,p.Ile895Thr,ENST00000247986,NM_020816.4;KIF17,missense_variant,p.Ile895Thr,ENST00000400463,NM_001122819.3;KIF17,missense_variant,p.Ile795Thr,ENST00000375044,NM_001287212.2;KIF17,non_coding_transcript_exon_variant,,ENST00000490034,;KIF17,non_coding_transcript_exon_variant,,ENST00000477167,;KIF17,non_coding_transcript_exon_variant,,ENST00000462858,;KIF17,non_coding_transcript…	G	ENSG00000117245	ENST00000247986	Transcript
KIF17	57576	.	GRCh38	chr1	20717604	20717604	+	Missense_Mutation	SNP	C	C	T	rs1426654302	NA	HCI-EC-23	NORMAL	C	C	NA	NA	NA	NA	NA	NA	NA	NA	NA	NA	NA	NA	NA	NA	NA	c.103G>A	p.Ala35Thr	p.A35T	ENST00000247986	1/15	NA	NA	NA	NA	NA	NA	KIF17,missense_variant,p.Ala35Thr,ENST00000247986,NM_020816.4;KIF17,missense_variant,p.Ala35Thr,ENST00000400463,NM_001122819.3;SH2D5,downstream_gene_variant,,ENST00000375031,NM_001103160.2;KIF17,upstream_gene_variant,,ENST00000375044,NM_001287212.2;SH2D5,downstream_gene_variant,,ENST00000444387,NM_001103161.2;SH2D5,downstream_gene_variant,,ENST00000460804,;,regulatory_region_variant,,ENSR00000002…	T	ENSG00000117245	ENST00000247986	Transcript
USP48	84196	.	GRCh38	chr1	21706893	21706894	+	Frame_Shift_Del	DEL	AA	AA	-	rs112985732	NA	HCI-EC-23	NORMAL	AA	AA	NA	NA	NA	NA	NA	NA	NA	NA	NA	NA	NA	NA	NA	NA	NA	c.1974_1975del	p.Ser659GlnfsTer9	p.S659Qfs*9	ENST00000529637	16/27	NA	NA	NA	NA	NA	NA	USP48,frameshift_variant,p.Ser659GlnfsTer9,ENST00000529637,;USP48,intron_variant,,ENST00000308271,NM_001350164.2,NM_001350166.2,NM_001350167.2,NM_001350168.2,NM_032236.8;USP48,intron_variant,,ENST00000374732,;USP48,intron_variant,,ENST00000400301,NM_001330394.2;USP48,upstream_gene_variant,,ENST00000464577,;,regulatory_region_variant,,ENSR00000920991,;	-	ENSG00000090686	ENST00000529637	Transcript
C1QA	712	.	GRCh38	chr1	22638888	22638888	+	Silent	SNP	T	T	C	rs766456234	NA	HCI-EC-23	NORMAL	T	T	NA	NA	NA	NA	NA	NA	NA	NA	NA	NA	NA	NA	NA	NA	NA	c.219T>C	p.Pro73=	p.P73=	ENST00000374642	3/3	NA	NA	NA	NA	NA	NA	C1QA,synonymous_variant,p.Pro73=,ENST00000374642,NM_001347465.2,NM_015991.4;C1QA,synonymous_variant,p.Pro73=,ENST00000402322,NM_001347466.1;C1QA,synonymous_variant,p.Pro73=,ENST00000438241,;C1QC,upstream_gene_variant,,ENST00000374637,NM_001347619.2;C1QC,upstream_gene_variant,,ENST00000374639,NM_001114101.3;C1QC,upstream_gene_variant,,ENST00000374640,NM_172369.5,NM_001347620.2;,regulatory_region_v…	C	ENSG00000173372	ENST00000374642	Transcript
LYPLA2	11313	.	GRCh38	chr1	23794121	23794121	+	Silent	SNP	G	G	A	rs1375211802	NA	HCI-EC-23	NORMAL	G	G	NA	NA	NA	NA	NA	NA	NA	NA	NA	NA	NA	NA	NA	NA	NA	c.354G>A	p.Leu118=	p.L118=	ENST00000374514	7/10	NA	NA	NA	NA	NA	NA	LYPLA2,synonymous_variant,p.Leu118=,ENST00000374514,NM_007260.3;LYPLA2,synonymous_variant,p.Leu51=,ENST00000374501,;LYPLA2,synonymous_variant,p.Leu118=,ENST00000374502,;LYPLA2,synonymous_variant,p.Leu118=,ENST00000374503,;LYPLA2,synonymous_variant,p.Leu95=,ENST00000420982,;LYPLA2,intron_variant,,ENST00000374505,;GALE,downstream_gene_variant,,ENST00000374497,NM_000403.4;GALE,downstream_gene_varian…	A	ENSG00000011009	ENST00000374514	Transcript
MACO1	55219	.	GRCh38	chr1	25448884	25448884	+	Frame_Shift_Del	DEL	T	T	-	rs752439249	NA	HCI-EC-23	NORMAL	T	T	NA	NA	NA	NA	NA	NA	NA	NA	NA	NA	NA	NA	NA	NA	NA	c.306del	p.Phe102LeufsTer47	p.F102Lfs*47	ENST00000374343	3/11	NA	NA	NA	NA	NA	NA	MACO1,frameshift_variant,p.Phe102LeufsTer47,ENST00000374343,NM_018202.6;MACO1,frameshift_variant,p.Phe102LeufsTer47,ENST00000399766,NM_001282564.1;MACO1,upstream_gene_variant,,ENST00000470035,;MACO1,frameshift_variant,p.Phe102LeufsTer47,ENST00000647928,;	-	ENSG00000204178	ENST00000374343	Transcript
MAN1C1	57134	.	GRCh38	chr1	25778213	25778213	+	Missense_Mutation	SNP	G	G	A	rs769693980	NA	HCI-EC-23	NORMAL	G	G	NA	NA	NA	NA	NA	NA	NA	NA	NA	NA	NA	NA	NA	NA	NA	c.1366G>A	p.Gly456Arg	p.G456R	ENST00000374332	9/12	NA	NA	NA	NA	NA	NA	MAN1C1,missense_variant,p.Gly248Arg,ENST00000611903,;MAN1C1,missense_variant,p.Gly456Arg,ENST00000374332,NM_020379.3,NM_001289010.1;MAN1C1,missense_variant,p.Gly276Arg,ENST00000263979,;MAN1C1,missense_variant,p.Gly227Arg,ENST00000374329,;MAN1C1,non_coding_transcript_exon_variant,,ENST00000475314,;MAN1C1,non_coding_transcript_exon_variant,,ENST00000496532,;MAN1C1,upstream_gene_variant,,ENST0000048…	A	ENSG00000117643	ENST00000374332	Transcript
MTFR1L	56181	.	GRCh38	chr1	25829650	25829650	+	Missense_Mutation	SNP	C	C	T	novel	NA	HCI-EC-23	NORMAL	C	C	NA	NA	NA	NA	NA	NA	NA	NA	NA	NA	NA	NA	NA	NA	NA	c.593C>T	p.Pro198Leu	p.P198L	ENST00000374301	6/7	NA	NA	NA	NA	NA	NA	MTFR1L,missense_variant,p.Pro198Leu,ENST00000374301,NM_019557.5;MTFR1L,missense_variant,p.Pro198Leu,ENST00000374300,NM_001099626.1;MTFR1L,missense_variant,p.Pro198Leu,ENST00000374303,NM_001099625.2;MTFR1L,missense_variant,p.Pro186Leu,ENST00000374307,;MTFR1L,missense_variant,p.Pro101Leu,ENST00000524618,;MTFR1L,missense_variant,p.Pro101Leu,ENST00000472643,;MTFR1L,synonymous_variant,p.Leu162=,ENST00…	T	ENSG00000117640	ENST00000374301	Transcript
ARID1A	8289	.	GRCh38	chr1	26697378	26697378	+	Silent	SNP	C	C	G		NA	HCI-EC-23	NORMAL	C	C	NA	NA	NA	NA	NA	NA	NA	NA	NA	NA	NA	NA	NA	NA	NA	c.975C>G	p.Ala325=	p.A325=	ENST00000324856	1/20	NA	NA	NA	NA	NA	NA	ARID1A,synonymous_variant,p.Ala325=,ENST00000324856,NM_006015.6;ARID1A,synonymous_variant,p.Ala325=,ENST00000457599,NM_139135.4;ARID1A,intron_variant,,ENST00000430799,;ARID1A,intron_variant,,ENST00000637465,;AL512408.1,upstream_gene_variant,,ENST00000569378,;,regulatory_region_variant,,ENSR00000250867,;	G	ENSG00000117713	ENST00000324856	Transcript
ARID1A	8289	.	GRCh38	chr1	26731368	26731368	+	Missense_Mutation	SNP	T	T	C	rs1478740282	NA	HCI-EC-23	NORMAL	T	T	NA	NA	NA	NA	NA	NA	NA	NA	NA	NA	NA	NA	NA	NA	NA	c.1567T>C	p.Ser523Pro	p.S523P	ENST00000324856	3/20	NA	NA	NA	NA	NA	NA	ARID1A,missense_variant,p.Ser523Pro,ENST00000324856,NM_006015.6;ARID1A,missense_variant,p.Ser142Pro,ENST00000636219,;ARID1A,missense_variant,p.Ser140Pro,ENST00000430799,;ARID1A,missense_variant,p.Ser140Pro,ENST00000374152,;ARID1A,missense_variant,p.Ser523Pro,ENST00000457599,NM_139135.4;ARID1A,missense_variant,p.Ser140Pro,ENST00000615191,;ARID1A,missense_variant,p.Ser140Pro,ENST00000637465,;ARID1A…	C	ENSG00000117713	ENST00000324856	Transcript
ARID1A	8289	.	GRCh38	chr1	26762297	26762297	+	Frame_Shift_Del	DEL	G	G	-		NA	HCI-EC-23	NORMAL	G	G	NA	NA	NA	NA	NA	NA	NA	NA	NA	NA	NA	NA	NA	NA	NA	c.2402del	p.Gly801ValfsTer32	p.G801Vfs*32	ENST00000324856	7/20	NA	NA	NA	NA	NA	NA	ARID1A,frameshift_variant,p.Gly801ValfsTer32,ENST00000324856,NM_006015.6;ARID1A,frameshift_variant,p.Gly420ValfsTer32,ENST00000636219,;ARID1A,frameshift_variant,p.Gly418ValfsTer32,ENST00000430799,;ARID1A,frameshift_variant,p.Gly418ValfsTer32,ENST00000374152,;ARID1A,frameshift_variant,p.Gly801ValfsTer32,ENST00000457599,NM_139135.4;ARID1A,frameshift_variant,p.Gly418ValfsTer32,ENST00000615191,;ARID1…	-	ENSG00000117713	ENST00000324856	Transcript
ARID1A	8289	.	GRCh38	chr1	26780106	26780106	+	Nonsense_Mutation	SNP	C	C	T	novel	NA	HCI-EC-23	NORMAL	C	C	NA	NA	NA	NA	NA	NA	NA	NA	NA	NA	NA	NA	NA	NA	NA	c.6208C>T	p.Gln2070Ter	p.Q2070*	ENST00000324856	20/20	NA	NA	NA	NA	NA	NA	ARID1A,stop_gained,p.Gln2070Ter,ENST00000324856,NM_006015.6;ARID1A,stop_gained,p.Gln1688Ter,ENST00000636219,;ARID1A,stop_gained,p.Gln1686Ter,ENST00000430799,;ARID1A,stop_gained,p.Gln1687Ter,ENST00000374152,;ARID1A,stop_gained,p.Gln1853Ter,ENST00000457599,NM_139135.4;ARID1A,3_prime_UTR_variant,,ENST00000466382,;ARID1A,3_prime_UTR_variant,,ENST00000532781,;ARID1A,non_coding_transcript_exon_variant,…	T	ENSG00000117713	ENST00000324856	Transcript
WDTC1	23038	.	GRCh38	chr1	27294617	27294617	+	Frame_Shift_Del	DEL	G	G	-	rs747972901	NA	HCI-EC-23	NORMAL	G	G	NA	NA	NA	NA	NA	NA	NA	NA	NA	NA	NA	NA	NA	NA	NA	c.868del	p.Glu290AsnfsTer8	p.E290Nfs*8	ENST00000319394	9/16	NA	NA	NA	NA	NA	NA	WDTC1,frameshift_variant,p.Glu290AsnfsTer8,ENST00000319394,NM_001276252.2;WDTC1,frameshift_variant,p.Glu290AsnfsTer8,ENST00000361771,NM_015023.5;WDTC1,frameshift_variant,p.Glu290AsnfsTer8,ENST00000447062,;WDTC1,non_coding_transcript_exon_variant,,ENST00000491239,;	-	ENSG00000142784	ENST00000319394	Transcript
RAB42	115273	.	GRCh38	chr1	28592620	28592625	+	In_Frame_Del	DEL	CCGGAG	CCGGAG	-	novel	NA	HCI-EC-23	NORMAL	CCGGAG	CCGGAG	NA	NA	NA	NA	NA	NA	NA	NA	NA	NA	NA	NA	NA	NA	NA	c.117_122del	p.Glu44_Pro45del	p.E44_P45del	ENST00000465518	1/2	NA	NA	NA	NA	NA	NA	RAB42,inframe_deletion,p.Glu44_Pro45del,ENST00000465518,NM_001193532.2;RAB42,intron_variant,,ENST00000373826,NM_152304.3;TAF12,intron_variant,,ENST00000471683,;,regulatory_region_variant,,ENSR00000003888,;	-	ENSG00000188060	ENST00000465518	Transcript
TMEM39B	55116	.	GRCh38	chr1	32077193	32077193	+	Silent	SNP	T	T	C	rs1012050500	NA	HCI-EC-23	NORMAL	T	T	NA	NA	NA	NA	NA	NA	NA	NA	NA	NA	NA	NA	NA	NA	NA	c.465T>C	p.Phe155=	p.F155=	ENST00000336294	5/9	NA	NA	NA	NA	NA	NA	TMEM39B,synonymous_variant,p.Phe155=,ENST00000336294,NM_001319677.1,NM_018056.4,NM_001319678.2,NM_001319679.2;TMEM39B,synonymous_variant,p.Phe127=,ENST00000438825,;AL445248.1,upstream_gene_variant,,ENST00000366152,;TMEM39B,non_coding_transcript_exon_variant,,ENST00000487305,;TMEM39B,non_coding_transcript_exon_variant,,ENST00000476968,;TMEM39B,non_coding_transcript_exon_variant,,ENST00000468135,;T…	C	ENSG00000121775	ENST00000336294	Transcript
TMEM39B	55116	.	GRCh38	chr1	32077217	32077217	+	Silent	SNP	T	T	C	novel	NA	HCI-EC-23	NORMAL	T	T	NA	NA	NA	NA	NA	NA	NA	NA	NA	NA	NA	NA	NA	NA	NA	c.489T>C	p.Thr163=	p.T163=	ENST00000336294	5/9	NA	NA	NA	NA	NA	NA	TMEM39B,synonymous_variant,p.Thr163=,ENST00000336294,NM_001319677.1,NM_018056.4,NM_001319678.2,NM_001319679.2;TMEM39B,synonymous_variant,p.Thr135=,ENST00000438825,;AL445248.1,upstream_gene_variant,,ENST00000366152,;TMEM39B,non_coding_transcript_exon_variant,,ENST00000487305,;TMEM39B,non_coding_transcript_exon_variant,,ENST00000476968,;TMEM39B,non_coding_transcript_exon_variant,,ENST00000468135,;T…	C	ENSG00000121775	ENST00000336294	Transcript
RNF19B	127544	.	GRCh38	chr1	32964501	32964501	+	Missense_Mutation	SNP	T	T	G	rs113840389	NA	HCI-EC-23	NORMAL	T	T	NA	NA	NA	NA	NA	NA	NA	NA	NA	NA	NA	NA	NA	NA	NA	c.185A>C	p.Gln62Pro	p.Q62P	ENST00000373456	1/9	NA	NA	NA	NA	NA	NA	RNF19B,missense_variant,p.Gln62Pro,ENST00000235150,NM_001300826.2;RNF19B,missense_variant,p.Gln62Pro,ENST00000356990,NM_001127361.3;RNF19B,missense_variant,p.Gln62Pro,ENST00000373456,NM_153341.4;,regulatory_region_variant,,ENSR00000004437,;	G	ENSG00000116514	ENST00000373456	Transcript
AK2	204	.	GRCh38	chr1	33013271	33013271	+	Silent	SNP	G	G	A	rs746330303	NA	HCI-EC-23	NORMAL	G	G	NA	NA	NA	NA	NA	NA	NA	NA	NA	NA	NA	NA	NA	NA	NA	c.630C>T	p.Ile210=	p.I210=	ENST00000672715	6/6	NA	NA	NA	NA	NA	NA	AK2,synonymous_variant,p.Ile210=,ENST00000672715,NM_001625.4,NM_001319140.1;AK2,synonymous_variant,p.Ile168=,ENST00000354858,;AK2,synonymous_variant,p.Ile210=,ENST00000373449,NM_001199199.2,NM_013411.5,NM_001319139.2;AK2,synonymous_variant,p.Ile168=,ENST00000548033,NM_001319142.2;AK2,synonymous_variant,p.Ile210=,ENST00000467905,NM_001319141.2;AK2,3_prime_UTR_variant,,ENST00000629371,;AK2,3_prime_…	A	ENSG00000004455	ENST00000672715	Transcript
AK2	204	.	GRCh38	chr1	33013277	33013277	+	Silent	SNP	G	G	A	rs779366586	NA	HCI-EC-23	NORMAL	G	G	NA	NA	NA	NA	NA	NA	NA	NA	NA	NA	NA	NA	NA	NA	NA	c.624C>T	p.Ser208=	p.S208=	ENST00000672715	6/6	NA	NA	NA	NA	NA	NA	AK2,synonymous_variant,p.Ser208=,ENST00000672715,NM_001625.4,NM_001319140.1;AK2,synonymous_variant,p.Ser166=,ENST00000354858,;AK2,synonymous_variant,p.Ser208=,ENST00000373449,NM_001199199.2,NM_013411.5,NM_001319139.2;AK2,synonymous_variant,p.Ser166=,ENST00000548033,NM_001319142.2;AK2,synonymous_variant,p.Ser208=,ENST00000467905,NM_001319141.2;AK2,3_prime_UTR_variant,,ENST00000629371,;AK2,3_prime_…	A	ENSG00000004455	ENST00000672715	Transcript
AK2	204	.	GRCh38	chr1	33013287	33013287	+	Missense_Mutation	SNP	C	C	T	rs202182972	NA	HCI-EC-23	NORMAL	C	C	NA	NA	NA	NA	NA	NA	NA	NA	NA	NA	NA	NA	NA	NA	NA	c.614G>A	p.Gly205Glu	p.G205E	ENST00000672715	6/6	NA	NA	NA	NA	NA	NA	AK2,missense_variant,p.Gly205Glu,ENST00000672715,NM_001625.4,NM_001319140.1;AK2,missense_variant,p.Gly163Glu,ENST00000354858,;AK2,missense_variant,p.Gly205Glu,ENST00000373449,NM_001199199.2,NM_013411.5,NM_001319139.2;AK2,missense_variant,p.Gly163Glu,ENST00000548033,NM_001319142.2;AK2,missense_variant,p.Gly205Glu,ENST00000467905,NM_001319141.2;AK2,3_prime_UTR_variant,,ENST00000629371,;AK2,3_prime_…	T	ENSG00000004455	ENST00000672715	Transcript
CSMD2	114784	.	GRCh38	chr1	33605318	33605318	+	Missense_Mutation	SNP	T	T	C	novel	NA	HCI-EC-23	NORMAL	T	T	NA	NA	NA	NA	NA	NA	NA	NA	NA	NA	NA	NA	NA	NA	NA	c.6496A>G	p.Asn2166Asp	p.N2166D	ENST00000373381	42/71	NA	NA	NA	NA	NA	NA	CSMD2,missense_variant,p.Asn2166Asp,ENST00000373381,NM_001281956.2;CSMD2,missense_variant,p.Asn2126Asp,ENST00000619121,;CSMD2,missense_variant,p.Asn2168Asp,ENST00000373388,NM_052896.4;CSMD2,missense_variant,p.Asn1039Asp,ENST00000373380,;CSMD2,missense_variant,p.Asn265Asp,ENST00000373377,;CSMD2,upstream_gene_variant,,ENST00000489419,;CSMD2,missense_variant,p.Asn2168Asp,ENST00000241312,;	C	ENSG00000121904	ENST00000373381	Transcript
CSMD2	114784	.	GRCh38	chr1	33714738	33714738	+	Silent	SNP	T	T	C		NA	HCI-EC-23	NORMAL	T	T	NA	NA	NA	NA	NA	NA	NA	NA	NA	NA	NA	NA	NA	NA	NA	c.3255A>G	p.Pro1085=	p.P1085=	ENST00000373381	21/71	NA	NA	NA	NA	NA	NA	CSMD2,synonymous_variant,p.Pro1085=,ENST00000373381,NM_001281956.2;CSMD2,synonymous_variant,p.Pro1045=,ENST00000619121,;CSMD2,synonymous_variant,p.Pro1045=,ENST00000373388,NM_052896.4;CSMD2,synonymous_variant,p.Pro1045=,ENST00000241312,;	C	ENSG00000121904	ENST00000373381	Transcript
DLGAP3	58512	.	GRCh38	chr1	34900245	34900245	+	Missense_Mutation	SNP	G	G	T	novel	NA	HCI-EC-23	NORMAL	G	G	NA	NA	NA	NA	NA	NA	NA	NA	NA	NA	NA	NA	NA	NA	NA	c.1136C>A	p.Pro379His	p.P379H	ENST00000373347	4/12	NA	NA	NA	NA	NA	NA	DLGAP3,missense_variant,p.Pro379His,ENST00000373347,NM_001080418.3;DLGAP3,missense_variant,p.Pro379His,ENST00000235180,;DLGAP3,downstream_gene_variant,,ENST00000495979,;	T	ENSG00000116544	ENST00000373347	Transcript
AGO4	192670	.	GRCh38	chr1	35834168	35834168	+	Missense_Mutation	SNP	G	G	T		NA	HCI-EC-23	NORMAL	G	G	NA	NA	NA	NA	NA	NA	NA	NA	NA	NA	NA	NA	NA	NA	NA	c.1558G>T	p.Val520Leu	p.V520L	ENST00000373210	12/18	NA	NA	NA	NA	NA	NA	AGO4,missense_variant,p.Val520Leu,ENST00000373210,NM_017629.4;,regulatory_region_variant,,ENSR00000004713,;	T	ENSG00000134698	ENST00000373210	Transcript
AGO3	192669	.	GRCh38	chr1	35973501	35973501	+	Silent	SNP	T	T	A	novel	NA	HCI-EC-23	NORMAL	T	T	NA	NA	NA	NA	NA	NA	NA	NA	NA	NA	NA	NA	NA	NA	NA	c.648T>A	p.Leu216=	p.L216=	ENST00000373191	5/19	NA	NA	NA	NA	NA	NA	AGO3,synonymous_variant,p.Leu216=,ENST00000373191,NM_024852.4;AGO3,synonymous_variant,p.Leu216=,ENST00000324350,;AGO3,synonymous_variant,p.Leu216=,ENST00000397828,;AGO3,intron_variant,,ENST00000246314,NM_177422.3;AGO3,3_prime_UTR_variant,,ENST00000634486,;AGO3,non_coding_transcript_exon_variant,,ENST00000491443,;	A	ENSG00000126070	ENST00000373191	Transcript
AGO3	192669	.	GRCh38	chr1	35973507	35973507	+	Silent	SNP	C	C	T	rs772943203	NA	HCI-EC-23	NORMAL	C	C	NA	NA	NA	NA	NA	NA	NA	NA	NA	NA	NA	NA	NA	NA	NA	c.654C>T	p.Ile218=	p.I218=	ENST00000373191	5/19	NA	NA	NA	NA	NA	NA	AGO3,synonymous_variant,p.Ile218=,ENST00000373191,NM_024852.4;AGO3,synonymous_variant,p.Ile218=,ENST00000324350,;AGO3,synonymous_variant,p.Ile218=,ENST00000397828,;AGO3,intron_variant,,ENST00000246314,NM_177422.3;AGO3,3_prime_UTR_variant,,ENST00000634486,;AGO3,non_coding_transcript_exon_variant,,ENST00000491443,;	T	ENSG00000126070	ENST00000373191	Transcript
MACF1	23499	.	GRCh38	chr1	39315538	39315538	+	Missense_Mutation	SNP	T	T	C	novel	NA	HCI-EC-23	NORMAL	T	T	NA	NA	NA	NA	NA	NA	NA	NA	NA	NA	NA	NA	NA	NA	NA	c.3407T>C	p.Leu1136Ser	p.L1136S	ENST00000567887	27/101	NA	NA	NA	NA	NA	NA	MACF1,missense_variant,p.Leu1099Ser,ENST00000564288,;MACF1,missense_variant,p.Leu1136Ser,ENST00000567887,;MACF1,missense_variant,p.Leu1104Ser,ENST00000372915,;MACF1,missense_variant,p.Leu1104Ser,ENST00000361689,NM_012090.5;MACF1,missense_variant,p.Leu1053Ser,ENST00000671089,;MACF1,missense_variant,p.Leu238Ser,ENST00000372925,;MACF1,missense_variant,p.Leu1048Ser,ENST00000672812,;MACF1,missense_var…	C	ENSG00000127603	ENST00000567887	Transcript
PABPC4	8761	.	GRCh38	chr1	39565136	39565136	+	Silent	SNP	C	C	A		NA	HCI-EC-23	NORMAL	C	C	NA	NA	NA	NA	NA	NA	NA	NA	NA	NA	NA	NA	NA	NA	NA	c.1215G>T	p.Ala405=	p.A405=	ENST00000372858	8/16	NA	NA	NA	NA	NA	NA	PABPC4,synonymous_variant,p.Ala405=,ENST00000372858,NM_001135653.2;PABPC4,synonymous_variant,p.Ala405=,ENST00000372857,NM_003819.4;PABPC4,synonymous_variant,p.Ala405=,ENST00000372856,NM_001135654.2;PABPC4,synonymous_variant,p.Ala405=,ENST00000372862,;PABPC4,synonymous_variant,p.Ala359=,ENST00000677006,;PABPC4,synonymous_variant,p.Ala380=,ENST00000677609,;PABPC4,synonymous_variant,p.Ala334=,ENST00…	A	ENSG00000090621	ENST00000372858	Transcript
EXO5	64789	.	GRCh38	chr1	40515034	40515034	+	Missense_Mutation	SNP	A	A	G	novel	NA	HCI-EC-23	NORMAL	A	A	NA	NA	NA	NA	NA	NA	NA	NA	NA	NA	NA	NA	NA	NA	NA	c.490A>G	p.Arg164Gly	p.R164G	ENST00000372703	2/2	NA	NA	NA	NA	NA	NA	EXO5,missense_variant,p.Arg164Gly,ENST00000372703,NM_001346946.1,NM_001346955.1,NM_001346954.1,NM_001346956.1,NM_001346948.1;EXO5,missense_variant,p.Arg164Gly,ENST00000296380,NM_001346951.1,NM_001346952.1,NM_022774.2;EXO5,missense_variant,p.Arg164Gly,ENST00000358527,NM_001346953.1,NM_001346947.1,NM_001346950.1,NM_001346949.1;EXO5,missense_variant,p.Arg164Gly,ENST00000443729,;EXO5,missense_variant…	G	ENSG00000164002	ENST00000372703	Transcript
FOXO6	100132074	.	GRCh38	chr1	41382200	41382201	+	Splice_Site	INS	-	-	GCCCGCGCCGGGACGCCCGCCTACTTCGGCGGCTGCAAGGGCGGCGCCTACGGCGGGGGCGGGGGCTTCGGGCCGCCGGCGATGGGCGCTCTGCGCCGTCTGCCCATGCAGACCATCCAGGAGAACAAGCAGGCCAGCTTCGTGCCGGCCGCGGCGCCCTTCCGCCCTGGGGCGCTGCCCGCGCTGCTGCCGCCGCCGCC	novel	NA	HCI-EC-23	NORMAL	-	-	NA	NA	NA	NA	NA	NA	NA	NA	NA	NA	NA	NA	NA	NA	NA	c.1007_1008insGGGACGCCCGCCTACTTCGGCGGCTGCAAGGGCGGCGCCTACGGCGGGGGCGGGGGCTTCGGGCCGCCGGCGATGGGCGCTCTGCGCCGTCTGCCCATGCAGACCATCCAGGAGAACAAGCAGGCCAGCTTCGTGCCGGCCGCGGCGCCCTTCCGCCCTGGGGCGCTGCCCGCGCTGCTGCCGCCGCCGCCGCCCGCGCC	p.Arg337GlyfsTer106	p.X336_splice	ENST00000641094		NA	NA	NA	NA	NA	NA	FOXO6,splice_acceptor_variant,p.Arg337GlyfsTer106,ENST00000641094,NM_001291281.3;FOXO6,non_coding_transcript_exon_variant,,ENST00000372591,;	GCCCGCGCCGGGACGCCCGCCTACTTCGGCGGCTGCAAGGGCGGCGCCTACGGCGGGGGCGGGGGCTTCGGGCCGCCGGCGATGGGCGCTCTGCGCCGTCTGCCCATGCAGACCATCCAGGAGAACAAGCAGGCCAGCTTCGTGCCGGCCGCGGCGCCCTTCCGCCCTGGGGCGCTGCCCGCGCTGCTGCCGCCGCCGCC	ENSG00000204060	ENST00000641094	Transcript
YBX1	4904	.	GRCh38	chr1	42700889	42700889	+	Silent	SNP	C	C	A	novel	NA	HCI-EC-23	NORMAL	C	C	NA	NA	NA	NA	NA	NA	NA	NA	NA	NA	NA	NA	NA	NA	NA	c.999C>A	p.Arg333=	p.R333=	ENST00000436427	6/7	NA	NA	NA	NA	NA	NA	YBX1,synonymous_variant,p.Arg283=,ENST00000321358,NM_004559.5;YBX1,synonymous_variant,p.Arg333=,ENST00000436427,;YBX1,downstream_gene_variant,,ENST00000332220,;YBX1,downstream_gene_variant,,ENST00000467957,;	A	ENSG00000065978	ENST00000436427	Transcript
SZT2	23334	.	GRCh38	chr1	43439670	43439670	+	Frame_Shift_Del	DEL	C	C	-	rs753888420	NA	HCI-EC-23	NORMAL	C	C	NA	NA	NA	NA	NA	NA	NA	NA	NA	NA	NA	NA	NA	NA	NA	c.6948del	p.Ser2317ProfsTer17	p.S2317Pfs*17	ENST00000634258	50/72	NA	NA	NA	NA	NA	NA	SZT2,frameshift_variant,p.Ser2317ProfsTer17,ENST00000634258,NM_001365999.1;SZT2,frameshift_variant,p.Ser2260ProfsTer17,ENST00000562955,NM_015284.4;SZT2,non_coding_transcript_exon_variant,,ENST00000649403,;SZT2,downstream_gene_variant,,ENST00000470897,;SZT2,downstream_gene_variant,,ENST00000471177,;SZT2,non_coding_transcript_exon_variant,,ENST00000648058,;SZT2,upstream_gene_variant,,ENST0000063826…	-	ENSG00000198198	ENST00000634258	Transcript
SZT2	23334	.	GRCh38	chr1	43440512	43440512	+	Frame_Shift_Del	DEL	C	C	-		NA	HCI-EC-23	NORMAL	C	C	NA	NA	NA	NA	NA	NA	NA	NA	NA	NA	NA	NA	NA	NA	NA	c.7274del	p.Pro2425LeufsTer9	p.P2425Lfs*9	ENST00000634258	52/72	NA	NA	NA	NA	NA	NA	SZT2,frameshift_variant,p.Pro2425LeufsTer9,ENST00000634258,NM_001365999.1;SZT2,frameshift_variant,p.Pro2368LeufsTer9,ENST00000562955,NM_015284.4;SZT2,non_coding_transcript_exon_variant,,ENST00000649403,;SZT2,downstream_gene_variant,,ENST00000470897,;SZT2,downstream_gene_variant,,ENST00000471177,;SZT2,non_coding_transcript_exon_variant,,ENST00000648058,;SZT2,upstream_gene_variant,,ENST00000460536,…	-	ENSG00000198198	ENST00000634258	Transcript
PTPRF	5792	.	GRCh38	chr1	43606877	43606877	+	Missense_Mutation	SNP	C	C	G	novel	NA	HCI-EC-23	NORMAL	C	C	NA	NA	NA	NA	NA	NA	NA	NA	NA	NA	NA	NA	NA	NA	NA	c.3766C>G	p.Gln1256Glu	p.Q1256E	ENST00000359947	21/34	NA	NA	NA	NA	NA	NA	PTPRF,missense_variant,p.Gln1256Glu,ENST00000359947,NM_001329138.1,NM_001329137.1,NM_001329139.1,NM_002840.5;PTPRF,missense_variant,p.Gln1247Glu,ENST00000438120,NM_130440.3,NM_001329140.1;PTPRF,missense_variant,p.Gln902Glu,ENST00000429895,;PTPRF,missense_variant,p.Gln670Glu,ENST00000414879,;PTPRF,missense_variant,p.Gln317Glu,ENST00000372407,;PTPRF,missense_variant,p.Gln629Glu,ENST00000412568,;PTP…	G	ENSG00000142949	ENST00000359947	Transcript
KLF18	0	.	GRCh38	chr1	44139048	44139049	+	In_Frame_Ins	INS	-	-	CTGGTTACCAGTGGAGGTCATCATATTCTGCCCCCCGTAGAGGGC	rs368966417	NA	HCI-EC-23	NORMAL	-	-	NA	NA	NA	NA	NA	NA	NA	NA	NA	NA	NA	NA	NA	NA	NA	c.2583_2584insGCCCTCTACGGGGGGCAGAATATGATGACCTCCACTGGTAACCAG	p.Gln861_Asn862insAlaLeuTyrGlyGlyGlnAsnMetMetThrSerThrGlyAsnGln	p.Q861_N862insALYGGQNMMTSTGNQ	ENST00000634670	1/2	NA	NA	NA	NA	NA	NA	KLF18,inframe_insertion,p.Gln861_Asn862insAlaLeuTyrGlyGlyGlnAsnMetMetThrSerThrGlyAsnGln,ENST00000634670,NM_001358438.1;KLF17,downstream_gene_variant,,ENST00000372299,NM_173484.4;	CTGGTTACCAGTGGAGGTCATCATATTCTGCCCCCCGTAGAGGGC	ENSG00000283039	ENST00000634670	Transcript
KLF18	0	.	GRCh38	chr1	44139384	44139425	+	In_Frame_Del	DEL	TCTGGTTACCAGTGGAGGTCATCATCTGCCCCCAGTAGAGGG	TCTGGTTACCAGTGGAGGTCATCATCTGCCCCCAGTAGAGGG	-	rs1557736983	NA	HCI-EC-23	NORMAL	TCTGGTTACCAGTGGAGGTCATCATCTGCCCCCAGTAGAGGG	TCTGGTTACCAGTGGAGGTCATCATCTGCCCCCAGTAGAGGG	NA	NA	NA	NA	NA	NA	NA	NA	NA	NA	NA	NA	NA	NA	NA	c.2207_2248del	p.Thr736_Gln749del	p.T736_Q749del	ENST00000634670	1/2	NA	NA	NA	NA	NA	NA	KLF18,inframe_deletion,p.Thr736_Gln749del,ENST00000634670,NM_001358438.1;KLF17,downstream_gene_variant,,ENST00000372299,NM_173484.4;	-	ENSG00000283039	ENST00000634670	Transcript
KLF18	0	.	GRCh38	chr1	44140351	44140351	+	Silent	SNP	T	T	C	rs79714745	NA	HCI-EC-23	NORMAL	T	T	NA	NA	NA	NA	NA	NA	NA	NA	NA	NA	NA	NA	NA	NA	NA	c.1281A>G	p.Gln427=	p.Q427=	ENST00000634670	1/2	NA	NA	NA	NA	NA	NA	KLF18,synonymous_variant,p.Gln427=,ENST00000634670,NM_001358438.1;	C	ENSG00000283039	ENST00000634670	Transcript
KLF18	0	.	GRCh38	chr1	44140893	44140893	+	Missense_Mutation	SNP	A	A	G	rs2022028	NA	HCI-EC-23	NORMAL	A	A	NA	NA	NA	NA	NA	NA	NA	NA	NA	NA	NA	NA	NA	NA	NA	c.739T>C	p.Phe247Leu	p.F247L	ENST00000634670	1/2	NA	NA	NA	NA	NA	NA	KLF18,missense_variant,p.Phe247Leu,ENST00000634670,NM_001358438.1;	G	ENSG00000283039	ENST00000634670	Transcript
MAST2	23139	.	GRCh38	chr1	46028887	46028887	+	Frame_Shift_Del	DEL	T	T	-	novel	NA	HCI-EC-23	NORMAL	T	T	NA	NA	NA	NA	NA	NA	NA	NA	NA	NA	NA	NA	NA	NA	NA	c.2178del	p.Phe726LeufsTer12	p.F726Lfs*12	ENST00000361297	18/29	NA	NA	NA	NA	NA	NA	MAST2,frameshift_variant,p.Phe726LeufsTer12,ENST00000361297,NM_001324320.1,NM_015112.3,NM_001319245.1;MAST2,frameshift_variant,p.Phe583LeufsTer12,ENST00000674079,NM_001324321.1;MAST2,frameshift_variant,p.Phe364LeufsTer12,ENST00000372009,;MAST2,frameshift_variant,p.Phe611LeufsTer12,ENST00000372008,;MAST2,downstream_gene_variant,,ENST00000467367,;MAST2,upstream_gene_variant,,ENST00000477968,;MAST2,…	-	ENSG00000086015	ENST00000361297	Transcript
MAST2	23139	.	GRCh38	chr1	46028921	46028921	+	Nonsense_Mutation	SNP	C	C	T	novel	NA	HCI-EC-23	NORMAL	C	C	NA	NA	NA	NA	NA	NA	NA	NA	NA	NA	NA	NA	NA	NA	NA	c.2206C>T	p.Gln736Ter	p.Q736*	ENST00000361297	18/29	NA	NA	NA	NA	NA	NA	MAST2,stop_gained,p.Gln736Ter,ENST00000361297,NM_001324320.1,NM_015112.3,NM_001319245.1;MAST2,stop_gained,p.Gln593Ter,ENST00000674079,NM_001324321.1;MAST2,stop_gained,p.Gln374Ter,ENST00000372009,;MAST2,stop_gained,p.Gln621Ter,ENST00000372008,;MAST2,downstream_gene_variant,,ENST00000467367,;MAST2,upstream_gene_variant,,ENST00000477968,;MAST2,upstream_gene_variant,,ENST00000492813,;	T	ENSG00000086015	ENST00000361297	Transcript
LRRC41	10489	.	GRCh38	chr1	46286293	46286293	+	Silent	SNP	C	C	A	novel	NA	HCI-EC-23	NORMAL	C	C	NA	NA	NA	NA	NA	NA	NA	NA	NA	NA	NA	NA	NA	NA	NA	c.564G>T	p.Leu188=	p.L188=	ENST00000617190	4/10	NA	NA	NA	NA	NA	NA	LRRC41,synonymous_variant,p.Leu188=,ENST00000617190,;LRRC41,synonymous_variant,p.Leu188=,ENST00000343304,NM_006369.4;LRRC41,synonymous_variant,p.Leu166=,ENST00000615587,;LRRC41,upstream_gene_variant,,ENST00000617760,;LRRC41,synonymous_variant,p.Leu78=,ENST00000472710,;LRRC41,synonymous_variant,p.Leu166=,ENST00000498402,;,regulatory_region_variant,,ENSR00000356364,;,regulatory_region_variant,,ENSR…	A	ENSG00000132128	ENST00000617190	Transcript
TTC39A	22996	.	GRCh38	chr1	51312134	51312134	+	Missense_Mutation	SNP	C	C	T	rs1557724507	NA	HCI-EC-23	NORMAL	C	C	NA	NA	NA	NA	NA	NA	NA	NA	NA	NA	NA	NA	NA	NA	NA	c.343G>A	p.Gly115Ser	p.G115S	ENST00000447632	4/18	NA	NA	NA	NA	NA	NA	TTC39A,missense_variant,p.Gly111Ser,ENST00000262676,;TTC39A,missense_variant,p.Gly115Ser,ENST00000447632,NM_001297665.1;TTC39A,missense_variant,p.Gly118Ser,ENST00000413473,NM_001144832.2;TTC39A,missense_variant,p.Gly87Ser,ENST00000262675,NM_001297663.1,NM_001297664.1;TTC39A,missense_variant,p.Gly115Ser,ENST00000371750,NM_001080494.3;TTC39A,missense_variant,p.Gly114Ser,ENST00000371747,NM_001297662…	T	ENSG00000085831	ENST00000447632	Transcript
EPS15	2060	.	GRCh38	chr1	51421853	51421853	+	Frame_Shift_Del	DEL	T	T	-	novel	NA	HCI-EC-23	NORMAL	T	T	NA	NA	NA	NA	NA	NA	NA	NA	NA	NA	NA	NA	NA	NA	NA	c.1046del	p.Lys349ArgfsTer77	p.K349Rfs*77	ENST00000371733	13/25	NA	NA	NA	NA	NA	NA	EPS15,frameshift_variant,p.Lys349ArgfsTer77,ENST00000371733,NM_001981.3;EPS15,frameshift_variant,p.Lys349ArgfsTer89,ENST00000371730,;EPS15,non_coding_transcript_exon_variant,,ENST00000493793,;,regulatory_region_variant,,ENSR00000357338,;	-	ENSG00000085832	ENST00000371733	Transcript
TXNDC12	51060	.	GRCh38	chr1	52024542	52024542	+	Missense_Mutation	SNP	T	T	C	novel	NA	HCI-EC-23	NORMAL	T	T	NA	NA	NA	NA	NA	NA	NA	NA	NA	NA	NA	NA	NA	NA	NA	c.323A>G	p.Asp108Gly	p.D108G	ENST00000371626	5/7	NA	NA	NA	NA	NA	NA	TXNDC12,missense_variant,p.Asp108Gly,ENST00000371626,NM_015913.4;TXNDC12,non_coding_transcript_exon_variant,,ENST00000471493,;TXNDC12,upstream_gene_variant,,ENST00000469458,;AL445685.3,3_prime_UTR_variant,,ENST00000648686,;TXNDC12,3_prime_UTR_variant,,ENST00000472624,;	C	ENSG00000117862	ENST00000371626	Transcript
ZFYVE9	9372	.	GRCh38	chr1	52278538	52278538	+	Missense_Mutation	SNP	G	G	C	novel	NA	HCI-EC-23	NORMAL	G	G	NA	NA	NA	NA	NA	NA	NA	NA	NA	NA	NA	NA	NA	NA	NA	c.2793G>C	p.Gln931His	p.Q931H	ENST00000371591	10/20	NA	NA	NA	NA	NA	NA	ZFYVE9,missense_variant,p.Gln931His,ENST00000371591,;ZFYVE9,missense_variant,p.Gln931His,ENST00000287727,NM_004799.3;ZFYVE9,missense_variant,p.Gln872His,ENST00000357206,NM_007324.4;	C	ENSG00000157077	ENST00000371591	Transcript
TUT4	23318	.	GRCh38	chr1	52425394	52425394	+	Missense_Mutation	SNP	G	G	C	rs372417888	NA	HCI-EC-23	NORMAL	G	G	NA	NA	NA	NA	NA	NA	NA	NA	NA	NA	NA	NA	NA	NA	NA	c.4825C>G	p.Gln1609Glu	p.Q1609E	ENST00000257177	29/30	NA	NA	NA	NA	NA	NA	TUT4,missense_variant,p.Gln1608Glu,ENST00000371544,NM_015269.2;TUT4,missense_variant,p.Gln1609Glu,ENST00000257177,NM_001009881.3;TUT4,missense_variant,p.Gln115Glu,ENST00000494469,;TUT4,missense_variant,p.Gln111Glu,ENST00000528457,;TUT4,missense_variant,p.Gln62Glu,ENST00000471623,;PRPF38A,downstream_gene_variant,,ENST00000257181,NM_032864.4;TUT4,missense_variant,p.Gln72Glu,ENST00000527941,;TUT4,no…	C	ENSG00000134744	ENST00000257177	Transcript
GLIS1	148979	.	GRCh38	chr1	53600105	53600105	+	Missense_Mutation	SNP	C	C	T	rs12723437	NA	HCI-EC-23	NORMAL	C	C	NA	NA	NA	NA	NA	NA	NA	NA	NA	NA	NA	NA	NA	NA	NA	c.433G>A	p.Asp145Asn	p.D145N	ENST00000628545	2/10	NA	NA	NA	NA	NA	NA	GLIS1,missense_variant,p.Asp145Asn,ENST00000628545,NM_001367484.1;GLIS1,5_prime_UTR_variant,,ENST00000312233,NM_147193.2;,regulatory_region_variant,,ENSR00000924478,;	T	ENSG00000174332	ENST00000628545	Transcript
GLIS1	148979	.	GRCh38	chr1	53600158	53600158	+	Missense_Mutation	SNP	G	G	T	rs12723875	NA	HCI-EC-23	NORMAL	G	G	NA	NA	NA	NA	NA	NA	NA	NA	NA	NA	NA	NA	NA	NA	NA	c.380C>A	p.Pro127Gln	p.P127Q	ENST00000628545	2/10	NA	NA	NA	NA	NA	NA	GLIS1,missense_variant,p.Pro127Gln,ENST00000628545,NM_001367484.1;GLIS1,5_prime_UTR_variant,,ENST00000312233,NM_147193.2;,regulatory_region_variant,,ENSR00000924478,;	T	ENSG00000174332	ENST00000628545	Transcript
MROH7	374977	.	GRCh38	chr1	54679893	54679893	+	Splice_Region	SNP	C	C	T	rs758553862	NA	HCI-EC-23	NORMAL	C	C	NA	NA	NA	NA	NA	NA	NA	NA	NA	NA	NA	NA	NA	NA	NA	c.2229C>T	p.Ile743=	p.I743=	ENST00000421030	13/24	NA	NA	NA	NA	NA	NA	MROH7,splice_region_variant,p.Ile743=,ENST00000421030,NM_001039464.4;MROH7,splice_region_variant,p.Ile743=,ENST00000339553,;MROH7,splice_region_variant,p.Ile743=,ENST00000395690,;MROH7,splice_region_variant,p.Ile311=,ENST00000409996,NM_001291332.1;MROH7-TTC4,splice_region_variant,,ENST00000425300,;MROH7-TTC4,splice_region_variant,p.Ile743=,ENST00000414150,;MROH7-TTC4,splice_region_variant,,ENST00…	T	ENSG00000184313	ENST00000421030	Transcript
FYB2	199920	.	GRCh38	chr1	56726526	56726526	+	Frame_Shift_Del	DEL	T	T	-	novel	NA	HCI-EC-23	NORMAL	T	T	NA	NA	NA	NA	NA	NA	NA	NA	NA	NA	NA	NA	NA	NA	NA	c.1851del	p.Glu618ArgfsTer24	p.E618Rfs*24	ENST00000343433	16/20	NA	NA	NA	NA	NA	NA	FYB2,frameshift_variant,p.Glu618ArgfsTer24,ENST00000343433,NM_001004303.5;FYB2,non_coding_transcript_exon_variant,,ENST00000493000,;FYB2,downstream_gene_variant,,ENST00000484327,;FYB2,downstream_gene_variant,,ENST00000371240,;	-	ENSG00000187889	ENST00000343433	Transcript
JUN	3725	.	GRCh38	chr1	58782789	58782789	+	Frame_Shift_Del	DEL	G	G	-	novel	NA	HCI-EC-23	NORMAL	G	G	NA	NA	NA	NA	NA	NA	NA	NA	NA	NA	NA	NA	NA	NA	NA	c.282del	p.Thr95ProfsTer9	p.T95Pfs*9	ENST00000371222	1/1	NA	NA	NA	NA	NA	NA	JUN,frameshift_variant,p.Thr95ProfsTer9,ENST00000371222,NM_002228.4;LINC01135,upstream_gene_variant,,ENST00000419531,;LINC01135,upstream_gene_variant,,ENST00000649834,;LINC01135,upstream_gene_variant,,ENST00000653297,;LINC01135,upstream_gene_variant,,ENST00000663144,;LINC01135,upstream_gene_variant,,ENST00000669294,;JUN,frameshift_variant,p.Thr95ProfsTer9,ENST00000678696,;,regulatory_region_varia…	-	ENSG00000177606	ENST00000371222	Transcript
EFCAB7	84455	.	GRCh38	chr1	63568341	63568341	+	Frame_Shift_Del	DEL	A	A	-	novel	NA	HCI-EC-23	NORMAL	A	A	NA	NA	NA	NA	NA	NA	NA	NA	NA	NA	NA	NA	NA	NA	NA	c.1533del	p.Lys511AsnfsTer34	p.K511Nfs*34	ENST00000371088	12/14	NA	NA	NA	NA	NA	NA	EFCAB7,frameshift_variant,p.Lys511AsnfsTer34,ENST00000371088,NM_032437.4;EFCAB7,non_coding_transcript_exon_variant,,ENST00000461039,;EFCAB7,non_coding_transcript_exon_variant,,ENST00000460678,;ITGB3BP,intron_variant,,ENST00000478138,;	-	ENSG00000203965	ENST00000371088	Transcript
JAK1	3716	.	GRCh38	chr1	64841314	64841314	+	Frame_Shift_Del	DEL	T	T	-	novel	NA	HCI-EC-23	NORMAL	T	T	NA	NA	NA	NA	NA	NA	NA	NA	NA	NA	NA	NA	NA	NA	NA	c.2580del	p.Lys860AsnfsTer16	p.K860Nfs*16	ENST00000672434	21/27	NA	NA	NA	NA	NA	NA	JAK1,frameshift_variant,p.Lys860AsnfsTer16,ENST00000672434,NM_001321854.2,NM_001321853.2;JAK1,frameshift_variant,p.Lys860AsnfsTer16,ENST00000342505,NM_001321857.2,NM_002227.4;JAK1,frameshift_variant,p.Lys860AsnfsTer16,ENST00000672247,NM_001321855.2;JAK1,frameshift_variant,p.Lys860AsnfsTer16,ENST00000671954,NM_001321852.2;JAK1,frameshift_variant,p.Lys860AsnfsTer16,ENST00000671929,;JAK1,frameshift_…	-	ENSG00000162434	ENST00000672434	Transcript
JAK1	3716	.	GRCh38	chr1	64873427	64873428	+	Frame_Shift_Ins	INS	-	-	T	novel	NA	HCI-EC-23	NORMAL	-	-	NA	NA	NA	NA	NA	NA	NA	NA	NA	NA	NA	NA	NA	NA	NA	c.425dup	p.Ile143AspfsTer9	p.I143Dfs*9	ENST00000672434	7/27	NA	NA	NA	NA	NA	NA	JAK1,frameshift_variant,p.Ile143AspfsTer9,ENST00000672434,NM_001321854.2,NM_001321853.2;JAK1,frameshift_variant,p.Ile143AspfsTer9,ENST00000342505,NM_001321857.2,NM_002227.4;JAK1,frameshift_variant,p.Ile143AspfsTer9,ENST00000672247,NM_001321855.2;JAK1,frameshift_variant,p.Ile143AspfsTer9,ENST00000671954,NM_001321852.2;JAK1,frameshift_variant,p.Ile143AspfsTer9,ENST00000671929,;JAK1,frameshift_varia…	T	ENSG00000162434	ENST00000672434	Transcript
LRRC7	57554	.	GRCh38	chr1	70039350	70039350	+	Frame_Shift_Del	DEL	C	C	-	novel	NA	HCI-EC-23	NORMAL	C	C	NA	NA	NA	NA	NA	NA	NA	NA	NA	NA	NA	NA	NA	NA	NA	c.3530del	p.Pro1177GlnfsTer22	p.P1177Qfs*22	ENST00000651989	21/27	NA	NA	NA	NA	NA	NA	LRRC7,frameshift_variant,p.Pro1177GlnfsTer22,ENST00000651989,NM_001370785.2,NM_001366838.3,NM_001350216.2;LRRC7,frameshift_variant,p.Pro1144GlnfsTer22,ENST00000310961,NM_001330635.3,NM_001366839.3,NM_001366841.1;LRRC7,frameshift_variant,p.Pro423GlnfsTer22,ENST00000415775,;LRRC7,non_coding_transcript_exon_variant,,ENST00000651217,;	-	ENSG00000033122	ENST00000651989	Transcript
CLCA4	22802	.	GRCh38	chr1	86579440	86579440	+	Missense_Mutation	SNP	G	G	T		NA	HCI-EC-23	NORMAL	G	G	NA	NA	NA	NA	NA	NA	NA	NA	NA	NA	NA	NA	NA	NA	NA	c.2209G>T	p.Gly737Cys	p.G737C	ENST00000370563	13/14	NA	NA	NA	NA	NA	NA	CLCA4,missense_variant,p.Gly737Cys,ENST00000370563,NM_012128.4;CLCA4-AS1,intron_variant,,ENST00000456587,;CLCA4-AS1,intron_variant,,ENST00000650379,;	T	ENSG00000016602	ENST00000370563	Transcript
CLCA4	22802	.	GRCh38	chr1	86580266	86580266	+	Missense_Mutation	SNP	G	G	C	rs759448427	NA	HCI-EC-23	NORMAL	G	G	NA	NA	NA	NA	NA	NA	NA	NA	NA	NA	NA	NA	NA	NA	NA	c.2681G>C	p.Gly894Ala	p.G894A	ENST00000370563	14/14	NA	NA	NA	NA	NA	NA	CLCA4,missense_variant,p.Gly894Ala,ENST00000370563,NM_012128.4;CLCA4-AS1,intron_variant,,ENST00000456587,;CLCA4-AS1,intron_variant,,ENST00000650379,;	C	ENSG00000016602	ENST00000370563	Transcript
LRRC8D	55144	.	GRCh38	chr1	89935096	89935096	+	Silent	SNP	C	C	T	rs1454438061	NA	HCI-EC-23	NORMAL	C	C	NA	NA	NA	NA	NA	NA	NA	NA	NA	NA	NA	NA	NA	NA	NA	c.2028C>T	p.Ile676=	p.I676=	ENST00000337338	3/3	NA	NA	NA	NA	NA	NA	LRRC8D,synonymous_variant,p.Ile676=,ENST00000337338,NM_001134479.2;LRRC8D,synonymous_variant,p.Ile676=,ENST00000394593,NM_018103.5;LRRC8D,downstream_gene_variant,,ENST00000414841,;LRRC8D,downstream_gene_variant,,ENST00000441269,;LRRC8D,downstream_gene_variant,,ENST00000525774,;LRRC8D,downstream_gene_variant,,ENST00000527156,;LRRC8D,downstream_gene_variant,,ENST00000532201,;AL391497.1,upstream_gen…	T	ENSG00000171492	ENST00000337338	Transcript
TGFBR3	7049	.	GRCh38	chr1	91729882	91729882	+	Silent	SNP	C	C	G	novel	NA	HCI-EC-23	NORMAL	C	C	NA	NA	NA	NA	NA	NA	NA	NA	NA	NA	NA	NA	NA	NA	NA	c.660G>C	p.Gly220=	p.G220=	ENST00000212355	6/17	NA	NA	NA	NA	NA	NA	TGFBR3,synonymous_variant,p.Gly220=,ENST00000212355,NM_003243.5;TGFBR3,synonymous_variant,p.Gly220=,ENST00000370399,NM_001195684.1;TGFBR3,synonymous_variant,p.Gly220=,ENST00000525962,;TGFBR3,synonymous_variant,p.Gly220=,ENST00000465892,NM_001195683.2;TGFBR3,non_coding_transcript_exon_variant,,ENST00000468996,;TGFBR3,3_prime_UTR_variant,,ENST00000533089,;TGFBR3,3_prime_UTR_variant,,ENST00000532540…	G	ENSG00000069702	ENST00000212355	Transcript
ARHGAP29	9411	.	GRCh38	chr1	94179953	94179954	+	Frame_Shift_Del	DEL	GG	GG	-	novel	NA	HCI-EC-23	NORMAL	GG	GG	NA	NA	NA	NA	NA	NA	NA	NA	NA	NA	NA	NA	NA	NA	NA	c.2251_2252del	p.Pro751ArgfsTer24	p.P751Rfs*24	ENST00000260526	20/23	NA	NA	NA	NA	NA	NA	ARHGAP29,frameshift_variant,p.Pro751ArgfsTer24,ENST00000260526,NM_001328665.2,NM_001328664.2,NM_001328667.2,NM_001328666.2,NM_004815.4;ARHGAP29,non_coding_transcript_exon_variant,,ENST00000482481,;ARHGAP29,frameshift_variant,p.Pro751ArgfsTer24,ENST00000552844,;	-	ENSG00000137962	ENST00000260526	Transcript
PLPPR5	163404	.	GRCh38	chr1	99004592	99004592	+	Missense_Mutation	SNP	G	G	A	rs1228426357	NA	HCI-EC-23	NORMAL	G	G	NA	NA	NA	NA	NA	NA	NA	NA	NA	NA	NA	NA	NA	NA	NA	c.80C>T	p.Ala27Val	p.A27V	ENST00000672681	1/7	NA	NA	NA	NA	NA	NA	PLPPR5,missense_variant,p.Ala27Val,ENST00000672681,;PLPPR5,missense_variant,p.Ala27Val,ENST00000370188,NM_001010861.3;PLPPR5,missense_variant,p.Ala27Val,ENST00000263177,NM_001037317.2;AL445433.2,non_coding_transcript_exon_variant,,ENST00000425113,;AL445433.2,non_coding_transcript_exon_variant,,ENST00000658279,;AL445433.2,non_coding_transcript_exon_variant,,ENST00000660510,;AL445433.2,non_coding_t…	A	ENSG00000117598	ENST00000672681	Transcript
MFSD14A	64645	.	GRCh38	chr1	100068514	100068514	+	Missense_Mutation	SNP	C	C	G	rs200151977	NA	HCI-EC-23	NORMAL	C	C	NA	NA	NA	NA	NA	NA	NA	NA	NA	NA	NA	NA	NA	NA	NA	c.747C>G	p.Ile249Met	p.I249M	ENST00000370152	7/12	NA	NA	NA	NA	NA	NA	MFSD14A,missense_variant,p.Ile249Met,ENST00000370152,NM_033055.3;AC118553.2,missense_variant,p.Ile472Met,ENST00000638792,;AC118553.2,missense_variant,p.Ile472Met,ENST00000639037,;AC093019.2,intron_variant,,ENST00000432294,;AC118553.2,3_prime_UTR_variant,,ENST00000639171,;AC118553.2,3_prime_UTR_variant,,ENST00000640357,;AC118553.2,3_prime_UTR_variant,,ENST00000638968,;AC118553.2,3_prime_UTR_varian…	G	ENSG00000156875	ENST00000370152	Transcript
S1PR1	1901	.	GRCh38	chr1	101239747	101239747	+	Missense_Mutation	SNP	C	C	T	rs1419184073	NA	HCI-EC-23	NORMAL	C	C	NA	NA	NA	NA	NA	NA	NA	NA	NA	NA	NA	NA	NA	NA	NA	c.763C>T	p.Leu255Phe	p.L255F	ENST00000305352	2/2	NA	NA	NA	NA	NA	NA	S1PR1,missense_variant,p.Leu255Phe,ENST00000305352,NM_001320730.1,NM_001400.5;S1PR1,missense_variant,p.Leu255Phe,ENST00000475289,;S1PR1,missense_variant,p.Leu255Phe,ENST00000649383,;S1PR1,missense_variant,p.Leu255Phe,ENST00000648480,;S1PR1,downstream_gene_variant,,ENST00000475821,;AL109741.1,upstream_gene_variant,,ENST00000432195,;S1PR1,intron_variant,,ENST00000561748,;,regulatory_region_variant,…	T	ENSG00000170989	ENST00000305352	Transcript
AMY2B	648740	.	GRCh38	chr1	103572147	103572147	+	Missense_Mutation	SNP	C	C	A	novel	NA	HCI-EC-23	NORMAL	C	C	NA	NA	NA	NA	NA	NA	NA	NA	NA	NA	NA	NA	NA	NA	NA	c.206C>A	p.Pro69His	p.P69H	ENST00000361355	4/12	NA	NA	NA	NA	NA	NA	AMY2B,missense_variant,p.Pro69His,ENST00000361355,NM_020978.4;AMY2B,missense_variant,p.Pro69His,ENST00000610648,;AMY2B,missense_variant,p.Pro69His,ENST00000453959,;AMY2B,missense_variant,p.Pro69His,ENST00000435302,;AMY2B,non_coding_transcript_exon_variant,,ENST00000491397,;AMY2B,upstream_gene_variant,,ENST00000462971,;AMY2B,missense_variant,p.Pro69His,ENST00000477657,;ACTG1P4,downstream_gene_vari…	A	ENSG00000240038	ENST00000361355	Transcript
FNDC7	163479	.	GRCh38	chr1	108727891	108727891	+	Missense_Mutation	SNP	G	G	A	rs202035625	NA	HCI-EC-23	NORMAL	G	G	NA	NA	NA	NA	NA	NA	NA	NA	NA	NA	NA	NA	NA	NA	NA	c.1195G>A	p.Glu399Lys	p.E399K	ENST00000370017	7/13	NA	NA	NA	NA	NA	NA	FNDC7,missense_variant,p.Glu399Lys,ENST00000370017,NM_001144937.3;FNDC7,missense_variant,p.Glu175Lys,ENST00000445274,;	A	ENSG00000143107	ENST00000370017	Transcript
WDR47	22911	.	GRCh38	chr1	109017519	109017519	+	Frame_Shift_Del	DEL	T	T	-	rs1557951659	NA	HCI-EC-23	NORMAL	T	T	NA	NA	NA	NA	NA	NA	NA	NA	NA	NA	NA	NA	NA	NA	NA	c.241del	p.Arg81GlyfsTer7	p.R81Gfs*7	ENST00000400794	3/15	NA	NA	NA	NA	NA	NA	WDR47,frameshift_variant,p.Arg81GlyfsTer7,ENST00000369965,NM_014969.5;WDR47,frameshift_variant,p.Arg81GlyfsTer7,ENST00000369962,NM_001142551.2;WDR47,frameshift_variant,p.Arg81GlyfsTer7,ENST00000400794,NM_001142550.1;WDR47,frameshift_variant,p.Arg8GlyfsTer7,ENST00000529074,;WDR47,frameshift_variant,p.Arg81GlyfsTer7,ENST00000528747,;WDR47,frameshift_variant,p.Arg81GlyfsTer7,ENST00000530772,;WDR47,i…	-	ENSG00000085433	ENST00000400794	Transcript
CELSR2	1952	.	GRCh38	chr1	109250164	109250164	+	Silent	SNP	C	C	T	rs1335086523	NA	HCI-EC-23	NORMAL	C	C	NA	NA	NA	NA	NA	NA	NA	NA	NA	NA	NA	NA	NA	NA	NA	c.85C>T	p.Leu29=	p.L29=	ENST00000271332	1/34	NA	NA	NA	NA	NA	NA	CELSR2,synonymous_variant,p.Leu29=,ENST00000271332,NM_001408.3;,regulatory_region_variant,,ENSR00000011052,;	T	ENSG00000143126	ENST00000271332	Transcript
CELSR2	1952	.	GRCh38	chr1	109251756	109251756	+	Silent	SNP	A	A	T	novel	NA	HCI-EC-23	NORMAL	A	A	NA	NA	NA	NA	NA	NA	NA	NA	NA	NA	NA	NA	NA	NA	NA	c.1677A>T	p.Thr559=	p.T559=	ENST00000271332	1/34	NA	NA	NA	NA	NA	NA	CELSR2,synonymous_variant,p.Thr559=,ENST00000271332,NM_001408.3;	T	ENSG00000143126	ENST00000271332	Transcript
SORT1	6272	.	GRCh38	chr1	109317881	109317881	+	Missense_Mutation	SNP	C	C	T	rs1239877805	NA	HCI-EC-23	NORMAL	C	C	NA	NA	NA	NA	NA	NA	NA	NA	NA	NA	NA	NA	NA	NA	NA	c.2113G>A	p.Gly705Arg	p.G705R	ENST00000256637	16/20	NA	NA	NA	NA	NA	NA	SORT1,missense_variant,p.Gly568Arg,ENST00000538502,NM_001205228.1;SORT1,missense_variant,p.Gly705Arg,ENST00000256637,NM_002959.7;SORT1,upstream_gene_variant,,ENST00000485149,;	T	ENSG00000134243	ENST00000256637	Transcript
CEPT1	10390	.	GRCh38	chr1	111161214	111161214	+	Frame_Shift_Del	DEL	T	T	-	novel	NA	HCI-EC-23	NORMAL	T	T	NA	NA	NA	NA	NA	NA	NA	NA	NA	NA	NA	NA	NA	NA	NA	c.553del	p.Cys185ValfsTer26	p.C185Vfs*26	ENST00000545121	4/9	NA	NA	NA	NA	NA	NA	CEPT1,frameshift_variant,p.Cys185ValfsTer26,ENST00000545121,NM_001007794.2;CEPT1,frameshift_variant,p.Cys185ValfsTer26,ENST00000357172,NM_001330743.2,NM_006090.5;CEPT1,frameshift_variant,p.Cys185ValfsTer26,ENST00000615636,;CEPT1,non_coding_transcript_exon_variant,,ENST00000478042,;CEPT1,non_coding_transcript_exon_variant,,ENST00000498239,;CEPT1,non_coding_transcript_exon_variant,,ENST00000460443,…	-	ENSG00000134255	ENST00000545121	Transcript
WDR77	79084	.	GRCh38	chr1	111448782	111448782	+	Silent	SNP	G	G	T	novel	NA	HCI-EC-23	NORMAL	G	G	NA	NA	NA	NA	NA	NA	NA	NA	NA	NA	NA	NA	NA	NA	NA	c.138C>A	p.Ala46=	p.A46=	ENST00000235090	2/10	NA	NA	NA	NA	NA	NA	WDR77,synonymous_variant,p.Ala46=,ENST00000235090,NM_001317064.1,NM_001317062.1,NM_001317063.2,NM_024102.4;ATP5PB,upstream_gene_variant,,ENST00000369722,NM_001688.5;WDR77,upstream_gene_variant,,ENST00000449340,;ATP5PB,upstream_gene_variant,,ENST00000483994,;Y_RNA,downstream_gene_variant,,ENST00000363020,;WDR77,non_coding_transcript_exon_variant,,ENST00000459665,;ATP5PB,upstream_gene_variant,,ENST…	T	ENSG00000116455	ENST00000235090	Transcript
PPM1J	333926	.	GRCh38	chr1	112712744	112712744	+	Missense_Mutation	SNP	C	C	T	rs1434626270	NA	HCI-EC-23	NORMAL	C	C	NA	NA	NA	NA	NA	NA	NA	NA	NA	NA	NA	NA	NA	NA	NA	c.729G>A	p.Met243Ile	p.M243I	ENST00000309276	3/10	NA	NA	NA	NA	NA	NA	PPM1J,missense_variant,p.Met37Ile,ENST00000464951,;PPM1J,missense_variant,p.Met243Ile,ENST00000309276,NM_005167.5;AL603832.3,upstream_gene_variant,,ENST00000605933,;AL603832.3,upstream_gene_variant,,ENST00000606505,;AL603832.2,upstream_gene_variant,,ENST00000566195,;AL603832.3,upstream_gene_variant,,ENST00000471038,;PPM1J,missense_variant,p.Met228Ile,ENST00000471106,;PPM1J,splice_region_variant,,…	T	ENSG00000155367	ENST00000309276	Transcript
NGF	4803	.	GRCh38	chr1	115286271	115286271	+	Frame_Shift_Del	DEL	A	A	-	novel	NA	HCI-EC-23	NORMAL	A	A	NA	NA	NA	NA	NA	NA	NA	NA	NA	NA	NA	NA	NA	NA	NA	c.525del	p.Phe175LeufsTer37	p.F175Lfs*37	ENST00000676038	4/4	NA	NA	NA	NA	NA	NA	NGF,frameshift_variant,p.Phe175LeufsTer37,ENST00000676038,;NGF,frameshift_variant,p.Phe175LeufsTer37,ENST00000369512,NM_002506.3;NGF,frameshift_variant,p.Phe175LeufsTer37,ENST00000675637,;NGF-AS1,intron_variant,,ENST00000425449,;AL049825.1,upstream_gene_variant,,ENST00000649888,;	-	ENSG00000134259	ENST00000676038	Transcript
HSD3B2	3284	.	GRCh38	chr1	119422020	119422020	+	Frame_Shift_Del	DEL	A	A	-	novel	NA	HCI-EC-23	NORMAL	A	A	NA	NA	NA	NA	NA	NA	NA	NA	NA	NA	NA	NA	NA	NA	NA	c.524del	p.Asn175MetfsTer10	p.N175Mfs*10	ENST00000543831	4/4	NA	NA	NA	NA	NA	NA	HSD3B2,frameshift_variant,p.Asn175MetfsTer10,ENST00000543831,NM_001166120.1;HSD3B2,frameshift_variant,p.Asn175MetfsTer10,ENST00000369416,NM_000198.4;HSD3B2,frameshift_variant,p.Asn175MetfsTer10,ENST00000433745,;HSD3B2,non_coding_transcript_exon_variant,,ENST00000448448,;HSD3B2,downstream_gene_variant,,ENST00000443865,;HSD3B2,downstream_gene_variant,,ENST00000471656,;	-	ENSG00000203859	ENST00000543831	Transcript
ZNF697	90874	.	GRCh38	chr1	119623615	119623615	+	Missense_Mutation	SNP	G	G	C	rs1448049228	NA	HCI-EC-23	NORMAL	G	G	NA	NA	NA	NA	NA	NA	NA	NA	NA	NA	NA	NA	NA	NA	NA	c.728C>G	p.Ala243Gly	p.A243G	ENST00000421812	3/3	NA	NA	NA	NA	NA	NA	ZNF697,missense_variant,p.Ala243Gly,ENST00000421812,NM_001080470.2;	C	ENSG00000143067	ENST00000421812	Transcript
ZNF697	90874	.	GRCh38	chr1	119623618	119623618	+	Missense_Mutation	SNP	A	A	C	rs1190863117	NA	HCI-EC-23	NORMAL	A	A	NA	NA	NA	NA	NA	NA	NA	NA	NA	NA	NA	NA	NA	NA	NA	c.725T>G	p.Val242Gly	p.V242G	ENST00000421812	3/3	NA	NA	NA	NA	NA	NA	ZNF697,missense_variant,p.Val242Gly,ENST00000421812,NM_001080470.2;	C	ENSG00000143067	ENST00000421812	Transcript
NBPF26	0	.	GRCh38	chr1	120793448	120793448	+	Missense_Mutation	SNP	A	A	T	rs1387085969	NA	HCI-EC-23	NORMAL	A	A	NA	NA	NA	NA	NA	NA	NA	NA	NA	NA	NA	NA	NA	NA	NA	c.703A>T	p.Thr235Ser	p.T235S	ENST00000620612	4/30	NA	NA	NA	NA	NA	NA	NBPF26,missense_variant,p.Thr235Ser,ENST00000620612,;NBPF26,missense_variant,p.Thr179Ser,ENST00000651062,;NOTCH2NLR,missense_variant,p.Thr235Ser,ENST00000624419,;NBPF26,5_prime_UTR_variant,,ENST00000652763,;,regulatory_region_variant,,ENSR00000012511,;	T	ENSG00000273136	ENST00000620612	Transcript
NBPF26	0	.	GRCh38	chr1	120805654	120805654	+	Missense_Mutation	SNP	G	G	C	rs1334818792	NA	HCI-EC-23	NORMAL	G	G	NA	NA	NA	NA	NA	NA	NA	NA	NA	NA	NA	NA	NA	NA	NA	c.850G>C	p.Glu284Gln	p.E284Q	ENST00000620612	5/30	NA	NA	NA	NA	NA	NA	NBPF26,missense_variant,p.Glu22Gln,ENST00000652444,NM_001351372.1;NBPF26,missense_variant,p.Glu284Gln,ENST00000620612,;NBPF26,missense_variant,p.Glu22Gln,ENST00000617913,;NBPF26,missense_variant,p.Glu22Gln,ENST00000611287,;NBPF26,missense_variant,p.Glu22Gln,ENST00000615145,;NBPF26,missense_variant,p.Glu22Gln,ENST00000611702,;NBPF26,missense_variant,p.Glu22Gln,ENST00000652763,;NBPF26,5_prime_UTR_v…	C	ENSG00000273136	ENST00000620612	Transcript
NBPF26	0	.	GRCh38	chr1	120808586	120808586	+	Missense_Mutation	SNP	C	C	T	rs1553270477	NA	HCI-EC-23	NORMAL	C	C	NA	NA	NA	NA	NA	NA	NA	NA	NA	NA	NA	NA	NA	NA	NA	c.1106C>T	p.Thr369Met	p.T369M	ENST00000620612	7/30	NA	NA	NA	NA	NA	NA	NBPF26,missense_variant,p.Thr107Met,ENST00000652444,NM_001351372.1;NBPF26,missense_variant,p.Thr369Met,ENST00000620612,;NBPF26,missense_variant,p.Thr107Met,ENST00000617913,;NBPF26,missense_variant,p.Thr107Met,ENST00000611287,;NBPF26,missense_variant,p.Thr72Met,ENST00000615145,;NBPF26,missense_variant,p.Thr243Met,ENST00000651062,;NBPF26,missense_variant,p.Thr107Met,ENST00000611702,;NBPF26,5_prime_…	T	ENSG00000273136	ENST00000620612	Transcript
NBPF26	0	.	GRCh38	chr1	120809853	120809853	+	Missense_Mutation	SNP	A	A	C	rs1349857272	NA	HCI-EC-23	NORMAL	A	A	NA	NA	NA	NA	NA	NA	NA	NA	NA	NA	NA	NA	NA	NA	NA	c.1322A>C	p.Asp441Ala	p.D441A	ENST00000620612	8/30	NA	NA	NA	NA	NA	NA	NBPF26,missense_variant,p.Asp179Ala,ENST00000652444,NM_001351372.1;NBPF26,missense_variant,p.Asp441Ala,ENST00000620612,;NBPF26,missense_variant,p.Asp179Ala,ENST00000617913,;NBPF26,missense_variant,p.Asp179Ala,ENST00000611287,;NBPF26,missense_variant,p.Asp144Ala,ENST00000615145,;NBPF26,missense_variant,p.Asp315Ala,ENST00000651062,;NBPF26,missense_variant,p.Asp179Ala,ENST00000611702,;NBPF26,5_prime…	C	ENSG00000273136	ENST00000620612	Transcript
NBPF26	0	.	GRCh38	chr1	120809863	120809863	+	Silent	SNP	A	A	G	rs1553270737	NA	HCI-EC-23	NORMAL	A	A	NA	NA	NA	NA	NA	NA	NA	NA	NA	NA	NA	NA	NA	NA	NA	c.1332A>G	p.Val444=	p.V444=	ENST00000620612	8/30	NA	NA	NA	NA	NA	NA	NBPF26,synonymous_variant,p.Val182=,ENST00000652444,NM_001351372.1;NBPF26,synonymous_variant,p.Val444=,ENST00000620612,;NBPF26,synonymous_variant,p.Val182=,ENST00000617913,;NBPF26,synonymous_variant,p.Val182=,ENST00000611287,;NBPF26,synonymous_variant,p.Val147=,ENST00000615145,;NBPF26,synonymous_variant,p.Val318=,ENST00000651062,;NBPF26,synonymous_variant,p.Val182=,ENST00000611702,;NBPF26,5_prime…	G	ENSG00000273136	ENST00000620612	Transcript
NBPF26	0	.	GRCh38	chr1	120809865	120809865	+	Missense_Mutation	SNP	T	T	G	rs1159820458	NA	HCI-EC-23	NORMAL	T	T	NA	NA	NA	NA	NA	NA	NA	NA	NA	NA	NA	NA	NA	NA	NA	c.1334T>G	p.Leu445Arg	p.L445R	ENST00000620612	8/30	NA	NA	NA	NA	NA	NA	NBPF26,missense_variant,p.Leu183Arg,ENST00000652444,NM_001351372.1;NBPF26,missense_variant,p.Leu445Arg,ENST00000620612,;NBPF26,missense_variant,p.Leu183Arg,ENST00000617913,;NBPF26,missense_variant,p.Leu183Arg,ENST00000611287,;NBPF26,missense_variant,p.Leu148Arg,ENST00000615145,;NBPF26,missense_variant,p.Leu319Arg,ENST00000651062,;NBPF26,missense_variant,p.Leu183Arg,ENST00000611702,;NBPF26,5_prime…	G	ENSG00000273136	ENST00000620612	Transcript
NBPF26	0	.	GRCh38	chr1	120809867	120809867	+	Missense_Mutation	SNP	G	G	A	rs1183412097	NA	HCI-EC-23	NORMAL	G	G	NA	NA	NA	NA	NA	NA	NA	NA	NA	NA	NA	NA	NA	NA	NA	c.1336G>A	p.Glu446Lys	p.E446K	ENST00000620612	8/30	NA	NA	NA	NA	NA	NA	NBPF26,missense_variant,p.Glu184Lys,ENST00000652444,NM_001351372.1;NBPF26,missense_variant,p.Glu446Lys,ENST00000620612,;NBPF26,missense_variant,p.Glu184Lys,ENST00000617913,;NBPF26,missense_variant,p.Glu184Lys,ENST00000611287,;NBPF26,missense_variant,p.Glu149Lys,ENST00000615145,;NBPF26,missense_variant,p.Glu320Lys,ENST00000651062,;NBPF26,missense_variant,p.Glu184Lys,ENST00000611702,;NBPF26,5_prime…	A	ENSG00000273136	ENST00000620612	Transcript
NBPF26	0	.	GRCh38	chr1	120810372	120810372	+	Missense_Mutation	SNP	A	A	G	rs1553270812	NA	HCI-EC-23	NORMAL	A	A	NA	NA	NA	NA	NA	NA	NA	NA	NA	NA	NA	NA	NA	NA	NA	c.1378A>G	p.Lys460Glu	p.K460E	ENST00000620612	9/30	NA	NA	NA	NA	NA	NA	NBPF26,missense_variant,p.Lys198Glu,ENST00000652444,NM_001351372.1;NBPF26,missense_variant,p.Lys460Glu,ENST00000620612,;NBPF26,missense_variant,p.Lys198Glu,ENST00000617913,;NBPF26,missense_variant,p.Lys198Glu,ENST00000611287,;NBPF26,missense_variant,p.Lys163Glu,ENST00000615145,;NBPF26,missense_variant,p.Lys334Glu,ENST00000651062,;NBPF26,5_prime_UTR_variant,,ENST00000619748,;NBPF26,intron_variant,…	G	ENSG00000273136	ENST00000620612	Transcript
NBPF26	0	.	GRCh38	chr1	120816714	120816714	+	Missense_Mutation	SNP	G	G	C	rs1239734533	NA	HCI-EC-23	NORMAL	G	G	NA	NA	NA	NA	NA	NA	NA	NA	NA	NA	NA	NA	NA	NA	NA	c.2258G>C	p.Cys753Ser	p.C753S	ENST00000620612	14/30	NA	NA	NA	NA	NA	NA	NBPF26,missense_variant,p.Cys491Ser,ENST00000652444,NM_001351372.1;NBPF26,missense_variant,p.Cys753Ser,ENST00000620612,;NBPF26,missense_variant,p.Cys151Ser,ENST00000609741,;NBPF26,missense_variant,p.Cys151Ser,ENST00000619748,;NBPF26,missense_variant,p.Cys491Ser,ENST00000617913,;NBPF26,missense_variant,p.Cys491Ser,ENST00000611287,;NBPF26,missense_variant,p.Cys456Ser,ENST00000615145,;NBPF26,missens…	C	ENSG00000273136	ENST00000620612	Transcript
NBPF26	0	.	GRCh38	chr1	120822137	120822137	+	Silent	SNP	C	C	A	novel	NA	HCI-EC-23	NORMAL	C	C	NA	NA	NA	NA	NA	NA	NA	NA	NA	NA	NA	NA	NA	NA	NA	c.2457C>A	p.Pro819=	p.P819=	ENST00000620612	16/30	NA	NA	NA	NA	NA	NA	NBPF26,synonymous_variant,p.Pro557=,ENST00000652444,NM_001351372.1;NBPF26,synonymous_variant,p.Pro819=,ENST00000620612,;NBPF26,synonymous_variant,p.Pro217=,ENST00000609741,;NBPF26,synonymous_variant,p.Pro217=,ENST00000619748,;NBPF26,synonymous_variant,p.Pro557=,ENST00000617913,;NBPF26,synonymous_variant,p.Pro557=,ENST00000611287,;NBPF26,synonymous_variant,p.Pro693=,ENST00000651062,;NBPF26,synonym…	A	ENSG00000273136	ENST00000620612	Transcript
NBPF26	0	.	GRCh38	chr1	120822191	120822191	+	Silent	SNP	A	A	G	rs1418103463	NA	HCI-EC-23	NORMAL	A	A	NA	NA	NA	NA	NA	NA	NA	NA	NA	NA	NA	NA	NA	NA	NA	c.2511A>G	p.Leu837=	p.L837=	ENST00000620612	16/30	NA	NA	NA	NA	NA	NA	NBPF26,synonymous_variant,p.Leu575=,ENST00000652444,NM_001351372.1;NBPF26,synonymous_variant,p.Leu837=,ENST00000620612,;NBPF26,synonymous_variant,p.Leu235=,ENST00000609741,;NBPF26,synonymous_variant,p.Leu235=,ENST00000619748,;NBPF26,synonymous_variant,p.Leu575=,ENST00000617913,;NBPF26,synonymous_variant,p.Leu575=,ENST00000611287,;NBPF26,synonymous_variant,p.Leu304=,ENST00000611702,;NBPF26,intron_…	G	ENSG00000273136	ENST00000620612	Transcript
NBPF26	0	.	GRCh38	chr1	120824137	120824137	+	Missense_Mutation	SNP	G	G	A	rs1553272495	NA	HCI-EC-23	NORMAL	G	G	NA	NA	NA	NA	NA	NA	NA	NA	NA	NA	NA	NA	NA	NA	NA	c.2803G>A	p.Asp935Asn	p.D935N	ENST00000620612	18/30	NA	NA	NA	NA	NA	NA	NBPF26,missense_variant,p.Asp673Asn,ENST00000652444,NM_001351372.1;NBPF26,missense_variant,p.Asp935Asn,ENST00000620612,;NBPF26,missense_variant,p.Asp333Asn,ENST00000609741,;NBPF26,missense_variant,p.Asp333Asn,ENST00000619748,;NBPF26,missense_variant,p.Asp673Asn,ENST00000617913,;NBPF26,intron_variant,,ENST00000611287,;NBPF26,intron_variant,,ENST00000611702,;NBPF26,intron_variant,,ENST00000615145,;…	A	ENSG00000273136	ENST00000620612	Transcript
NBPF26	0	.	GRCh38	chr1	120833632	120833632	+	Missense_Mutation	SNP	G	G	A	rs1158166114	NA	HCI-EC-23	NORMAL	G	G	NA	NA	NA	NA	NA	NA	NA	NA	NA	NA	NA	NA	NA	NA	NA	c.3401G>A	p.Gly1134Glu	p.G1134E	ENST00000620612	24/30	NA	NA	NA	NA	NA	NA	NBPF26,missense_variant,p.Gly872Glu,ENST00000652444,NM_001351372.1;NBPF26,missense_variant,p.Gly1134Glu,ENST00000620612,;NBPF26,missense_variant,p.Gly532Glu,ENST00000609741,;NBPF26,missense_variant,p.Gly727Glu,ENST00000651062,;NBPF26,3_prime_UTR_variant,,ENST00000615145,;NBPF26,3_prime_UTR_variant,,ENST00000615219,;NBPF26,intron_variant,,ENST00000611287,;NBPF26,intron_variant,,ENST00000611702,;NB…	A	ENSG00000273136	ENST00000620612	Transcript
NBPF15	284565	.	GRCh38	chr1	144424808	144424808	+	Silent	SNP	C	C	T	rs200574565	NA	HCI-EC-23	NORMAL	C	C	NA	NA	NA	NA	NA	NA	NA	NA	NA	NA	NA	NA	NA	NA	NA	c.1545G>A	p.Leu515=	p.L515=	ENST00000577412	19/21	NA	NA	NA	NA	NA	NA	NBPF15,synonymous_variant,p.Leu515=,ENST00000577412,NM_001170755.2;NBPF15,synonymous_variant,p.Leu515=,ENST00000488031,;NBPF15,synonymous_variant,p.Leu515=,ENST00000581897,NM_173638.4;NBPF15,downstream_gene_variant,,ENST00000584793,;	T	ENSG00000266338	ENST00000577412	Transcript
NBPF15	284565	.	GRCh38	chr1	144426381	144426381	+	Silent	SNP	C	C	T	rs372610539	NA	HCI-EC-23	NORMAL	C	C	NA	NA	NA	NA	NA	NA	NA	NA	NA	NA	NA	NA	NA	NA	NA	c.1335G>A	p.Ser445=	p.S445=	ENST00000577412	17/21	NA	NA	NA	NA	NA	NA	NBPF15,synonymous_variant,p.Ser445=,ENST00000577412,NM_001170755.2;NBPF15,synonymous_variant,p.Ser445=,ENST00000488031,;NBPF15,synonymous_variant,p.Ser445=,ENST00000581897,NM_173638.4;NBPF15,non_coding_transcript_exon_variant,,ENST00000584793,;	T	ENSG00000266338	ENST00000577412	Transcript
NBPF20	728841	.	GRCh38	chr1	145310812	145310812	+	Silent	SNP	C	C	T	rs1421359710	NA	HCI-EC-23	NORMAL	C	C	NA	NA	NA	NA	NA	NA	NA	NA	NA	NA	NA	NA	NA	NA	NA	c.13731G>A	p.Leu4577=	p.L4577=	ENST00000369373	114/138	NA	NA	NA	NA	NA	NA	NBPF20,synonymous_variant,p.Leu4577=,ENST00000369373,;NBPF20,synonymous_variant,p.Leu4232=,ENST00000392971,NM_001278267.1;NBPF20,synonymous_variant,p.Leu678=,ENST00000622803,;NBPF20,intron_variant,,ENST00000594479,;NBPF20,intron_variant,,ENST00000620821,;	T	ENSG00000162825	ENST00000369373	Transcript
NBPF20	728841	.	GRCh38	chr1	145402267	145402267	+	Silent	SNP	A	A	G	rs9441240	NA	HCI-EC-23	NORMAL	A	A	NA	NA	NA	NA	NA	NA	NA	NA	NA	NA	NA	NA	NA	NA	NA	c.393T>C	p.Leu131=	p.L131=	ENST00000369373	4/138	NA	NA	NA	NA	NA	NA	NBPF20,synonymous_variant,p.Leu131=,ENST00000369373,;NBPF20,synonymous_variant,p.Leu62=,ENST00000622803,;NBPF20,synonymous_variant,p.Leu62=,ENST00000594479,;NBPF20,synonymous_variant,p.Leu131=,ENST00000620821,;NBPF20,5_prime_UTR_variant,,ENST00000392971,NM_001278267.1;	G	ENSG00000162825	ENST00000369373	Transcript
NBPF20	728841	.	GRCh38	chr1	145402359	145402359	+	Missense_Mutation	SNP	C	C	A	rs1326166781	NA	HCI-EC-23	NORMAL	C	C	NA	NA	NA	NA	NA	NA	NA	NA	NA	NA	NA	NA	NA	NA	NA	c.301G>T	p.Ala101Ser	p.A101S	ENST00000369373	4/138	NA	NA	NA	NA	NA	NA	NBPF20,missense_variant,p.Ala101Ser,ENST00000369373,;NBPF20,missense_variant,p.Ala32Ser,ENST00000622803,;NBPF20,missense_variant,p.Ala32Ser,ENST00000594479,;NBPF20,missense_variant,p.Ala101Ser,ENST00000620821,;NBPF20,5_prime_UTR_variant,,ENST00000392971,NM_001278267.1;,regulatory_region_variant,,ENSR00000930356,;	A	ENSG00000162825	ENST00000369373	Transcript
NBPF20	728841	.	GRCh38	chr1	145405180	145405180	+	Missense_Mutation	SNP	G	G	C	rs868978406	NA	HCI-EC-23	NORMAL	G	G	NA	NA	NA	NA	NA	NA	NA	NA	NA	NA	NA	NA	NA	NA	NA	c.93C>G	p.Asn31Lys	p.N31K	ENST00000369373	2/138	NA	NA	NA	NA	NA	NA	NBPF20,missense_variant,p.Asn31Lys,ENST00000369373,;NBPF20,missense_variant,p.Asn31Lys,ENST00000620821,;NBPF20,5_prime_UTR_variant,,ENST00000392971,NM_001278267.1;NBPF20,upstream_gene_variant,,ENST00000594479,;NBPF20,upstream_gene_variant,,ENST00000622803,;,regulatory_region_variant,,ENSR00000371359,;,regulatory_region_variant,,ENSR00000930357,;PFN1P3,upstream_gene_variant,,ENST00000443612,;	C	ENSG00000162825	ENST00000369373	Transcript
NBPF20	728841	.	GRCh38	chr1	145405199	145405199	+	Missense_Mutation	SNP	C	C	T	rs376281416	NA	HCI-EC-23	NORMAL	C	C	NA	NA	NA	NA	NA	NA	NA	NA	NA	NA	NA	NA	NA	NA	NA	c.74G>A	p.Arg25His	p.R25H	ENST00000369373	2/138	NA	NA	NA	NA	NA	NA	NBPF20,missense_variant,p.Arg25His,ENST00000369373,;NBPF20,missense_variant,p.Arg25His,ENST00000620821,;NBPF20,5_prime_UTR_variant,,ENST00000392971,NM_001278267.1;NBPF20,upstream_gene_variant,,ENST00000594479,;NBPF20,upstream_gene_variant,,ENST00000622803,;,regulatory_region_variant,,ENSR00000371359,;,regulatory_region_variant,,ENSR00000930357,;PFN1P3,upstream_gene_variant,,ENST00000443612,;,TF_b…	T	ENSG00000162825	ENST00000369373	Transcript
NBPF10	25832	.	GRCh38	chr1	146069569	146069569	+	Missense_Mutation	SNP	C	C	T	rs374175846	NA	HCI-EC-23	NORMAL	C	C	NA	NA	NA	NA	NA	NA	NA	NA	NA	NA	NA	NA	NA	NA	NA	c.10784G>A	p.Arg3595His	p.R3595H	ENST00000583866	86/90	NA	NA	NA	NA	NA	NA	NBPF10,missense_variant,p.Arg3595His,ENST00000583866,NM_001039703.6,NM_001302371.3;NBPF10,missense_variant,p.Arg1039His,ENST00000617010,;	T	ENSG00000271425	ENST00000583866	Transcript
NBPF10	25832	.	GRCh38	chr1	146083758	146083758	+	Missense_Mutation	SNP	C	C	T	rs1467007762	NA	HCI-EC-23	NORMAL	C	C	NA	NA	NA	NA	NA	NA	NA	NA	NA	NA	NA	NA	NA	NA	NA	c.8593G>A	p.Gly2865Ser	p.G2865S	ENST00000583866	68/90	NA	NA	NA	NA	NA	NA	NBPF10,missense_variant,p.Gly2865Ser,ENST00000583866,NM_001039703.6,NM_001302371.3;NBPF10,missense_variant,p.Gly240Ser,ENST00000617010,;	T	ENSG00000271425	ENST00000583866	Transcript
NBPF10	25832	.	GRCh38	chr1	146093289	146093289	+	Missense_Mutation	SNP	T	T	G	rs200641759	NA	HCI-EC-23	NORMAL	T	T	NA	NA	NA	NA	NA	NA	NA	NA	NA	NA	NA	NA	NA	NA	NA	c.7043A>C	p.Tyr2348Ser	p.Y2348S	ENST00000583866	56/90	NA	NA	NA	NA	NA	NA	NBPF10,missense_variant,p.Tyr2348Ser,ENST00000583866,NM_001039703.6,NM_001302371.3;NBPF10,5_prime_UTR_variant,,ENST00000617010,;	G	ENSG00000271425	ENST00000583866	Transcript
NBPF10	25832	.	GRCh38	chr1	146121510	146121510	+	Missense_Mutation	SNP	A	A	C	rs1367385036	NA	HCI-EC-23	NORMAL	A	A	NA	NA	NA	NA	NA	NA	NA	NA	NA	NA	NA	NA	NA	NA	NA	c.2746T>G	p.Phe916Val	p.F916V	ENST00000583866	20/90	NA	NA	NA	NA	NA	NA	NBPF10,missense_variant,p.Phe916Val,ENST00000583866,NM_001039703.6,NM_001302371.3;NBPF10,missense_variant,p.Phe672Val,ENST00000612520,;NBPF10,5_prime_UTR_variant,,ENST00000617010,;	C	ENSG00000271425	ENST00000583866	Transcript
NBPF10	25832	.	GRCh38	chr1	146128197	146128197	+	Missense_Mutation	SNP	A	A	T	novel	NA	HCI-EC-23	NORMAL	A	A	NA	NA	NA	NA	NA	NA	NA	NA	NA	NA	NA	NA	NA	NA	NA	c.1723T>A	p.Leu575Met	p.L575M	ENST00000583866	12/90	NA	NA	NA	NA	NA	NA	NBPF10,missense_variant,p.Leu575Met,ENST00000583866,NM_001039703.6,NM_001302371.3;NBPF10,missense_variant,p.Leu575Met,ENST00000612520,;NBPF10,5_prime_UTR_variant,,ENST00000617010,;	T	ENSG00000271425	ENST00000583866	Transcript
NBPF12	0	.	GRCh38	chr1	146974762	146974762	+	Missense_Mutation	SNP	C	C	A	rs1553887102	NA	HCI-EC-23	NORMAL	C	C	NA	NA	NA	NA	NA	NA	NA	NA	NA	NA	NA	NA	NA	NA	NA	c.1825C>A	p.Leu609Ile	p.L609I	ENST00000617931	17/36	NA	NA	NA	NA	NA	NA	NBPF12,missense_variant,p.Leu609Ile,ENST00000617931,;NBPF12,missense_variant,p.Leu609Ile,ENST00000617844,NM_001278141.1;NBPF12,missense_variant,p.Leu609Ile,ENST00000611443,;NBPF12,missense_variant,p.Leu338Ile,ENST00000617614,;NBPF12,missense_variant,p.Leu338Ile,ENST00000613714,;NBPF12,intron_variant,,ENST00000439206,;NBPF12,intron_variant,,ENST00000579935,;NBPF12,intron_variant,,ENST00000617864,;	A	ENSG00000268043	ENST00000617931	Transcript
NBPF12	0	.	GRCh38	chr1	146991176	146991176	+	Missense_Mutation	SNP	T	T	G	rs200504525	NA	HCI-EC-23	NORMAL	T	T	NA	NA	NA	NA	NA	NA	NA	NA	NA	NA	NA	NA	NA	NA	NA	c.3687T>G	p.Cys1229Trp	p.C1229W	ENST00000617931	32/36	NA	NA	NA	NA	NA	NA	NBPF12,missense_variant,p.Cys1229Trp,ENST00000617931,;NBPF12,missense_variant,p.Cys1229Trp,ENST00000617844,NM_001278141.1;NBPF12,missense_variant,p.Cys883Trp,ENST00000579935,;NBPF12,intron_variant,,ENST00000439206,;NBPF12,intron_variant,,ENST00000611443,;NBPF12,intron_variant,,ENST00000613714,;NBPF12,intron_variant,,ENST00000617614,;NBPF12,intron_variant,,ENST00000617864,;	G	ENSG00000268043	ENST00000617931	Transcript
NBPF11	728912	.	GRCh38	chr1	148123948	148123948	+	Missense_Mutation	SNP	G	G	A	rs1209593044	NA	HCI-EC-23	NORMAL	G	G	NA	NA	NA	NA	NA	NA	NA	NA	NA	NA	NA	NA	NA	NA	NA	c.398C>T	p.Pro133Leu	p.P133L	ENST00000615281	7/24	NA	NA	NA	NA	NA	NA	NBPF11,missense_variant,p.Pro133Leu,ENST00000615281,NM_183372.6;NBPF11,missense_variant,p.Pro133Leu,ENST00000614015,NM_001101663.4;NBPF11,missense_variant,p.Pro98Leu,ENST00000614785,;NBPF11,missense_variant,p.Pro58Leu,ENST00000613531,;NBPF11,missense_variant,p.Pro58Leu,ENST00000614506,;	A	ENSG00000263956	ENST00000615281	Transcript
NBPF11	728912	.	GRCh38	chr1	148125000	148125000	+	Missense_Mutation	SNP	C	C	G	rs78214734	NA	HCI-EC-23	NORMAL	C	C	NA	NA	NA	NA	NA	NA	NA	NA	NA	NA	NA	NA	NA	NA	NA	c.177G>C	p.Lys59Asn	p.K59N	ENST00000615281	6/24	NA	NA	NA	NA	NA	NA	NBPF11,missense_variant,p.Lys59Asn,ENST00000615281,NM_183372.6;NBPF11,missense_variant,p.Lys59Asn,ENST00000614015,NM_001101663.4;NBPF11,intron_variant,,ENST00000613531,;NBPF11,intron_variant,,ENST00000614785,;NBPF11,intron_variant,,ENST00000614506,;PFN1P4,upstream_gene_variant,,ENST00000450970,;	G	ENSG00000263956	ENST00000615281	Transcript
NBPF14	400818	.	GRCh38	chr1	148567001	148567001	+	Missense_Mutation	SNP	T	T	A	rs1443396976	NA	HCI-EC-23	NORMAL	T	T	NA	NA	NA	NA	NA	NA	NA	NA	NA	NA	NA	NA	NA	NA	NA	c.3493A>T	p.Ile1165Phe	p.I1165F	ENST00000619423	28/71	NA	NA	NA	NA	NA	NA	NBPF14,missense_variant,p.Ile1165Phe,ENST00000619423,NM_015383.2;NBPF14,missense_variant,p.Ile996Phe,ENST00000614999,;NBPF14,intron_variant,,ENST00000581201,;NBPF14,intron_variant,,ENST00000611826,;NBPF14,intron_variant,,ENST00000614329,;NBPF14,intron_variant,,ENST00000616120,;NBPF14,intron_variant,,ENST00000620240,;NBPF14,intron_variant,,ENST00000621066,;NBPF14,intron_variant,,ENST00000621070,;	A	ENSG00000270629	ENST00000619423	Transcript
PDE4DIP	9659	.	GRCh38	chr1	149029906	149029906	+	Silent	SNP	G	G	A	rs3851872	NA	HCI-EC-23	NORMAL	G	G	NA	NA	NA	NA	NA	NA	NA	NA	NA	NA	NA	NA	NA	NA	NA	c.7341G>A	p.Glu2447=	p.E2447=	ENST00000585156	45/47	NA	NA	NA	NA	NA	NA	PDE4DIP,synonymous_variant,p.Glu2447=,ENST00000585156,NM_001377392.1,NM_001350521.3;PDE4DIP,synonymous_variant,p.Glu2311=,ENST00000369356,NM_001198834.4;PDE4DIP,synonymous_variant,p.Glu2396=,ENST00000524974,;PDE4DIP,synonymous_variant,p.Glu2311=,ENST00000369354,NM_014644.6,NM_001350520.1;PDE4DIP,synonymous_variant,p.Glu2205=,ENST00000618462,NM_001350522.2,NM_001377393.1,NM_001198832.3,NM_00135052…	A	ENSG00000178104	ENST00000585156	Transcript
PDE4DIP	9659	.	GRCh38	chr1	149029915	149029915	+	Silent	SNP	C	C	T	rs833192	NA	HCI-EC-23	NORMAL	C	C	NA	NA	NA	NA	NA	NA	NA	NA	NA	NA	NA	NA	NA	NA	NA	c.7350C>T	p.Ile2450=	p.I2450=	ENST00000585156	45/47	NA	NA	NA	NA	NA	NA	PDE4DIP,synonymous_variant,p.Ile2450=,ENST00000585156,NM_001377392.1,NM_001350521.3;PDE4DIP,synonymous_variant,p.Ile2314=,ENST00000369356,NM_001198834.4;PDE4DIP,synonymous_variant,p.Ile2399=,ENST00000524974,;PDE4DIP,synonymous_variant,p.Ile2314=,ENST00000369354,NM_014644.6,NM_001350520.1;PDE4DIP,synonymous_variant,p.Ile2208=,ENST00000618462,NM_001350522.2,NM_001377393.1,NM_001198832.3,NM_00135052…	T	ENSG00000178104	ENST00000585156	Transcript
NBPF9	400818	.	GRCh38	chr1	149058931	149058931	+	Missense_Mutation	SNP	C	C	A	rs678781	NA	HCI-EC-23	NORMAL	C	C	NA	NA	NA	NA	NA	NA	NA	NA	NA	NA	NA	NA	NA	NA	NA	c.2752G>T	p.Val918Leu	p.V918L	ENST00000615421	25/29	NA	NA	NA	NA	NA	NA	NBPF9,missense_variant,p.Val918Leu,ENST00000615421,;NBPF9,missense_variant,p.Val788Leu,ENST00000621645,;NBPF9,missense_variant,p.Val918Leu,ENST00000584027,NM_001277444.1;NBPF9,missense_variant,p.Val749Leu,ENST00000613969,;NBPF9,missense_variant,p.Val674Leu,ENST00000621074,;NBPF9,3_prime_UTR_variant,,ENST00000483630,;NBPF9,intron_variant,,ENST00000610300,;NBPF9,intron_variant,,ENST00000613595,NM_0…	A	ENSG00000269713	ENST00000615421	Transcript
NBPF9	400818	.	GRCh38	chr1	149063750	149063750	+	Missense_Mutation	SNP	C	C	A	rs781934932	NA	HCI-EC-23	NORMAL	C	C	NA	NA	NA	NA	NA	NA	NA	NA	NA	NA	NA	NA	NA	NA	NA	c.1909G>T	p.Asp637Tyr	p.D637Y	ENST00000615421	19/29	NA	NA	NA	NA	NA	NA	NBPF9,missense_variant,p.Asp637Tyr,ENST00000615421,;NBPF9,missense_variant,p.Asp507Tyr,ENST00000621645,;NBPF9,missense_variant,p.Asp637Tyr,ENST00000584027,NM_001277444.1;NBPF9,missense_variant,p.Asp637Tyr,ENST00000613969,;NBPF9,missense_variant,p.Asp637Tyr,ENST00000613595,NM_001037675.3;NBPF9,missense_variant,p.Asp637Tyr,ENST00000610300,;NBPF9,3_prime_UTR_variant,,ENST00000483630,;NBPF9,intron_va…	A	ENSG00000269713	ENST00000615421	Transcript
NBPF9	400818	.	GRCh38	chr1	149071659	149071659	+	Missense_Mutation	SNP	C	C	T	rs320825	NA	HCI-EC-23	NORMAL	C	C	NA	NA	NA	NA	NA	NA	NA	NA	NA	NA	NA	NA	NA	NA	NA	c.1324G>A	p.Asp442Asn	p.D442N	ENST00000615421	14/29	NA	NA	NA	NA	NA	NA	NBPF9,missense_variant,p.Asp442Asn,ENST00000615421,;NBPF9,missense_variant,p.Asp442Asn,ENST00000584027,NM_001277444.1;NBPF9,missense_variant,p.Asp442Asn,ENST00000613969,;NBPF9,missense_variant,p.Asp442Asn,ENST00000613595,NM_001037675.3;NBPF9,missense_variant,p.Asp442Asn,ENST00000621074,;NBPF9,missense_variant,p.Asp442Asn,ENST00000610300,;NBPF9,missense_variant,p.Asp171Asn,ENST00000483630,;NBPF9,i…	T	ENSG00000269713	ENST00000615421	Transcript
NBPF9	400818	.	GRCh38	chr1	149080073	149080073	+	Silent	SNP	C	C	G	rs374488746	NA	HCI-EC-23	NORMAL	C	C	NA	NA	NA	NA	NA	NA	NA	NA	NA	NA	NA	NA	NA	NA	NA	c.258G>C	p.Leu86=	p.L86=	ENST00000615421	7/29	NA	NA	NA	NA	NA	NA	NBPF9,synonymous_variant,p.Leu86=,ENST00000615421,;NBPF9,synonymous_variant,p.Leu86=,ENST00000621645,;NBPF9,synonymous_variant,p.Leu86=,ENST00000584027,NM_001277444.1;NBPF9,synonymous_variant,p.Leu86=,ENST00000613969,;NBPF9,synonymous_variant,p.Leu86=,ENST00000613595,NM_001037675.3;NBPF9,synonymous_variant,p.Leu86=,ENST00000621074,;NBPF9,synonymous_variant,p.Leu86=,ENST00000610300,;NBPF9,upstream…	G	ENSG00000269713	ENST00000615421	Transcript
NBPF9	400818	.	GRCh38	chr1	149080102	149080102	+	Missense_Mutation	SNP	A	A	G	rs1318140413	NA	HCI-EC-23	NORMAL	A	A	NA	NA	NA	NA	NA	NA	NA	NA	NA	NA	NA	NA	NA	NA	NA	c.229T>C	p.Phe77Leu	p.F77L	ENST00000615421	7/29	NA	NA	NA	NA	NA	NA	NBPF9,missense_variant,p.Phe77Leu,ENST00000615421,;NBPF9,missense_variant,p.Phe77Leu,ENST00000621645,;NBPF9,missense_variant,p.Phe77Leu,ENST00000584027,NM_001277444.1;NBPF9,missense_variant,p.Phe77Leu,ENST00000613969,;NBPF9,missense_variant,p.Phe77Leu,ENST00000613595,NM_001037675.3;NBPF9,missense_variant,p.Phe77Leu,ENST00000621074,;NBPF9,missense_variant,p.Phe77Leu,ENST00000610300,;NBPF9,upstream…	G	ENSG00000269713	ENST00000615421	Transcript
ADAMTSL4	54507	.	GRCh38	chr1	150553102	150553102	+	Missense_Mutation	SNP	C	C	A	novel	NA	HCI-EC-23	NORMAL	C	C	NA	NA	NA	NA	NA	NA	NA	NA	NA	NA	NA	NA	NA	NA	NA	c.283C>A	p.Leu95Ile	p.L95I	ENST00000369039	5/20	NA	NA	NA	NA	NA	NA	ADAMTSL4,missense_variant,p.Leu95Ile,ENST00000369039,NM_001288608.2;ADAMTSL4,missense_variant,p.Leu95Ile,ENST00000271643,NM_019032.6,NM_001378596.1;ADAMTSL4,missense_variant,p.Leu95Ile,ENST00000369038,;ADAMTSL4,missense_variant,p.Leu95Ile,ENST00000674043,;ADAMTSL4,missense_variant,p.Leu95Ile,ENST00000674058,NM_001288607.2;ADAMTSL4,missense_variant,p.Leu95Ile,ENST00000369041,NM_025008.5;ADAMTSL4-A…	A	ENSG00000143382	ENST00000369039	Transcript
ARNT	405	.	GRCh38	chr1	150839608	150839608	+	Missense_Mutation	SNP	C	C	G	novel	NA	HCI-EC-23	NORMAL	C	C	NA	NA	NA	NA	NA	NA	NA	NA	NA	NA	NA	NA	NA	NA	NA	c.319G>C	p.Ala107Pro	p.A107P	ENST00000358595	6/22	NA	NA	NA	NA	NA	NA	ARNT,missense_variant,p.Ala107Pro,ENST00000358595,NM_001668.4;ARNT,missense_variant,p.Ala107Pro,ENST00000354396,NM_001286036.2;ARNT,missense_variant,p.Ala98Pro,ENST00000515192,NM_001350226.2,NM_001350225.2,NM_001286035.2,NM_001350224.2;ARNT,missense_variant,p.Ala92Pro,ENST00000505755,NM_001197325.2,NM_178427.3;ARNT,non_coding_transcript_exon_variant,,ENST00000497108,;ARNT,upstream_gene_variant,,E…	G	ENSG00000143437	ENST00000358595	Transcript
ZNF687	57592	.	GRCh38	chr1	151289852	151289852	+	Frame_Shift_Del	DEL	C	C	-	rs749403447	NA	HCI-EC-23	NORMAL	C	C	NA	NA	NA	NA	NA	NA	NA	NA	NA	NA	NA	NA	NA	NA	NA	c.2815del	p.Arg939ValfsTer10	p.R939Vfs*10	ENST00000324048	7/10	NA	NA	NA	NA	NA	NA	ZNF687,frameshift_variant,p.Arg939ValfsTer10,ENST00000324048,NM_001304763.2;ZNF687,frameshift_variant,p.Arg939ValfsTer10,ENST00000336715,NM_001304764.2,NM_020832.3;ZNF687,frameshift_variant,p.Arg542ValfsTer10,ENST00000426871,;PI4KB,downstream_gene_variant,,ENST00000368872,NM_001198773.3;PI4KB,downstream_gene_variant,,ENST00000368873,NM_001369623.1,NM_001369626.1,NM_001369629.2,NM_001330721.2;PI4K…	-	ENSG00000143373	ENST00000324048	Transcript
POGZ	23126	.	GRCh38	chr1	151405814	151405814	+	Missense_Mutation	SNP	C	C	T	rs1250162850	NA	HCI-EC-23	NORMAL	C	C	NA	NA	NA	NA	NA	NA	NA	NA	NA	NA	NA	NA	NA	NA	NA	c.3221G>A	p.Arg1074His	p.R1074H	ENST00000271715	19/19	NA	NA	NA	NA	NA	NA	POGZ,missense_variant,p.Arg1074His,ENST00000271715,NM_015100.4;POGZ,missense_variant,p.Arg1021His,ENST00000392723,NM_207171.2;POGZ,missense_variant,p.Arg979His,ENST00000368863,NM_145796.4;POGZ,missense_variant,p.Arg1065His,ENST00000409503,NM_001194937.2;POGZ,missense_variant,p.Arg1012His,ENST00000531094,NM_001194938.2;POGZ,missense_variant,p.Arg1030His,ENST00000491586,;PSMB4,downstream_gene_varia…	T	ENSG00000143442	ENST00000271715	Transcript
TCHH	7062	.	GRCh38	chr1	152111699	152111700	+	In_Frame_Ins	INS	-	-	TGCTGCTCGCGCCTCTCC	rs752560318	NA	HCI-EC-23	NORMAL	-	-	NA	NA	NA	NA	NA	NA	NA	NA	NA	NA	NA	NA	NA	NA	NA	c.1500_1517dup	p.Glu501_Gln506dup	p.E501_Q506dup	ENST00000614923	3/3	NA	NA	NA	NA	NA	NA	TCHH,inframe_insertion,p.Glu501_Gln506dup,ENST00000614923,NM_007113.3;TCHH,inframe_insertion,p.Glu501_Gln506dup,ENST00000368804,;	TGCTGCTCGCGCCTCTCC	ENSG00000159450	ENST00000614923	Transcript
FLG	2312	.	GRCh38	chr1	152306712	152306712	+	Missense_Mutation	SNP	C	C	T	rs376489552	NA	HCI-EC-23	NORMAL	C	C	NA	NA	NA	NA	NA	NA	NA	NA	NA	NA	NA	NA	NA	NA	NA	c.8174G>A	p.Arg2725His	p.R2725H	ENST00000368799	3/3	NA	NA	NA	NA	NA	NA	FLG,missense_variant,p.Arg2725His,ENST00000368799,NM_002016.2;FLG-AS1,intron_variant,,ENST00000420707,;FLG-AS1,intron_variant,,ENST00000593011,;FLG-AS1,intron_variant,,ENST00000630125,;FLG-AS1,intron_variant,,ENST00000653548,;FLG-AS1,intron_variant,,ENST00000655109,;FLG-AS1,intron_variant,,ENST00000659844,;FLG-AS1,intron_variant,,ENST00000664213,;FLG-AS1,intron_variant,,ENST00000666686,;FLG-AS1,i…	T	ENSG00000143631	ENST00000368799	Transcript
FLG	2312	.	GRCh38	chr1	152313003	152313003	+	Missense_Mutation	SNP	T	T	C	novel	NA	HCI-EC-23	NORMAL	T	T	NA	NA	NA	NA	NA	NA	NA	NA	NA	NA	NA	NA	NA	NA	NA	c.1883A>G	p.Gln628Arg	p.Q628R	ENST00000368799	3/3	NA	NA	NA	NA	NA	NA	FLG,missense_variant,p.Gln628Arg,ENST00000368799,NM_002016.2;FLG-AS1,non_coding_transcript_exon_variant,,ENST00000665223,;FLG-AS1,intron_variant,,ENST00000420707,;FLG-AS1,intron_variant,,ENST00000593011,;FLG-AS1,intron_variant,,ENST00000630125,;FLG-AS1,intron_variant,,ENST00000653548,;FLG-AS1,intron_variant,,ENST00000655109,;FLG-AS1,intron_variant,,ENST00000659844,;FLG-AS1,intron_variant,,ENST000…	C	ENSG00000143631	ENST00000368799	Transcript
LCE4A	199834	.	GRCh38	chr1	152709204	152709205	+	In_Frame_Ins	INS	-	-	AGCTCTGGGGGCTGCTGT	rs6143428	NA	HCI-EC-23	NORMAL	-	-	NA	NA	NA	NA	NA	NA	NA	NA	NA	NA	NA	NA	NA	NA	NA	c.143_144insCTGTAGCTCTGGGGGCTG	p.Cys48_Gly49insCysSerSerGlyGlyCys	p.C48_G49insCSSGGC	ENST00000368777	2/2	NA	NA	NA	NA	NA	NA	LCE4A,inframe_insertion,p.Cys48_Gly49insCysSerSerGlyGlyCys,ENST00000368777,NM_178356.3;	AGCTCTGGGGGCTGCTGT	ENSG00000187170	ENST00000368777	Transcript
LCE1F	353137	.	GRCh38	chr1	152776532	152776533	+	In_Frame_Ins	INS	-	-	CAGCTCTGGGGGCTGCTG	rs766160595	NA	HCI-EC-23	NORMAL	-	-	NA	NA	NA	NA	NA	NA	NA	NA	NA	NA	NA	NA	NA	NA	NA	c.174_191dup	p.Cys59_Gly64dup	p.C59_G64dup	ENST00000334371	1/1	NA	NA	NA	NA	NA	NA	LCE1F,inframe_insertion,p.Cys59_Gly64dup,ENST00000334371,NM_178354.2;	CAGCTCTGGGGGCTGCTG	ENSG00000240386	ENST00000334371	Transcript
LCE1F	353137	.	GRCh38	chr1	152776551	152776551	+	Silent	SNP	C	C	T	rs201223178	NA	HCI-EC-23	NORMAL	C	C	NA	NA	NA	NA	NA	NA	NA	NA	NA	NA	NA	NA	NA	NA	NA	c.180C>T	p.Cys60=	p.C60=	ENST00000334371	1/1	NA	NA	NA	NA	NA	NA	LCE1F,synonymous_variant,p.Cys60=,ENST00000334371,NM_178354.2;	T	ENSG00000240386	ENST00000334371	Transcript
LCE1F	353137	.	GRCh38	chr1	152776563	152776563	+	Silent	SNP	T	T	C	rs202038292	NA	HCI-EC-23	NORMAL	T	T	NA	NA	NA	NA	NA	NA	NA	NA	NA	NA	NA	NA	NA	NA	NA	c.192T>C	p.Gly64=	p.G64=	ENST00000334371	1/1	NA	NA	NA	NA	NA	NA	LCE1F,synonymous_variant,p.Gly64=,ENST00000334371,NM_178354.2;	C	ENSG00000240386	ENST00000334371	Transcript
LCE1F	353137	.	GRCh38	chr1	152776564	152776564	+	Missense_Mutation	SNP	G	G	T	rs200171226	NA	HCI-EC-23	NORMAL	G	G	NA	NA	NA	NA	NA	NA	NA	NA	NA	NA	NA	NA	NA	NA	NA	c.193G>T	p.Gly65Cys	p.G65C	ENST00000334371	1/1	NA	NA	NA	NA	NA	NA	LCE1F,missense_variant,p.Gly65Cys,ENST00000334371,NM_178354.2;	T	ENSG00000240386	ENST00000334371	Transcript
LCE1F	353137	.	GRCh38	chr1	152776569	152776569	+	Silent	SNP	C	C	T	rs200906005	NA	HCI-EC-23	NORMAL	C	C	NA	NA	NA	NA	NA	NA	NA	NA	NA	NA	NA	NA	NA	NA	NA	c.198C>T	p.Gly66=	p.G66=	ENST00000334371	1/1	NA	NA	NA	NA	NA	NA	LCE1F,synonymous_variant,p.Gly66=,ENST00000334371,NM_178354.2;	T	ENSG00000240386	ENST00000334371	Transcript
SPRR2D	6703	.	GRCh38	chr1	153040141	153040141	+	Missense_Mutation	SNP	G	G	A	novel	NA	HCI-EC-23	NORMAL	G	G	NA	NA	NA	NA	NA	NA	NA	NA	NA	NA	NA	NA	NA	NA	NA	c.206C>T	p.Pro69Leu	p.P69L	ENST00000368757	2/2	NA	NA	NA	NA	NA	NA	SPRR2D,missense_variant,p.Pro69Leu,ENST00000368757,;SPRR2D,missense_variant,p.Pro69Leu,ENST00000368756,;SPRR2D,missense_variant,p.Pro69Leu,ENST00000368758,;SPRR2D,missense_variant,p.Pro69Leu,ENST00000360379,NM_006945.5,NM_001382248.1;	A	ENSG00000163216	ENST00000368757	Transcript
DENND4B	9909	.	GRCh38	chr1	153930964	153930964	+	Missense_Mutation	SNP	A	A	G	rs200600366	NA	HCI-EC-23	NORMAL	A	A	NA	NA	NA	NA	NA	NA	NA	NA	NA	NA	NA	NA	NA	NA	NA	c.4097T>C	p.Val1366Ala	p.V1366A	ENST00000361217	25/28	NA	NA	NA	NA	NA	NA	DENND4B,missense_variant,p.Val1366Ala,ENST00000361217,NM_014856.3,NM_001367466.1;DENND4B,downstream_gene_variant,,ENST00000368646,;AL358472.5,intron_variant,,ENST00000641267,;AL358472.5,intron_variant,,ENST00000641448,;DENND4B,non_coding_transcript_exon_variant,,ENST00000474386,;DENND4B,non_coding_transcript_exon_variant,,ENST00000480340,;DENND4B,non_coding_transcript_exon_variant,,ENST0000049289…	G	ENSG00000198837	ENST00000361217	Transcript
DENND4B	9909	.	GRCh38	chr1	153940949	153940949	+	Silent	SNP	C	C	T	rs747516721	NA	HCI-EC-23	NORMAL	C	C	NA	NA	NA	NA	NA	NA	NA	NA	NA	NA	NA	NA	NA	NA	NA	c.1281G>A	p.Ser427=	p.S427=	ENST00000361217	9/28	NA	NA	NA	NA	NA	NA	DENND4B,synonymous_variant,p.Ser427=,ENST00000361217,NM_014856.3,NM_001367466.1;DENND4B,synonymous_variant,p.Ser438=,ENST00000368646,;DENND4B,downstream_gene_variant,,ENST00000472932,;DENND4B,non_coding_transcript_exon_variant,,ENST00000494683,;DENND4B,downstream_gene_variant,,ENST00000464048,;DENND4B,upstream_gene_variant,,ENST00000477746,;DENND4B,downstream_gene_variant,,ENST00000483561,;DENND4…	T	ENSG00000198837	ENST00000361217	Transcript
CHRNB2	1141	.	GRCh38	chr1	154571856	154571856	+	Missense_Mutation	SNP	G	G	A	rs927693883	NA	HCI-EC-23	NORMAL	G	G	NA	NA	NA	NA	NA	NA	NA	NA	NA	NA	NA	NA	NA	NA	NA	c.1039G>A	p.Ala347Thr	p.A347T	ENST00000637900	5/6	NA	NA	NA	NA	NA	NA	CHRNB2,missense_variant,p.Ala345Thr,ENST00000368476,NM_000748.3;CHRNB2,missense_variant,p.Ala347Thr,ENST00000637900,;AL592078.2,upstream_gene_variant,,ENST00000659429,;AL592078.2,upstream_gene_variant,,ENST00000664303,;AL592078.2,upstream_gene_variant,,ENST00000666466,;CHRNB2,upstream_gene_variant,,ENST00000635876,;CHRNB2,missense_variant,p.Ala345Thr,ENST00000636034,;CHRNB2,downstream_gene_varian…	A	ENSG00000160716	ENST00000637900	Transcript
KCNN3	3782	.	GRCh38	chr1	154869723	154869724	+	In_Frame_Ins	INS	-	-	GCTGCTGCT	rs3831942	NA	HCI-EC-23	NORMAL	-	-	NA	NA	NA	NA	NA	NA	NA	NA	NA	NA	NA	NA	NA	NA	NA	c.233_241dup	p.Gln78_Gln80dup	p.Q78_Q80dup	ENST00000618040	1/9	NA	NA	NA	NA	NA	NA	KCNN3,inframe_insertion,p.Gln78_Gln80dup,ENST00000618040,NM_001204087.1,NM_001365837.1;KCNN3,inframe_insertion,p.Gln78_Gln80dup,ENST00000271915,NM_002249.6;KCNN3,upstream_gene_variant,,ENST00000358505,NM_001365838.1;,regulatory_region_variant,,ENSR00000931249,;	GCTGCTGCT	ENSG00000143603	ENST00000618040	Transcript
MUC1	4582	.	GRCh38	chr1	155188227	155188227	+	Missense_Mutation	SNP	T	T	A	novel	NA	HCI-EC-23	NORMAL	T	T	NA	NA	NA	NA	NA	NA	NA	NA	NA	NA	NA	NA	NA	NA	NA	c.3185A>T	p.Asn1062Ile	p.N1062I	ENST00000611571	6/11	NA	NA	NA	NA	NA	NA	MUC1,missense_variant,p.Asn1062Ile,ENST00000611571,NM_001371720.1;MUC1,missense_variant,p.Asn284Ile,ENST00000612778,NM_001204286.1;MUC1,missense_variant,p.Asn275Ile,ENST00000620103,NM_001204285.2;MUC1,missense_variant,p.Asn82Ile,ENST00000457295,;MUC1,missense_variant,p.Asn42Ile,ENST00000462317,;MUC1,missense_variant,p.Asn82Ile,ENST00000614519,;MUC1,missense_variant,p.Asn64Ile,ENST00000368392,NM_0…	A	ENSG00000185499	ENST00000611571	Transcript
FDPS	2224	.	GRCh38	chr1	155318192	155318192	+	Silent	SNP	C	C	T	novel	NA	HCI-EC-23	NORMAL	C	C	NA	NA	NA	NA	NA	NA	NA	NA	NA	NA	NA	NA	NA	NA	NA	c.585C>T	p.Ile195=	p.I195=	ENST00000356657	6/11	NA	NA	NA	NA	NA	NA	FDPS,synonymous_variant,p.Ile195=,ENST00000356657,NM_001135821.2;FDPS,synonymous_variant,p.Ile195=,ENST00000368356,NM_002004.4;FDPS,synonymous_variant,p.Ile129=,ENST00000447866,;FDPS,synonymous_variant,p.Ile129=,ENST00000612683,NM_001378425.1,NM_001378424.1;FDPS,synonymous_variant,p.Ile24=,ENST00000611010,NM_001242825.1;FDPS,synonymous_variant,p.Ile129=,ENST00000467076,NM_001242824.2,NM_001135822…	T	ENSG00000160752	ENST00000356657	Transcript
GON4L	54856	.	GRCh38	chr1	155813734	155813734	+	Frame_Shift_Del	DEL	G	G	-	novel	NA	HCI-EC-23	NORMAL	G	G	NA	NA	NA	NA	NA	NA	NA	NA	NA	NA	NA	NA	NA	NA	NA	c.1352del	p.Pro451LeufsTer19	p.P451Lfs*19	ENST00000368331	10/32	NA	NA	NA	NA	NA	NA	GON4L,frameshift_variant,p.Pro451LeufsTer19,ENST00000368331,NM_001282860.2;GON4L,frameshift_variant,p.Pro451LeufsTer19,ENST00000615926,NM_001282856.1;GON4L,frameshift_variant,p.Pro451LeufsTer19,ENST00000437809,;GON4L,frameshift_variant,p.Pro451LeufsTer19,ENST00000271883,NM_001282858.2;GON4L,frameshift_variant,p.Pro451LeufsTer19,ENST00000620426,;GON4L,frameshift_variant,p.Pro451LeufsTer19,ENST0000…	-	ENSG00000116580	ENST00000368331	Transcript
GON4L	54856	.	GRCh38	chr1	155813783	155813783	+	Missense_Mutation	SNP	C	C	T	novel	NA	HCI-EC-23	NORMAL	C	C	NA	NA	NA	NA	NA	NA	NA	NA	NA	NA	NA	NA	NA	NA	NA	c.1303G>A	p.Ala435Thr	p.A435T	ENST00000368331	10/32	NA	NA	NA	NA	NA	NA	GON4L,missense_variant,p.Ala435Thr,ENST00000368331,NM_001282860.2;GON4L,missense_variant,p.Ala435Thr,ENST00000615926,NM_001282856.1;GON4L,missense_variant,p.Ala435Thr,ENST00000437809,;GON4L,missense_variant,p.Ala435Thr,ENST00000271883,NM_001282858.2;GON4L,missense_variant,p.Ala435Thr,ENST00000620426,;GON4L,missense_variant,p.Ala435Thr,ENST00000361040,NM_032292.6,NM_001282861.2;GON4L,missense_vari…	T	ENSG00000116580	ENST00000368331	Transcript
RXFP4	339403	.	GRCh38	chr1	155942766	155942766	+	Missense_Mutation	SNP	G	G	A	rs761985012	NA	HCI-EC-23	NORMAL	G	G	NA	NA	NA	NA	NA	NA	NA	NA	NA	NA	NA	NA	NA	NA	NA	c.1057G>A	p.Ala353Thr	p.A353T	ENST00000368318	1/1	NA	NA	NA	NA	NA	NA	RXFP4,missense_variant,p.Ala353Thr,ENST00000368318,NM_181885.3;ARHGEF2,downstream_gene_variant,,ENST00000313695,NM_001350112.1,NM_001350110.1,NM_004723.3,NM_001350111.1;ARHGEF2,downstream_gene_variant,,ENST00000361247,NM_001162383.2;ARHGEF2,downstream_gene_variant,,ENST00000368315,;ARHGEF2,downstream_gene_variant,,ENST00000462460,;ARHGEF2,downstream_gene_variant,,ENST00000470541,;ARHGEF2,downstre…	A	ENSG00000173080	ENST00000368318	Transcript
MEF2D	4209	.	GRCh38	chr1	156479713	156479713	+	Silent	SNP	G	G	A	rs572015737	NA	HCI-EC-23	NORMAL	G	G	NA	NA	NA	NA	NA	NA	NA	NA	NA	NA	NA	NA	NA	NA	NA	c.480C>T	p.Ser160=	p.S160=	ENST00000348159	5/12	NA	NA	NA	NA	NA	NA	MEF2D,synonymous_variant,p.Ser160=,ENST00000348159,NM_005920.4;MEF2D,synonymous_variant,p.Ser159=,ENST00000464356,;MEF2D,synonymous_variant,p.Ser160=,ENST00000360595,NM_001271629.2;MEF2D,intron_variant,,ENST00000368240,;MEF2D,downstream_gene_variant,,ENST00000489057,;Y_RNA,downstream_gene_variant,,ENST00000383924,;MEF2D,non_coding_transcript_exon_variant,,ENST00000493077,;MEF2D,intron_variant,,EN…	A	ENSG00000116604	ENST00000348159	Transcript
NES	10763	.	GRCh38	chr1	156673012	156673012	+	Frame_Shift_Del	DEL	G	G	-	rs759081520	NA	HCI-EC-23	NORMAL	G	G	NA	NA	NA	NA	NA	NA	NA	NA	NA	NA	NA	NA	NA	NA	NA	c.1176del	p.Thr393HisfsTer9	p.T393Hfs*9	ENST00000368223	4/4	NA	NA	NA	NA	NA	NA	NES,frameshift_variant,p.Thr393HisfsTer9,ENST00000368223,NM_006617.2;	-	ENSG00000132688	ENST00000368223	Transcript
MRPL24	79590	.	GRCh38	chr1	156738652	156738653	+	Frame_Shift_Ins	INS	-	-	G	rs760797871	NA	HCI-EC-23	NORMAL	-	-	NA	NA	NA	NA	NA	NA	NA	NA	NA	NA	NA	NA	NA	NA	NA	c.52dup	p.His18ProfsTer34	p.H18Pfs*34	ENST00000361531	2/6	NA	NA	NA	NA	NA	NA	MRPL24,frameshift_variant,p.His18ProfsTer34,ENST00000434558,;MRPL24,frameshift_variant,p.His18ProfsTer34,ENST00000361531,NM_024540.4,NM_145729.3;MRPL24,frameshift_variant,p.His18ProfsTer34,ENST00000368211,;MRPL24,frameshift_variant,p.His18ProfsTer34,ENST00000412846,;MRPL24,frameshift_variant,p.His18ProfsTer34,ENST00000420938,;HDGF,downstream_gene_variant,,ENST00000357325,NM_004494.3;HDGF,downstre…	G	ENSG00000143314	ENST00000361531	Transcript
CD5L	922	.	GRCh38	chr1	157836154	157836154	+	Splice_Region	SNP	C	C	T	rs143489369	NA	HCI-EC-23	NORMAL	C	C	NA	NA	NA	NA	NA	NA	NA	NA	NA	NA	NA	NA	NA	NA	NA	c.57G>A	p.Ala19=	p.A19=	ENST00000368174	3/6	NA	NA	NA	NA	NA	NA	CD5L,splice_region_variant,p.Ala19=,ENST00000368174,NM_001347698.2,NM_005894.3;CD5L,splice_region_variant,,ENST00000484609,;	T	ENSG00000073754	ENST00000368174	Transcript
CD1C	911	.	GRCh38	chr1	158292843	158292843	+	Silent	SNP	T	T	C		NA	HCI-EC-23	NORMAL	T	T	NA	NA	NA	NA	NA	NA	NA	NA	NA	NA	NA	NA	NA	NA	NA	c.858T>C	p.Ser286=	p.S286=	ENST00000368170	4/6	NA	NA	NA	NA	NA	NA	CD1C,synonymous_variant,p.Ser286=,ENST00000368170,NM_001765.3;CD1C,synonymous_variant,p.Ser221=,ENST00000443761,;	C	ENSG00000158481	ENST00000368170	Transcript
CD1B	910	.	GRCh38	chr1	158330834	158330834	+	Missense_Mutation	SNP	C	C	T	rs752275251	NA	HCI-EC-23	NORMAL	C	C	NA	NA	NA	NA	NA	NA	NA	NA	NA	NA	NA	NA	NA	NA	NA	c.290G>A	p.Arg97Gln	p.R97Q	ENST00000368168	2/6	NA	NA	NA	NA	NA	NA	CD1B,missense_variant,p.Arg97Gln,ENST00000368168,NM_001764.3;CD1B,missense_variant,p.Arg65Gln,ENST00000451207,;	T	ENSG00000158485	ENST00000368168	Transcript
OR10T2	128360	.	GRCh38	chr1	158398856	158398856	+	Missense_Mutation	SNP	C	C	T	novel	NA	HCI-EC-23	NORMAL	C	C	NA	NA	NA	NA	NA	NA	NA	NA	NA	NA	NA	NA	NA	NA	NA	c.611G>A	p.Ser204Asn	p.S204N	ENST00000334438	1/1	NA	NA	NA	NA	NA	NA	OR10T2,missense_variant,p.Ser204Asn,ENST00000334438,NM_001004475.1;	T	ENSG00000186306	ENST00000334438	Transcript
OR6P1	128366	.	GRCh38	chr1	158563509	158563509	+	Frame_Shift_Del	DEL	A	A	-	rs201077183	NA	HCI-EC-23	NORMAL	A	A	NA	NA	NA	NA	NA	NA	NA	NA	NA	NA	NA	NA	NA	NA	NA	c.96del	p.Phe32LeufsTer6	p.F32Lfs*6	ENST00000641540	3/3	NA	NA	NA	NA	NA	NA	OR6P1,frameshift_variant,p.Phe32LeufsTer6,ENST00000641540,;OR6P1,frameshift_variant,p.Phe32LeufsTer6,ENST00000334632,NM_001160325.1;,regulatory_region_variant,,ENSR00000931749,;	-	ENSG00000186440	ENST00000641540	Transcript
MNDA	4332	.	GRCh38	chr1	158847739	158847739	+	Missense_Mutation	SNP	C	C	A	novel	NA	HCI-EC-23	NORMAL	C	C	NA	NA	NA	NA	NA	NA	NA	NA	NA	NA	NA	NA	NA	NA	NA	c.999C>A	p.His333Gln	p.H333Q	ENST00000368141	6/7	NA	NA	NA	NA	NA	NA	MNDA,missense_variant,p.His333Gln,ENST00000368141,NM_002432.3;MNDA,missense_variant,p.His39Gln,ENST00000438394,;	A	ENSG00000163563	ENST00000368141	Transcript
IGSF9	57549	.	GRCh38	chr1	159943056	159943056	+	Frame_Shift_Del	DEL	G	G	-	rs753928344	NA	HCI-EC-23	NORMAL	G	G	NA	NA	NA	NA	NA	NA	NA	NA	NA	NA	NA	NA	NA	NA	NA	c.154del	p.Leu52CysfsTer79	p.L52Cfs*79	ENST00000368094	3/21	NA	NA	NA	NA	NA	NA	IGSF9,frameshift_variant,p.Leu52CysfsTer79,ENST00000368094,NM_001135050.2;IGSF9,frameshift_variant,p.Leu52CysfsTer79,ENST00000361509,NM_020789.4;IGSF9,frameshift_variant,p.Leu52CysfsTer79,ENST00000611023,;IGSF9,non_coding_transcript_exon_variant,,ENST00000476102,;,regulatory_region_variant,,ENSR00000014476,;	-	ENSG00000085552	ENST00000368094	Transcript
KCNJ9	3765	.	GRCh38	chr1	160087733	160087733	+	Silent	SNP	G	G	T	rs1186016944	NA	HCI-EC-23	NORMAL	G	G	NA	NA	NA	NA	NA	NA	NA	NA	NA	NA	NA	NA	NA	NA	NA	c.1098G>T	p.Ala366=	p.A366=	ENST00000368088	3/3	NA	NA	NA	NA	NA	NA	KCNJ9,synonymous_variant,p.Ala366=,ENST00000368088,NM_004983.3;IGSF8,downstream_gene_variant,,ENST00000314485,NM_052868.6,NM_001320247.2;IGSF8,downstream_gene_variant,,ENST00000368086,;IGSF8,downstream_gene_variant,,ENST00000614243,NM_001206665.2;	T	ENSG00000162728	ENST00000368088	Transcript
KCNJ9	3765	.	GRCh38	chr1	160087745	160087745	+	Silent	SNP	G	G	A	rs767689956	NA	HCI-EC-23	NORMAL	G	G	NA	NA	NA	NA	NA	NA	NA	NA	NA	NA	NA	NA	NA	NA	NA	c.1110G>A	p.Ala370=	p.A370=	ENST00000368088	3/3	NA	NA	NA	NA	NA	NA	KCNJ9,synonymous_variant,p.Ala370=,ENST00000368088,NM_004983.3;IGSF8,downstream_gene_variant,,ENST00000314485,NM_052868.6,NM_001320247.2;IGSF8,downstream_gene_variant,,ENST00000368086,;IGSF8,downstream_gene_variant,,ENST00000614243,NM_001206665.2;	A	ENSG00000162728	ENST00000368088	Transcript
KCNJ9	3765	.	GRCh38	chr1	160087750	160087750	+	Missense_Mutation	SNP	G	G	C	novel	NA	HCI-EC-23	NORMAL	G	G	NA	NA	NA	NA	NA	NA	NA	NA	NA	NA	NA	NA	NA	NA	NA	c.1115G>C	p.Gly372Ala	p.G372A	ENST00000368088	3/3	NA	NA	NA	NA	NA	NA	KCNJ9,missense_variant,p.Gly372Ala,ENST00000368088,NM_004983.3;IGSF8,downstream_gene_variant,,ENST00000314485,NM_052868.6,NM_001320247.2;IGSF8,downstream_gene_variant,,ENST00000368086,;IGSF8,downstream_gene_variant,,ENST00000614243,NM_001206665.2;	C	ENSG00000162728	ENST00000368088	Transcript
NHLH1	4807	.	GRCh38	chr1	160371110	160371110	+	Missense_Mutation	SNP	C	C	A	novel	NA	HCI-EC-23	NORMAL	C	C	NA	NA	NA	NA	NA	NA	NA	NA	NA	NA	NA	NA	NA	NA	NA	c.379C>A	p.Leu127Met	p.L127M	ENST00000302101	2/2	NA	NA	NA	NA	NA	NA	NHLH1,missense_variant,p.Leu127Met,ENST00000302101,NM_005598.4;	A	ENSG00000171786	ENST00000302101	Transcript
SLAMF1	6504	.	GRCh38	chr1	160619810	160619811	+	Frame_Shift_Ins	INS	-	-	T	rs751442558	NA	HCI-EC-23	NORMAL	-	-	NA	NA	NA	NA	NA	NA	NA	NA	NA	NA	NA	NA	NA	NA	NA	c.912dup	p.Ala305SerfsTer?	p.A305Sfs*?	ENST00000538290	6/8	NA	NA	NA	NA	NA	NA	SLAMF1,frameshift_variant,p.Ser277LysfsTer19,ENST00000302035,NM_003037.4;SLAMF1,frameshift_variant,p.Ala305SerfsTer?,ENST00000538290,NM_001330754.1;SLAMF1,intron_variant,,ENST00000235739,;	T	ENSG00000117090	ENST00000538290	Transcript
USP21	27005	.	GRCh38	chr1	161162625	161162625	+	Silent	SNP	T	T	C	novel	NA	HCI-EC-23	NORMAL	T	T	NA	NA	NA	NA	NA	NA	NA	NA	NA	NA	NA	NA	NA	NA	NA	c.792T>C	p.Asp264=	p.D264=	ENST00000368002	6/14	NA	NA	NA	NA	NA	NA	USP21,synonymous_variant,p.Asp264=,ENST00000368002,NM_001014443.3;USP21,synonymous_variant,p.Asp264=,ENST00000289865,NM_001319847.2,NM_012475.5;USP21,synonymous_variant,p.Asp264=,ENST00000368001,NM_001319848.2;PPOX,upstream_gene_variant,,ENST00000352210,NM_000309.5;PPOX,upstream_gene_variant,,ENST00000367999,NM_001350128.2,NM_001122764.3,NM_001365398.1;UFC1,downstream_gene_variant,,ENST0000036800…	C	ENSG00000143258	ENST00000368002	Transcript
FCRLB	127943	.	GRCh38	chr1	161726856	161726856	+	Missense_Mutation	SNP	T	T	C	rs1440791786	NA	HCI-EC-23	NORMAL	T	T	NA	NA	NA	NA	NA	NA	NA	NA	NA	NA	NA	NA	NA	NA	NA	c.728T>C	p.Val243Ala	p.V243A	ENST00000367948	7/8	NA	NA	NA	NA	NA	NA	FCRLB,missense_variant,p.Val243Ala,ENST00000367948,NM_001002901.3,NM_001320241.1;FCRLB,missense_variant,p.Cys195Arg,ENST00000367946,NM_001288829.1;FCRLB,missense_variant,p.Cys188Arg,ENST00000367945,NM_001288830.1;FCRLB,synonymous_variant,p.Gly208=,ENST00000336830,NM_001288831.1;FCRLB,synonymous_variant,p.Gly201=,ENST00000367944,NM_001288832.1;FCRLB,non_coding_transcript_exon_variant,,ENST00000495…	C	ENSG00000162746	ENST00000367948	Transcript
RXRG	6258	.	GRCh38	chr1	165409600	165409600	+	Missense_Mutation	SNP	C	C	T	rs757609630	NA	HCI-EC-23	NORMAL	C	C	NA	NA	NA	NA	NA	NA	NA	NA	NA	NA	NA	NA	NA	NA	NA	c.1004G>A	p.Arg335Gln	p.R335Q	ENST00000359842	7/10	NA	NA	NA	NA	NA	NA	RXRG,missense_variant,p.Arg212Gln,ENST00000619224,NM_001256570.1,NM_001256571.2;RXRG,missense_variant,p.Arg335Gln,ENST00000359842,NM_006917.5;RXRG,downstream_gene_variant,,ENST00000470566,;	T	ENSG00000143171	ENST00000359842	Transcript
RXRG	6258	.	GRCh38	chr1	165419996	165419996	+	Missense_Mutation	SNP	C	C	T	novel	NA	HCI-EC-23	NORMAL	C	C	NA	NA	NA	NA	NA	NA	NA	NA	NA	NA	NA	NA	NA	NA	NA	c.316G>A	p.Val106Ile	p.V106I	ENST00000359842	3/10	NA	NA	NA	NA	NA	NA	RXRG,missense_variant,p.Val106Ile,ENST00000359842,NM_006917.5;RXRG,5_prime_UTR_variant,,ENST00000619224,NM_001256570.1,NM_001256571.2;RXRG,non_coding_transcript_exon_variant,,ENST00000470566,;	T	ENSG00000143171	ENST00000359842	Transcript
ILDR2	387597	.	GRCh38	chr1	166920884	166920884	+	Silent	SNP	C	C	T	rs1286603222	NA	HCI-EC-23	NORMAL	C	C	NA	NA	NA	NA	NA	NA	NA	NA	NA	NA	NA	NA	NA	NA	NA	c.1707G>A	p.Ser569=	p.S569=	ENST00000271417	9/10	NA	NA	NA	NA	NA	NA	ILDR2,synonymous_variant,p.Ser569=,ENST00000271417,NM_199351.3;ILDR2,synonymous_variant,p.Ser550=,ENST00000529071,;ILDR2,synonymous_variant,p.Ser510=,ENST00000528703,;ILDR2,synonymous_variant,p.Ser461=,ENST00000526687,;ILDR2,synonymous_variant,p.Ser442=,ENST00000525740,;ILDR2,intron_variant,,ENST00000469934,;ILDR2,intron_variant,,ENST00000529387,;ILDR2,upstream_gene_variant,,ENST00000614979,;	T	ENSG00000143195	ENST00000271417	Transcript
NME7	29922	.	GRCh38	chr1	169310040	169310040	+	Missense_Mutation	SNP	C	C	T	rs1265420654	NA	HCI-EC-23	NORMAL	C	C	NA	NA	NA	NA	NA	NA	NA	NA	NA	NA	NA	NA	NA	NA	NA	c.319G>A	p.Gly107Arg	p.G107R	ENST00000367811	4/12	NA	NA	NA	NA	NA	NA	NME7,missense_variant,p.Gly71Arg,ENST00000472647,NM_197972.2;NME7,missense_variant,p.Gly107Arg,ENST00000367811,NM_013330.5;Z99758.1,upstream_gene_variant,,ENST00000432081,;NME7,non_coding_transcript_exon_variant,,ENST00000469474,;NME7,non_coding_transcript_exon_variant,,ENST00000491225,;NME7,non_coding_transcript_exon_variant,,ENST00000480478,;NME7,non_coding_transcript_exon_variant,,ENST00000485…	T	ENSG00000143156	ENST00000367811	Transcript
SLC19A2	10560	.	GRCh38	chr1	169477305	169477305	+	Silent	SNP	G	G	A	novel	NA	HCI-EC-23	NORMAL	G	G	NA	NA	NA	NA	NA	NA	NA	NA	NA	NA	NA	NA	NA	NA	NA	c.657C>T	p.His219=	p.H219=	ENST00000236137	2/6	NA	NA	NA	NA	NA	NA	SLC19A2,synonymous_variant,p.His219=,ENST00000236137,NM_006996.3;SLC19A2,synonymous_variant,p.His219=,ENST00000646596,;SLC19A2,intron_variant,,ENST00000367804,NM_001319667.1;AL021068.1,upstream_gene_variant,,ENST00000452472,;	A	ENSG00000117479	ENST00000236137	Transcript
SELL	6402	.	GRCh38	chr1	169701582	169701582	+	Nonsense_Mutation	SNP	C	C	T	novel	NA	HCI-EC-23	NORMAL	C	C	NA	NA	NA	NA	NA	NA	NA	NA	NA	NA	NA	NA	NA	NA	NA	c.1098G>A	p.Trp366Ter	p.W366*	ENST00000650983	7/9	NA	NA	NA	NA	NA	NA	SELL,stop_gained,p.Trp366Ter,ENST00000650983,;SELL,stop_gained,p.Trp353Ter,ENST00000236147,NM_000655.5;SELL,intron_variant,,ENST00000497295,;C1orf112,intron_variant,,ENST00000498289,;SELL,downstream_gene_variant,,ENST00000460650,;SELL,downstream_gene_variant,,ENST00000479657,;SELL,non_coding_transcript_exon_variant,,ENST00000463108,;SELL,downstream_gene_variant,,ENST00000466340,;	T	ENSG00000188404	ENST00000650983	Transcript
KIFAP3	22920	.	GRCh38	chr1	170046750	170046750	+	Missense_Mutation	SNP	T	T	C	novel	NA	HCI-EC-23	NORMAL	T	T	NA	NA	NA	NA	NA	NA	NA	NA	NA	NA	NA	NA	NA	NA	NA	c.281A>G	p.Tyr94Cys	p.Y94C	ENST00000361580	3/20	NA	NA	NA	NA	NA	NA	KIFAP3,missense_variant,p.Tyr54Cys,ENST00000367765,NM_001204517.1;KIFAP3,missense_variant,p.Tyr94Cys,ENST00000361580,NM_014970.4,NM_001375830.1,NM_001375831.1;KIFAP3,missense_variant,p.Tyr50Cys,ENST00000367767,NM_001204516.1;KIFAP3,5_prime_UTR_variant,,ENST00000538366,NM_001204514.1;KIFAP3,non_coding_transcript_exon_variant,,ENST00000490550,;	C	ENSG00000075945	ENST00000361580	Transcript
CENPL	91687	.	GRCh38	chr1	173807323	173807323	+	Frame_Shift_Del	DEL	A	A	-	novel	NA	HCI-EC-23	NORMAL	A	A	NA	NA	NA	NA	NA	NA	NA	NA	NA	NA	NA	NA	NA	NA	NA	c.364del	p.Ser122LeufsTer4	p.S122Lfs*4	ENST00000356198	4/7	NA	NA	NA	NA	NA	NA	CENPL,frameshift_variant,p.Ser122LeufsTer4,ENST00000356198,NM_001127181.2;CENPL,frameshift_variant,p.Ser122LeufsTer4,ENST00000345664,NM_001171182.1;CENPL,frameshift_variant,p.Ser122LeufsTer4,ENST00000367710,NM_033319.3;Y_RNA,upstream_gene_variant,,ENST00000516548,;CENPL,non_coding_transcript_exon_variant,,ENST00000496683,;CENPL,non_coding_transcript_exon_variant,,ENST00000460816,;CENPL,non_coding…	-	ENSG00000120334	ENST00000356198	Transcript
DARS2	55157	.	GRCh38	chr1	173833472	173833472	+	Missense_Mutation	SNP	A	A	C	novel	NA	HCI-EC-23	NORMAL	A	A	NA	NA	NA	NA	NA	NA	NA	NA	NA	NA	NA	NA	NA	NA	NA	c.589A>C	p.Met197Leu	p.M197L	ENST00000649689	6/17	NA	NA	NA	NA	NA	NA	DARS2,missense_variant,p.Met197Leu,ENST00000649067,;DARS2,missense_variant,p.Met197Leu,ENST00000649689,NM_018122.5;DARS2,missense_variant,p.Met197Leu,ENST00000647645,;DARS2,missense_variant,p.Met197Leu,ENST00000648807,NM_001365212.1;DARS2,missense_variant,p.Met197Leu,ENST00000648960,;DARS2,missense_variant,p.Met197Leu,ENST00000648458,NM_001365213.2;DARS2,missense_variant,p.Met16Leu,ENST0000064910…	C	ENSG00000117593	ENST00000649689	Transcript
RC3H1	149041	.	GRCh38	chr1	173992895	173992895	+	Missense_Mutation	SNP	A	A	T	novel	NA	HCI-EC-23	NORMAL	A	A	NA	NA	NA	NA	NA	NA	NA	NA	NA	NA	NA	NA	NA	NA	NA	c.91T>A	p.Leu31Met	p.L31M	ENST00000367696	2/20	NA	NA	NA	NA	NA	NA	RC3H1,missense_variant,p.Leu31Met,ENST00000367696,NM_172071.4;RC3H1,missense_variant,p.Leu31Met,ENST00000258349,NM_001300850.1;RC3H1,missense_variant,p.Leu31Met,ENST00000367694,NM_001300852.1,NM_001300851.1;	T	ENSG00000135870	ENST00000367696	Transcript
TNR	7143	.	GRCh38	chr1	175363815	175363815	+	Frame_Shift_Del	DEL	G	G	-	rs1557886412	NA	HCI-EC-23	NORMAL	G	G	NA	NA	NA	NA	NA	NA	NA	NA	NA	NA	NA	NA	NA	NA	NA	c.2600del	p.Pro867GlnfsTer9	p.P867Qfs*9	ENST00000367674	13/23	NA	NA	NA	NA	NA	NA	TNR,frameshift_variant,p.Pro867GlnfsTer9,ENST00000367674,NM_001328635.2,NM_003285.3;TNR,frameshift_variant,p.Pro867GlnfsTer9,ENST00000263525,;	-	ENSG00000116147	ENST00000367674	Transcript
TNR	7143	.	GRCh38	chr1	175393827	175393827	+	Missense_Mutation	SNP	G	G	A		NA	HCI-EC-23	NORMAL	G	G	NA	NA	NA	NA	NA	NA	NA	NA	NA	NA	NA	NA	NA	NA	NA	c.1309C>T	p.Pro437Ser	p.P437S	ENST00000367674	6/23	NA	NA	NA	NA	NA	NA	TNR,missense_variant,p.Pro437Ser,ENST00000367674,NM_001328635.2,NM_003285.3;TNR,missense_variant,p.Pro437Ser,ENST00000263525,;TNR,missense_variant,p.Pro162Ser,ENST00000422274,;	A	ENSG00000116147	ENST00000367674	Transcript
COP1	64326	.	GRCh38	chr1	176184665	176184665	+	Silent	SNP	T	T	C	novel	NA	HCI-EC-23	NORMAL	T	T	NA	NA	NA	NA	NA	NA	NA	NA	NA	NA	NA	NA	NA	NA	NA	c.435A>G	p.Glu145=	p.E145=	ENST00000367669	2/20	NA	NA	NA	NA	NA	NA	COP1,synonymous_variant,p.Glu145=,ENST00000367669,NM_001286644.1,NM_022457.7;COP1,synonymous_variant,p.Glu145=,ENST00000308769,NM_001001740.3;COP1,synonymous_variant,p.Glu4=,ENST00000498306,;COP1,upstream_gene_variant,,ENST00000367666,;COP1,synonymous_variant,p.Glu50=,ENST00000367667,;COP1,synonymous_variant,p.Glu145=,ENST00000474194,;COP1,synonymous_variant,p.Glu4=,ENST00000491600,;COP1,3_prime_…	C	ENSG00000143207	ENST00000367669	Transcript
COP1	64326	.	GRCh38	chr1	176184668	176184668	+	Silent	SNP	T	T	C	novel	NA	HCI-EC-23	NORMAL	T	T	NA	NA	NA	NA	NA	NA	NA	NA	NA	NA	NA	NA	NA	NA	NA	c.432A>G	p.Glu144=	p.E144=	ENST00000367669	2/20	NA	NA	NA	NA	NA	NA	COP1,synonymous_variant,p.Glu144=,ENST00000367669,NM_001286644.1,NM_022457.7;COP1,synonymous_variant,p.Glu144=,ENST00000308769,NM_001001740.3;COP1,synonymous_variant,p.Glu3=,ENST00000498306,;COP1,upstream_gene_variant,,ENST00000367666,;COP1,synonymous_variant,p.Glu49=,ENST00000367667,;COP1,synonymous_variant,p.Glu144=,ENST00000474194,;COP1,synonymous_variant,p.Glu3=,ENST00000491600,;COP1,3_prime_…	C	ENSG00000143207	ENST00000367669	Transcript
BRINP2	57795	.	GRCh38	chr1	177281066	177281066	+	Silent	SNP	C	C	T	novel	NA	HCI-EC-23	NORMAL	C	C	NA	NA	NA	NA	NA	NA	NA	NA	NA	NA	NA	NA	NA	NA	NA	c.1890C>T	p.Thr630=	p.T630=	ENST00000361539	8/8	NA	NA	NA	NA	NA	NA	BRINP2,synonymous_variant,p.Thr630=,ENST00000361539,NM_021165.4;BRINP2,non_coding_transcript_exon_variant,,ENST00000478325,;	T	ENSG00000198797	ENST00000361539	Transcript
RASAL2	9462	.	GRCh38	chr1	178442906	178442906	+	Frame_Shift_Del	DEL	A	A	-	rs771909008	NA	HCI-EC-23	NORMAL	A	A	NA	NA	NA	NA	NA	NA	NA	NA	NA	NA	NA	NA	NA	NA	NA	c.1166del	p.Lys389ArgfsTer7	p.K389Rfs*7	ENST00000367649	8/18	NA	NA	NA	NA	NA	NA	RASAL2,frameshift_variant,p.Lys241ArgfsTer7,ENST00000462775,NM_004841.5;RASAL2,frameshift_variant,p.Lys389ArgfsTer7,ENST00000367649,NM_170692.4;	-	ENSG00000075391	ENST00000367649	Transcript
ANGPTL1	9068	.	GRCh38	chr1	178852695	178852695	+	Missense_Mutation	SNP	C	C	A	novel	NA	HCI-EC-23	NORMAL	C	C	NA	NA	NA	NA	NA	NA	NA	NA	NA	NA	NA	NA	NA	NA	NA	c.1276G>T	p.Asp426Tyr	p.D426Y	ENST00000234816	5/6	NA	NA	NA	NA	NA	NA	ANGPTL1,missense_variant,p.Asp426Tyr,ENST00000234816,NM_004673.4;ANGPTL1,missense_variant,p.Asp426Tyr,ENST00000367629,NM_001376763.1;RALGPS2,intron_variant,,ENST00000324778,;RALGPS2,intron_variant,,ENST00000367634,NM_001286247.1;RALGPS2,intron_variant,,ENST00000367635,NM_152663.5;RALGPS2,intron_variant,,ENST00000495034,;	A	ENSG00000116194	ENST00000234816	Transcript
QSOX1	5768	.	GRCh38	chr1	180175978	180175978	+	Silent	SNP	C	C	T	rs145919632	NA	HCI-EC-23	NORMAL	C	C	NA	NA	NA	NA	NA	NA	NA	NA	NA	NA	NA	NA	NA	NA	NA	c.460C>T	p.Leu154=	p.L154=	ENST00000367602	4/12	NA	NA	NA	NA	NA	NA	QSOX1,synonymous_variant,p.Leu154=,ENST00000367602,NM_002826.5;QSOX1,synonymous_variant,p.Leu154=,ENST00000367600,NM_001004128.2;QSOX1,intron_variant,,ENST00000392029,;,regulatory_region_variant,,ENSR00000016520,;	T	ENSG00000116260	ENST00000367602	Transcript
RGSL1	353299	.	GRCh38	chr1	182540388	182540388	+	Missense_Mutation	SNP	T	T	C	rs1395907586	NA	HCI-EC-23	NORMAL	T	T	NA	NA	NA	NA	NA	NA	NA	NA	NA	NA	NA	NA	NA	NA	NA	c.2636T>C	p.Ile879Thr	p.I879T	ENST00000294854	15/22	NA	NA	NA	NA	NA	NA	RGSL1,missense_variant,p.Ile879Thr,ENST00000294854,NM_001366934.1,NM_001137669.2;RGSL1,non_coding_transcript_exon_variant,,ENST00000456971,;RGSL1,missense_variant,p.Ile914Thr,ENST00000443996,;RGSL1,3_prime_UTR_variant,,ENST00000648414,;RGSL1,3_prime_UTR_variant,,ENST00000415960,;RGSL1,non_coding_transcript_exon_variant,,ENST00000436031,;	C	ENSG00000121446	ENST00000294854	Transcript
RNASEL	6041	.	GRCh38	chr1	182586266	182586266	+	Missense_Mutation	SNP	C	C	T	rs779087511	NA	HCI-EC-23	NORMAL	C	C	NA	NA	NA	NA	NA	NA	NA	NA	NA	NA	NA	NA	NA	NA	NA	c.541G>A	p.Val181Ile	p.V181I	ENST00000367559	2/7	NA	NA	NA	NA	NA	NA	RNASEL,missense_variant,p.Val181Ile,ENST00000367559,NM_021133.4;RNASEL,missense_variant,p.Val181Ile,ENST00000539397,;	T	ENSG00000135828	ENST00000367559	Transcript
RO60	6738	.	GRCh38	chr1	193084604	193084607	+	Frame_Shift_Del	DEL	TTGT	TTGT	-	novel	NA	HCI-EC-23	NORMAL	TTGT	TTGT	NA	NA	NA	NA	NA	NA	NA	NA	NA	NA	NA	NA	NA	NA	NA	c.1494_1497del	p.Cys499GlufsTer2	p.C499Efs*2	ENST00000400968	9/9	NA	NA	NA	NA	NA	NA	RO60,frameshift_variant,p.Cys499GlufsTer2,ENST00000400968,NM_001173524.2;RO60,frameshift_variant,p.Cys224GlufsTer2,ENST00000432079,NM_001331020.2;RO60,frameshift_variant,p.Cys499GlufsTer2,ENST00000367446,NM_004600.5;RO60,frameshift_variant,p.Cys499GlufsTer2,ENST00000367443,NM_001173525.1;RO60,frameshift_variant,p.Cys499GlufsTer2,ENST00000367445,NM_001042370.2;RO60,frameshift_variant,p.Cys499Glufs…	-	ENSG00000116747	ENST00000400968	Transcript
PTPRC	5788	.	GRCh38	chr1	198735169	198735169	+	Missense_Mutation	SNP	C	C	T	rs200672643	NA	HCI-EC-23	NORMAL	C	C	NA	NA	NA	NA	NA	NA	NA	NA	NA	NA	NA	NA	NA	NA	NA	c.2320C>T	p.Arg774Trp	p.R774W	ENST00000442510	23/33	NA	NA	NA	NA	NA	NA	PTPRC,missense_variant,p.Arg774Trp,ENST00000442510,NM_002838.5;PTPRC,missense_variant,p.Arg613Trp,ENST00000348564,NM_080921.3;PTPRC,missense_variant,p.Arg708Trp,ENST00000367367,;PTPRC,downstream_gene_variant,,ENST00000530727,;PTPRC,missense_variant,p.Arg726Trp,ENST00000529828,;	T	ENSG00000081237	ENST00000442510	Transcript
ZNF281	23528	.	GRCh38	chr1	200409431	200409431	+	Frame_Shift_Del	DEL	G	G	-	rs751889036	NA	HCI-EC-23	NORMAL	G	G	NA	NA	NA	NA	NA	NA	NA	NA	NA	NA	NA	NA	NA	NA	NA	c.275del	p.Pro92LeufsTer7	p.P92Lfs*7	ENST00000294740	2/2	NA	NA	NA	NA	NA	NA	ZNF281,frameshift_variant,p.Pro92LeufsTer7,ENST00000294740,;ZNF281,frameshift_variant,p.Pro92LeufsTer7,ENST00000367353,NM_012482.5,NM_001281293.2;ZNF281,frameshift_variant,p.Pro56LeufsTer7,ENST00000367352,NM_001281294.2;AC104461.1,intron_variant,,ENST00000637430,;AC104461.1,upstream_gene_variant,,ENST00000634596,;AC104461.1,upstream_gene_variant,,ENST00000635220,;AC104461.1,upstream_gene_variant,…	-	ENSG00000162702	ENST00000294740	Transcript
CAMSAP2	23271	.	GRCh38	chr1	200850089	200850090	+	Frame_Shift_Ins	INS	-	-	A	novel	NA	HCI-EC-23	NORMAL	-	-	NA	NA	NA	NA	NA	NA	NA	NA	NA	NA	NA	NA	NA	NA	NA	c.3359dup	p.Asn1120LysfsTer3	p.N1120Kfs*3	ENST00000236925	12/18	NA	NA	NA	NA	NA	NA	CAMSAP2,frameshift_variant,p.Asn1109LysfsTer3,ENST00000358823,NM_203459.3;CAMSAP2,frameshift_variant,p.Asn1120LysfsTer3,ENST00000236925,NM_001297707.2;CAMSAP2,frameshift_variant,p.Asn1093LysfsTer3,ENST00000413307,NM_001297708.2;CAMSAP2,intron_variant,,ENST00000447701,;	A	ENSG00000118200	ENST00000236925	Transcript
IPO9	55705	.	GRCh38	chr1	201872937	201872937	+	Missense_Mutation	SNP	C	C	T	rs781370525	NA	HCI-EC-23	NORMAL	C	C	NA	NA	NA	NA	NA	NA	NA	NA	NA	NA	NA	NA	NA	NA	NA	c.2686C>T	p.Arg896Cys	p.R896C	ENST00000361565	20/24	NA	NA	NA	NA	NA	NA	IPO9,missense_variant,p.Arg896Cys,ENST00000361565,NM_018085.5;IPO9,upstream_gene_variant,,ENST00000456707,;	T	ENSG00000198700	ENST00000361565	Transcript
PPFIA4	8497	.	GRCh38	chr1	203075651	203075651	+	Silent	SNP	C	C	T	novel	NA	HCI-EC-23	NORMAL	C	C	NA	NA	NA	NA	NA	NA	NA	NA	NA	NA	NA	NA	NA	NA	NA	c.3405C>T	p.Gly1135=	p.G1135=	ENST00000367240	28/29	NA	NA	NA	NA	NA	NA	PPFIA4,synonymous_variant,p.Gly1135=,ENST00000367240,NM_001304331.2,NM_001304332.2;PPFIA4,synonymous_variant,p.Gly641=,ENST00000295706,;PPFIA4,synonymous_variant,p.Gly1134=,ENST00000447715,;PPFIA4,synonymous_variant,p.Gly650=,ENST00000272198,;PPFIA4,synonymous_variant,p.Gly641=,ENST00000599966,;PPFIA4,synonymous_variant,p.Gly902=,ENST00000600426,;PPFIA4,upstream_gene_variant,,ENST00000594572,;PPF…	T	ENSG00000143847	ENST00000367240	Transcript
MYBPH	4608	.	GRCh38	chr1	203172033	203172033	+	Frame_Shift_Del	DEL	G	G	-	novel	NA	HCI-EC-23	NORMAL	G	G	NA	NA	NA	NA	NA	NA	NA	NA	NA	NA	NA	NA	NA	NA	NA	c.516del	p.Lys173ArgfsTer48	p.K173Rfs*48	ENST00000255416	4/11	NA	NA	NA	NA	NA	NA	MYBPH,frameshift_variant,p.Lys173ArgfsTer48,ENST00000255416,NM_004997.3;MYBPH,frameshift_variant,p.Lys173ArgfsTer48,ENST00000621380,;ADORA1,downstream_gene_variant,,ENST00000309502,;ADORA1,downstream_gene_variant,,ENST00000337894,NM_000674.3;ADORA1,downstream_gene_variant,,ENST00000367236,NM_001048230.2;,regulatory_region_variant,,ENSR00000256240,;	-	ENSG00000133055	ENST00000255416	Transcript
CHI3L1	1116	.	GRCh38	chr1	203183652	203183652	+	Missense_Mutation	SNP	T	T	C		NA	HCI-EC-23	NORMAL	T	T	NA	NA	NA	NA	NA	NA	NA	NA	NA	NA	NA	NA	NA	NA	NA	c.454A>G	p.Thr152Ala	p.T152A	ENST00000255409	5/10	NA	NA	NA	NA	NA	NA	CHI3L1,missense_variant,p.Thr152Ala,ENST00000255409,NM_001276.4;CHI3L1,upstream_gene_variant,,ENST00000404436,;CHI3L1,upstream_gene_variant,,ENST00000472064,;CHI3L1,upstream_gene_variant,,ENST00000473185,;CHI3L1,upstream_gene_variant,,ENST00000478742,;	C	ENSG00000133048	ENST00000255409	Transcript
CHIT1	1118	.	GRCh38	chr1	203217822	203217823	+	Nonsense_Mutation	INS	-	-	AGACCATGGCCCCGCCCAGTCCCT	rs3831317	NA	HCI-EC-23	NORMAL	-	-	NA	NA	NA	NA	NA	NA	NA	NA	NA	NA	NA	NA	NA	NA	NA	c.1049_1072dup	p.Val357_Trp358insTer	p.V357_W358ins*	ENST00000367229	10/11	NA	NA	NA	NA	NA	NA	CHIT1,stop_gained,p.Val357_Trp358insTer,ENST00000367229,NM_003465.3;CHIT1,stop_gained,p.Val338_Trp339insTer,ENST00000255427,NM_001256125.2;CHIT1,non_coding_transcript_exon_variant,,ENST00000484834,;CHIT1,non_coding_transcript_exon_variant,,ENST00000479483,;CHIT1,downstream_gene_variant,,ENST00000506427,;CHIT1,stop_gained,p.Val357_Trp358insTer,ENST00000491855,;CHIT1,3_prime_UTR_variant,,ENST000005…	AGACCATGGCCCCGCCCAGTCCCT	ENSG00000133063	ENST00000367229	Transcript
KISS1	3814	.	GRCh38	chr1	204190765	204190765	+	Missense_Mutation	SNP	G	G	T	novel	NA	HCI-EC-23	NORMAL	G	G	NA	NA	NA	NA	NA	NA	NA	NA	NA	NA	NA	NA	NA	NA	NA	c.136C>A	p.Pro46Thr	p.P46T	ENST00000625357	2/3	NA	NA	NA	NA	NA	NA	KISS1,missense_variant,p.Pro46Thr,ENST00000367194,NM_002256.4;KISS1,missense_variant,p.Pro46Thr,ENST00000625357,;REN,upstream_gene_variant,,ENST00000638118,;,regulatory_region_variant,,ENSR00000383667,;	T	ENSG00000170498	ENST00000625357	Transcript
PLEKHA6	22874	.	GRCh38	chr1	204259283	204259283	+	Frame_Shift_Del	DEL	C	C	-	novel	NA	HCI-EC-23	NORMAL	C	C	NA	NA	NA	NA	NA	NA	NA	NA	NA	NA	NA	NA	NA	NA	NA	c.982del	p.Val328TyrfsTer172	p.V328Yfs*172	ENST00000637508	8/27	NA	NA	NA	NA	NA	NA	PLEKHA6,frameshift_variant,p.Val328TyrfsTer172,ENST00000272203,NM_014935.5;PLEKHA6,frameshift_variant,p.Val328TyrfsTer172,ENST00000637508,;PLEKHA6,frameshift_variant,p.Val348TyrfsTer172,ENST00000414478,;PLEKHA6,frameshift_variant,p.Val370TyrfsTer?,ENST00000672625,;PLEKHA6,downstream_gene_variant,,ENST00000485632,;	-	ENSG00000143850	ENST00000637508	Transcript
PIK3C2B	5287	.	GRCh38	chr1	204433380	204433380	+	Missense_Mutation	SNP	T	T	C	novel	NA	HCI-EC-23	NORMAL	T	T	NA	NA	NA	NA	NA	NA	NA	NA	NA	NA	NA	NA	NA	NA	NA	c.3889A>G	p.Lys1297Glu	p.K1297E	ENST00000367187	27/34	NA	NA	NA	NA	NA	NA	PIK3C2B,missense_variant,p.Lys1297Glu,ENST00000367187,NM_001377334.1,NM_002646.4;PIK3C2B,missense_variant,p.Lys1269Glu,ENST00000424712,NM_001377335.1;AL606489.1,intron_variant,,ENST00000443515,;PIK3C2B,upstream_gene_variant,,ENST00000462752,;	C	ENSG00000133056	ENST00000367187	Transcript
NFASC	23114	.	GRCh38	chr1	204954905	204954905	+	Frame_Shift_Del	DEL	C	C	-	novel	NA	HCI-EC-23	NORMAL	C	C	NA	NA	NA	NA	NA	NA	NA	NA	NA	NA	NA	NA	NA	NA	NA	c.494del	p.Pro165ArgfsTer12	p.P165Rfs*12	ENST00000339876	7/30	NA	NA	NA	NA	NA	NA	NFASC,frameshift_variant,p.Pro165ArgfsTer12,ENST00000339876,NM_001378329.1,NM_001005388.3;NFASC,frameshift_variant,p.Pro165ArgfsTer12,ENST00000401399,;NFASC,frameshift_variant,p.Pro159ArgfsTer12,ENST00000539706,NM_001160332.2;NFASC,frameshift_variant,p.Pro159ArgfsTer12,ENST00000360049,NM_015090.4,NM_001365986.1;NFASC,frameshift_variant,p.Pro159ArgfsTer12,ENST00000404076,;NFASC,frameshift_variant,…	-	ENSG00000163531	ENST00000339876	Transcript
RBBP5	5929	.	GRCh38	chr1	205105087	205105087	+	Silent	SNP	A	A	G	novel	NA	HCI-EC-23	NORMAL	A	A	NA	NA	NA	NA	NA	NA	NA	NA	NA	NA	NA	NA	NA	NA	NA	c.300T>C	p.Cys100=	p.C100=	ENST00000264515	4/14	NA	NA	NA	NA	NA	NA	RBBP5,synonymous_variant,p.Cys100=,ENST00000264515,NM_001193273.2,NM_005057.4;RBBP5,synonymous_variant,p.Cys100=,ENST00000367164,NM_001193272.2;RBBP5,non_coding_transcript_exon_variant,,ENST00000484379,;	G	ENSG00000117222	ENST00000264515	Transcript
RBBP5	5929	.	GRCh38	chr1	205105093	205105093	+	Silent	SNP	G	G	T	novel	NA	HCI-EC-23	NORMAL	G	G	NA	NA	NA	NA	NA	NA	NA	NA	NA	NA	NA	NA	NA	NA	NA	c.294C>A	p.Gly98=	p.G98=	ENST00000264515	4/14	NA	NA	NA	NA	NA	NA	RBBP5,synonymous_variant,p.Gly98=,ENST00000264515,NM_001193273.2,NM_005057.4;RBBP5,synonymous_variant,p.Gly98=,ENST00000367164,NM_001193272.2;RBBP5,non_coding_transcript_exon_variant,,ENST00000484379,;	T	ENSG00000117222	ENST00000264515	Transcript
KLHDC8A	55220	.	GRCh38	chr1	205338555	205338555	+	Missense_Mutation	SNP	G	G	A	rs376907601	NA	HCI-EC-23	NORMAL	G	G	NA	NA	NA	NA	NA	NA	NA	NA	NA	NA	NA	NA	NA	NA	NA	c.799C>T	p.Arg267Trp	p.R267W	ENST00000367156	8/9	NA	NA	NA	NA	NA	NA	KLHDC8A,missense_variant,p.Arg267Trp,ENST00000367156,NM_001271863.1;KLHDC8A,missense_variant,p.Arg267Trp,ENST00000367155,NM_018203.3;KLHDC8A,missense_variant,p.Arg267Trp,ENST00000539253,NM_001271864.1,NM_001271865.1;KLHDC8A,missense_variant,p.Arg133Trp,ENST00000460687,;KLHDC8A,missense_variant,p.Arg133Trp,ENST00000606181,;KLHDC8A,downstream_gene_variant,,ENST00000491471,;KLHDC8A,downstream_gene_v…	A	ENSG00000162873	ENST00000367156	Transcript
RASSF5	83593	.	GRCh38	chr1	206507876	206507876	+	Missense_Mutation	SNP	C	C	T	novel	NA	HCI-EC-23	NORMAL	C	C	NA	NA	NA	NA	NA	NA	NA	NA	NA	NA	NA	NA	NA	NA	NA	c.274C>T	p.Arg92Trp	p.R92W	ENST00000579436	1/6	NA	NA	NA	NA	NA	NA	RASSF5,missense_variant,p.Arg92Trp,ENST00000581503,;RASSF5,missense_variant,p.Arg92Trp,ENST00000579436,NM_182663.4;RASSF5,missense_variant,p.Arg92Trp,ENST00000580449,NM_182664.4;AC244034.2,downstream_gene_variant,,ENST00000562504,;,regulatory_region_variant,,ENSR00000018986,;	T	ENSG00000266094	ENST00000579436	Transcript
SERTAD4	56256	.	GRCh38	chr1	210241789	210241789	+	Nonsense_Mutation	SNP	C	C	T	rs1337545576	NA	HCI-EC-23	NORMAL	C	C	NA	NA	NA	NA	NA	NA	NA	NA	NA	NA	NA	NA	NA	NA	NA	c.523C>T	p.Arg175Ter	p.R175*	ENST00000367012	4/4	NA	NA	NA	NA	NA	NA	SERTAD4,stop_gained,p.Arg175Ter,ENST00000367012,NM_001354173.2,NM_019605.5,NM_001375428.1;SERTAD4,non_coding_transcript_exon_variant,,ENST00000490620,;SERTAD4,intron_variant,,ENST00000482421,;SERTAD4,intron_variant,,ENST00000483884,;	T	ENSG00000082497	ENST00000367012	Transcript
PPP2R5A	5525	.	GRCh38	chr1	212329169	212329169	+	Silent	SNP	T	T	C	novel	NA	HCI-EC-23	NORMAL	T	T	NA	NA	NA	NA	NA	NA	NA	NA	NA	NA	NA	NA	NA	NA	NA	c.216T>C	p.Cys72=	p.C72=	ENST00000261461	2/13	NA	NA	NA	NA	NA	NA	PPP2R5A,synonymous_variant,p.Cys72=,ENST00000261461,NM_006243.4;PPP2R5A,synonymous_variant,p.Cys15=,ENST00000537030,NM_001199756.2;AL360091.3,intron_variant,,ENST00000442146,;PPP2R5A,non_coding_transcript_exon_variant,,ENST00000498129,;PPP2R5A,non_coding_transcript_exon_variant,,ENST00000479259,;	C	ENSG00000066027	ENST00000261461	Transcript
PPP2R5A	5525	.	GRCh38	chr1	212329176	212329176	+	Silent	SNP	T	T	C	novel	NA	HCI-EC-23	NORMAL	T	T	NA	NA	NA	NA	NA	NA	NA	NA	NA	NA	NA	NA	NA	NA	NA	c.223T>C	p.Leu75=	p.L75=	ENST00000261461	2/13	NA	NA	NA	NA	NA	NA	PPP2R5A,synonymous_variant,p.Leu75=,ENST00000261461,NM_006243.4;PPP2R5A,synonymous_variant,p.Leu18=,ENST00000537030,NM_001199756.2;AL360091.3,intron_variant,,ENST00000442146,;PPP2R5A,non_coding_transcript_exon_variant,,ENST00000498129,;PPP2R5A,non_coding_transcript_exon_variant,,ENST00000479259,;	C	ENSG00000066027	ENST00000261461	Transcript
PPP2R5A	5525	.	GRCh38	chr1	212329178	212329178	+	Silent	SNP	G	G	A	novel	NA	HCI-EC-23	NORMAL	G	G	NA	NA	NA	NA	NA	NA	NA	NA	NA	NA	NA	NA	NA	NA	NA	c.225G>A	p.Leu75=	p.L75=	ENST00000261461	2/13	NA	NA	NA	NA	NA	NA	PPP2R5A,synonymous_variant,p.Leu75=,ENST00000261461,NM_006243.4;PPP2R5A,synonymous_variant,p.Leu18=,ENST00000537030,NM_001199756.2;AL360091.3,intron_variant,,ENST00000442146,;PPP2R5A,non_coding_transcript_exon_variant,,ENST00000498129,;PPP2R5A,non_coding_transcript_exon_variant,,ENST00000479259,;	A	ENSG00000066027	ENST00000261461	Transcript
PPP2R5A	5525	.	GRCh38	chr1	212329181	212329181	+	Silent	SNP	G	G	A	novel	NA	HCI-EC-23	NORMAL	G	G	NA	NA	NA	NA	NA	NA	NA	NA	NA	NA	NA	NA	NA	NA	NA	c.228G>A	p.Gln76=	p.Q76=	ENST00000261461	2/13	NA	NA	NA	NA	NA	NA	PPP2R5A,synonymous_variant,p.Gln76=,ENST00000261461,NM_006243.4;PPP2R5A,synonymous_variant,p.Gln19=,ENST00000537030,NM_001199756.2;AL360091.3,intron_variant,,ENST00000442146,;PPP2R5A,non_coding_transcript_exon_variant,,ENST00000498129,;PPP2R5A,non_coding_transcript_exon_variant,,ENST00000479259,;	A	ENSG00000066027	ENST00000261461	Transcript
PPP2R5A	5525	.	GRCh38	chr1	212329187	212329187	+	Silent	SNP	T	T	C	novel	NA	HCI-EC-23	NORMAL	T	T	NA	NA	NA	NA	NA	NA	NA	NA	NA	NA	NA	NA	NA	NA	NA	c.234T>C	p.Cys78=	p.C78=	ENST00000261461	2/13	NA	NA	NA	NA	NA	NA	PPP2R5A,synonymous_variant,p.Cys78=,ENST00000261461,NM_006243.4;PPP2R5A,synonymous_variant,p.Cys21=,ENST00000537030,NM_001199756.2;AL360091.3,intron_variant,,ENST00000442146,;PPP2R5A,non_coding_transcript_exon_variant,,ENST00000498129,;PPP2R5A,non_coding_transcript_exon_variant,,ENST00000479259,;	C	ENSG00000066027	ENST00000261461	Transcript
PPP2R5A	5525	.	GRCh38	chr1	212329191	212329191	+	Missense_Mutation	SNP	A	A	G	rs754844288	NA	HCI-EC-23	NORMAL	A	A	NA	NA	NA	NA	NA	NA	NA	NA	NA	NA	NA	NA	NA	NA	NA	c.238A>G	p.Ile80Val	p.I80V	ENST00000261461	2/13	NA	NA	NA	NA	NA	NA	PPP2R5A,missense_variant,p.Ile80Val,ENST00000261461,NM_006243.4;PPP2R5A,missense_variant,p.Ile23Val,ENST00000537030,NM_001199756.2;AL360091.3,intron_variant,,ENST00000442146,;PPP2R5A,non_coding_transcript_exon_variant,,ENST00000498129,;PPP2R5A,non_coding_transcript_exon_variant,,ENST00000479259,;	G	ENSG00000066027	ENST00000261461	Transcript
RPS6KC1	26750	.	GRCh38	chr1	213077703	213077703	+	Missense_Mutation	SNP	T	T	C	novel	NA	HCI-EC-23	NORMAL	T	T	NA	NA	NA	NA	NA	NA	NA	NA	NA	NA	NA	NA	NA	NA	NA	c.149T>C	p.Val50Ala	p.V50A	ENST00000366960	3/15	NA	NA	NA	NA	NA	NA	RPS6KC1,missense_variant,p.Val50Ala,ENST00000366960,NM_001349646.1,NM_001349647.1,NM_012424.6;RPS6KC1,missense_variant,p.Val38Ala,ENST00000366959,NM_001136138.3;RPS6KC1,5_prime_UTR_variant,,ENST00000543470,NM_001287219.2;RPS6KC1,5_prime_UTR_variant,,ENST00000614059,NM_001349660.1,NM_001349654.1,NM_001287218.2,NM_001349659.1,NM_001349662.1,NM_001349661.1;RPS6KC1,5_prime_UTR_variant,,ENST0000061532…	C	ENSG00000136643	ENST00000366960	Transcript
USH2A	7399	.	GRCh38	chr1	215878926	215878926	+	Frame_Shift_Del	DEL	C	C	-		NA	HCI-EC-23	NORMAL	C	C	NA	NA	NA	NA	NA	NA	NA	NA	NA	NA	NA	NA	NA	NA	NA	c.8396del	p.Gly2799ValfsTer31	p.G2799Vfs*31	ENST00000674083	42/73	NA	NA	NA	NA	NA	NA	USH2A,frameshift_variant,p.Gly2799ValfsTer31,ENST00000674083,;USH2A,frameshift_variant,p.Gly2799ValfsTer31,ENST00000307340,NM_206933.4;	-	ENSG00000042781	ENST00000674083	Transcript
C1orf115	79762	.	GRCh38	chr1	220690663	220690663	+	Silent	SNP	C	C	T	novel	NA	HCI-EC-23	NORMAL	C	C	NA	NA	NA	NA	NA	NA	NA	NA	NA	NA	NA	NA	NA	NA	NA	c.261C>T	p.Ser87=	p.S87=	ENST00000294889	1/2	NA	NA	NA	NA	NA	NA	C1orf115,synonymous_variant,p.Ser87=,ENST00000294889,NM_024709.5;,regulatory_region_variant,,ENSR00000020401,;	T	ENSG00000162817	ENST00000294889	Transcript
CAPN2	824	.	GRCh38	chr1	223747134	223747134	+	Frame_Shift_Del	DEL	A	A	-	novel	NA	HCI-EC-23	NORMAL	A	A	NA	NA	NA	NA	NA	NA	NA	NA	NA	NA	NA	NA	NA	NA	NA	c.702del	p.Gly235AlafsTer25	p.G235Afs*25	ENST00000295006	5/21	NA	NA	NA	NA	NA	NA	CAPN2,frameshift_variant,p.Gly235AlafsTer25,ENST00000295006,NM_001748.5;CAPN2,frameshift_variant,p.Gly157AlafsTer25,ENST00000433674,NM_001146068.1;CAPN2,downstream_gene_variant,,ENST00000434648,;CAPN2,non_coding_transcript_exon_variant,,ENST00000483579,;CAPN2,upstream_gene_variant,,ENST00000480581,;	-	ENSG00000162909	ENST00000295006	Transcript
TP53BP2	7159	.	GRCh38	chr1	223802287	223802287	+	Missense_Mutation	SNP	C	C	T	novel	NA	HCI-EC-23	NORMAL	C	C	NA	NA	NA	NA	NA	NA	NA	NA	NA	NA	NA	NA	NA	NA	NA	c.1054G>A	p.Ala352Thr	p.A352T	ENST00000343537	9/18	NA	NA	NA	NA	NA	NA	TP53BP2,missense_variant,p.Ala223Thr,ENST00000391878,NM_005426.2;TP53BP2,missense_variant,p.Ala352Thr,ENST00000343537,NM_001031685.3;TP53BP2,intron_variant,,ENST00000494100,;TP53BP2,non_coding_transcript_exon_variant,,ENST00000498843,;TP53BP2,non_coding_transcript_exon_variant,,ENST00000481128,;TP53BP2,non_coding_transcript_exon_variant,,ENST00000489310,;TP53BP2,downstream_gene_variant,,ENST00000…	T	ENSG00000143514	ENST00000343537	Transcript
ITPKB	3707	.	GRCh38	chr1	226634731	226634731	+	Silent	SNP	C	C	T	rs758191243	NA	HCI-EC-23	NORMAL	C	C	NA	NA	NA	NA	NA	NA	NA	NA	NA	NA	NA	NA	NA	NA	NA	c.2781G>A	p.Ser927=	p.S927=	ENST00000429204	8/8	NA	NA	NA	NA	NA	NA	ITPKB,synonymous_variant,p.Ser927=,ENST00000429204,NM_002221.3;ITPKB,synonymous_variant,p.Ser927=,ENST00000272117,;,regulatory_region_variant,,ENSR00000257037,;	T	ENSG00000143772	ENST00000429204	Transcript
OBSCN	84033	.	GRCh38	chr1	228288689	228288689	+	Silent	SNP	G	G	A	rs568828036	NA	HCI-EC-23	NORMAL	G	G	NA	NA	NA	NA	NA	NA	NA	NA	NA	NA	NA	NA	NA	NA	NA	c.11427G>A	p.Thr3809=	p.T3809=	ENST00000570156	43/116	NA	NA	NA	NA	NA	NA	OBSCN,synonymous_variant,p.Thr3809=,ENST00000570156,NM_001271223.2;OBSCN,synonymous_variant,p.Thr3380=,ENST00000662438,;OBSCN,synonymous_variant,p.Thr3380=,ENST00000422127,NM_001098623.2;OBSCN,synonymous_variant,p.Thr3380=,ENST00000636476,;OBSCN,synonymous_variant,p.Thr3380=,ENST00000284548,NM_052843.4;OBSCN,downstream_gene_variant,,ENST00000366704,;OBSCN,downstream_gene_variant,,ENST00000366706,…	A	ENSG00000154358	ENST00000570156	Transcript
OBSCN	84033	.	GRCh38	chr1	228315974	228315974	+	Silent	SNP	G	G	A	rs1309581017	NA	HCI-EC-23	NORMAL	G	G	NA	NA	NA	NA	NA	NA	NA	NA	NA	NA	NA	NA	NA	NA	NA	c.16011G>A	p.Val5337=	p.V5337=	ENST00000570156	61/116	NA	NA	NA	NA	NA	NA	OBSCN,synonymous_variant,p.Val5337=,ENST00000570156,NM_001271223.2;OBSCN,synonymous_variant,p.Val4895=,ENST00000662438,;OBSCN,synonymous_variant,p.Val4380=,ENST00000422127,NM_001098623.2;OBSCN,synonymous_variant,p.Val4380=,ENST00000636476,;OBSCN,synonymous_variant,p.Val4380=,ENST00000284548,NM_052843.4;OBSCN,synonymous_variant,p.Val248=,ENST00000660857,;,regulatory_region_variant,,ENSR00000938294…	A	ENSG00000154358	ENST00000570156	Transcript
TRIM11	81559	.	GRCh38	chr1	228395175	228395175	+	Frame_Shift_Del	DEL	C	C	-	novel	NA	HCI-EC-23	NORMAL	C	C	NA	NA	NA	NA	NA	NA	NA	NA	NA	NA	NA	NA	NA	NA	NA	c.937del	p.Asp313ThrfsTer51	p.D313Tfs*51	ENST00000284551	6/6	NA	NA	NA	NA	NA	NA	TRIM11,frameshift_variant,p.Asp188ThrfsTer51,ENST00000493030,;TRIM11,frameshift_variant,p.Asp313ThrfsTer51,ENST00000284551,NM_145214.3;TRIM11,frameshift_variant,p.Asp112ThrfsTer51,ENST00000602582,;TRIM11,downstream_gene_variant,,ENST00000366699,;TRIM11,downstream_gene_variant,,ENST00000602308,;AL670729.1,intron_variant,,ENST00000602963,;MIR6742,downstream_gene_variant,,ENST00000622338,;TRIM11,dow…	-	ENSG00000154370	ENST00000284551	Transcript
H2AW	92815	.	GRCh38	chr1	228457473	228457473	+	Silent	SNP	T	T	C	rs761793820	NA	HCI-EC-23	NORMAL	T	T	NA	NA	NA	NA	NA	NA	NA	NA	NA	NA	NA	NA	NA	NA	NA	c.345A>G	p.Val115=	p.V115=	ENST00000366695	1/1	NA	NA	NA	NA	NA	NA	H2AW,synonymous_variant,p.Val115=,ENST00000366695,NM_033445.3;H2BU1,upstream_gene_variant,,ENST00000620438,NM_175055.3;MIR4666A,upstream_gene_variant,,ENST00000580160,;,regulatory_region_variant,,ENSR00000021310,;	C	ENSG00000181218	ENST00000366695	Transcript
H2AW	92815	.	GRCh38	chr1	228457500	228457500	+	Silent	SNP	A	A	G	rs758423488	NA	HCI-EC-23	NORMAL	A	A	NA	NA	NA	NA	NA	NA	NA	NA	NA	NA	NA	NA	NA	NA	NA	c.318T>C	p.Gly106=	p.G106=	ENST00000366695	1/1	NA	NA	NA	NA	NA	NA	H2AW,synonymous_variant,p.Gly106=,ENST00000366695,NM_033445.3;H2BU1,upstream_gene_variant,,ENST00000620438,NM_175055.3;MIR4666A,upstream_gene_variant,,ENST00000580160,;,regulatory_region_variant,,ENSR00000021310,;	G	ENSG00000181218	ENST00000366695	Transcript
H2AW	92815	.	GRCh38	chr1	228457605	228457605	+	Silent	SNP	C	C	G	rs781420655	NA	HCI-EC-23	NORMAL	C	C	NA	NA	NA	NA	NA	NA	NA	NA	NA	NA	NA	NA	NA	NA	NA	c.213G>C	p.Ala71=	p.A71=	ENST00000366695	1/1	NA	NA	NA	NA	NA	NA	H2AW,synonymous_variant,p.Ala71=,ENST00000366695,NM_033445.3;H2BU1,upstream_gene_variant,,ENST00000620438,NM_175055.3;MIR4666A,upstream_gene_variant,,ENST00000580160,;,regulatory_region_variant,,ENSR00000021310,;	G	ENSG00000181218	ENST00000366695	Transcript
H2AW	92815	.	GRCh38	chr1	228457617	228457617	+	Silent	SNP	G	G	C	rs141124282	NA	HCI-EC-23	NORMAL	G	G	NA	NA	NA	NA	NA	NA	NA	NA	NA	NA	NA	NA	NA	NA	NA	c.201C>G	p.Ala67=	p.A67=	ENST00000366695	1/1	NA	NA	NA	NA	NA	NA	H2AW,synonymous_variant,p.Ala67=,ENST00000366695,NM_033445.3;H2BU1,upstream_gene_variant,,ENST00000620438,NM_175055.3;MIR4666A,upstream_gene_variant,,ENST00000580160,;,regulatory_region_variant,,ENSR00000021310,;	C	ENSG00000181218	ENST00000366695	Transcript
H2AW	92815	.	GRCh38	chr1	228457620	228457620	+	Silent	SNP	A	A	C	rs779759320	NA	HCI-EC-23	NORMAL	A	A	NA	NA	NA	NA	NA	NA	NA	NA	NA	NA	NA	NA	NA	NA	NA	c.198T>G	p.Leu66=	p.L66=	ENST00000366695	1/1	NA	NA	NA	NA	NA	NA	H2AW,synonymous_variant,p.Leu66=,ENST00000366695,NM_033445.3;H2BU1,upstream_gene_variant,,ENST00000620438,NM_175055.3;MIR4666A,upstream_gene_variant,,ENST00000580160,;,regulatory_region_variant,,ENSR00000021310,;	C	ENSG00000181218	ENST00000366695	Transcript
ACTA1	58	.	GRCh38	chr1	229432686	229432686	+	Silent	SNP	G	G	T	rs41271479	NA	HCI-EC-23	NORMAL	G	G	NA	NA	NA	NA	NA	NA	NA	NA	NA	NA	NA	NA	NA	NA	NA	c.324C>A	p.Thr108=	p.T108=	ENST00000366684	3/7	NA	NA	NA	NA	NA	NA	ACTA1,synonymous_variant,p.Thr108=,ENST00000366684,NM_001100.4;ACTA1,synonymous_variant,p.Thr108=,ENST00000366683,;,regulatory_region_variant,,ENSR00000938431,;	T	ENSG00000143632	ENST00000366684	Transcript
NUP133	55746	.	GRCh38	chr1	229508215	229508215	+	Missense_Mutation	SNP	C	C	T	rs755873839	NA	HCI-EC-23	NORMAL	C	C	NA	NA	NA	NA	NA	NA	NA	NA	NA	NA	NA	NA	NA	NA	NA	c.35G>A	p.Gly12Asp	p.G12D	ENST00000261396	1/26	NA	NA	NA	NA	NA	NA	NUP133,missense_variant,p.Gly12Asp,ENST00000261396,NM_018230.3;AL121990.1,upstream_gene_variant,,ENST00000417605,;NUP133,non_coding_transcript_exon_variant,,ENST00000366678,;,regulatory_region_variant,,ENSR00000021486,;,TF_binding_site_variant,,ENSM00526119729,;,TF_binding_site_variant,,ENSM00205960243,;,TF_binding_site_variant,,ENSM00207149420,;	T	ENSG00000069248	ENST00000261396	Transcript
URB2	9816	.	GRCh38	chr1	229635439	229635439	+	Missense_Mutation	SNP	G	G	A	novel	NA	HCI-EC-23	NORMAL	G	G	NA	NA	NA	NA	NA	NA	NA	NA	NA	NA	NA	NA	NA	NA	NA	c.826G>A	p.Ala276Thr	p.A276T	ENST00000258243	4/10	NA	NA	NA	NA	NA	NA	URB2,missense_variant,p.Ala276Thr,ENST00000258243,NM_001314021.1,NM_014777.4;	A	ENSG00000135763	ENST00000258243	Transcript
URB2	9816	.	GRCh38	chr1	229659277	229659277	+	Nonsense_Mutation	SNP	G	G	T	novel	NA	HCI-EC-23	NORMAL	G	G	NA	NA	NA	NA	NA	NA	NA	NA	NA	NA	NA	NA	NA	NA	NA	c.4555G>T	p.Glu1519Ter	p.E1519*	ENST00000258243	10/10	NA	NA	NA	NA	NA	NA	URB2,stop_gained,p.Glu1519Ter,ENST00000258243,NM_001314021.1,NM_014777.4;URB2,downstream_gene_variant,,ENST00000434387,;	T	ENSG00000135763	ENST00000258243	Transcript
AGT	183	.	GRCh38	chr1	230703308	230703309	+	Frame_Shift_Ins	INS	-	-	A	rs387906578	NA	HCI-EC-23	NORMAL	-	-	NA	NA	NA	NA	NA	NA	NA	NA	NA	NA	NA	NA	NA	NA	NA	c.1290dup	p.Glu431Ter	p.E431*	ENST00000366667	5/5	NA	NA	NA	NA	NA	NA	AGT,frameshift_variant,p.Glu431Ter,ENST00000366667,NM_001382817.1,NM_000029.4;,regulatory_region_variant,,ENSR00000389801,;,TF_binding_site_variant,,ENSM00195227895,;	A	ENSG00000135744	ENST00000366667	Transcript
AGT	183	.	GRCh38	chr1	230704223	230704223	+	Frame_Shift_Del	DEL	T	T	-	novel	NA	HCI-EC-23	NORMAL	T	T	NA	NA	NA	NA	NA	NA	NA	NA	NA	NA	NA	NA	NA	NA	NA	c.1239del	p.Lys413AsnfsTer2	p.K413Nfs*2	ENST00000366667	4/5	NA	NA	NA	NA	NA	NA	AGT,frameshift_variant,p.Lys413AsnfsTer2,ENST00000366667,NM_001382817.1,NM_000029.4;	-	ENSG00000135744	ENST00000366667	Transcript
SIPA1L2	57568	.	GRCh38	chr1	232461113	232461113	+	Missense_Mutation	SNP	C	C	T	rs764860690	NA	HCI-EC-23	NORMAL	C	C	NA	NA	NA	NA	NA	NA	NA	NA	NA	NA	NA	NA	NA	NA	NA	c.2869G>A	p.Gly957Arg	p.G957R	ENST00000676213	9/23	NA	NA	NA	NA	NA	NA	SIPA1L2,missense_variant,p.Gly957Arg,ENST00000674749,;SIPA1L2,missense_variant,p.Gly957Arg,ENST00000674635,NM_020808.5;SIPA1L2,missense_variant,p.Gly957Arg,ENST00000675407,;SIPA1L2,missense_variant,p.Gly957Arg,ENST00000676213,;SIPA1L2,missense_variant,p.Gly957Arg,ENST00000366630,;SIPA1L2,missense_variant,p.Gly957Arg,ENST00000675685,NM_001377488.1;SIPA1L2,missense_variant,p.Gly957Arg,ENST000002628…	T	ENSG00000116991	ENST00000676213	Transcript
PCNX2	80003	.	GRCh38	chr1	232986495	232986495	+	Missense_Mutation	SNP	A	A	G	novel	NA	HCI-EC-23	NORMAL	A	A	NA	NA	NA	NA	NA	NA	NA	NA	NA	NA	NA	NA	NA	NA	NA	c.5837T>C	p.Leu1946Pro	p.L1946P	ENST00000258229	33/34	NA	NA	NA	NA	NA	NA	PCNX2,missense_variant,p.Leu1946Pro,ENST00000258229,NM_014801.4;PCNX2,missense_variant,p.Leu598Pro,ENST00000344698,;NTPCR,downstream_gene_variant,,ENST00000366628,NM_001329452.2,NM_032324.3,NM_001329453.2;PCNX2,upstream_gene_variant,,ENST00000462762,;PCNX2,upstream_gene_variant,,ENST00000496675,;PCNX2,3_prime_UTR_variant,,ENST00000462233,;	G	ENSG00000135749	ENST00000258229	Transcript
SLC35F3	148641	.	GRCh38	chr1	233905617	233905617	+	Missense_Mutation	SNP	G	G	A		NA	HCI-EC-23	NORMAL	G	G	NA	NA	NA	NA	NA	NA	NA	NA	NA	NA	NA	NA	NA	NA	NA	c.142G>A	p.Glu48Lys	p.E48K	ENST00000366618	2/8	NA	NA	NA	NA	NA	NA	SLC35F3,missense_variant,p.Glu48Lys,ENST00000366618,NM_173508.4;AL713868.1,non_coding_transcript_exon_variant,,ENST00000654531,;,regulatory_region_variant,,ENSR00000022029,;	A	ENSG00000183780	ENST00000366618	Transcript
IRF2BP2	359948	.	GRCh38	chr1	234608784	234608784	+	Silent	SNP	C	C	T	novel	NA	HCI-EC-23	NORMAL	C	C	NA	NA	NA	NA	NA	NA	NA	NA	NA	NA	NA	NA	NA	NA	NA	c.711G>A	p.Arg237=	p.R237=	ENST00000366609	1/2	NA	NA	NA	NA	NA	NA	IRF2BP2,synonymous_variant,p.Arg237=,ENST00000366609,NM_182972.2;IRF2BP2,synonymous_variant,p.Arg237=,ENST00000366610,NM_001077397.1;AL160408.2,intron_variant,,ENST00000436039,;IRF2BP2,upstream_gene_variant,,ENST00000491430,;,regulatory_region_variant,,ENSR00000257385,;	T	ENSG00000168264	ENST00000366609	Transcript
LGALS8	3964	.	GRCh38	chr1	236544808	236544808	+	Missense_Mutation	SNP	C	C	T	rs769554222	NA	HCI-EC-23	NORMAL	C	C	NA	NA	NA	NA	NA	NA	NA	NA	NA	NA	NA	NA	NA	NA	NA	c.823C>T	p.Arg275Cys	p.R275C	ENST00000526589	13/14	NA	NA	NA	NA	NA	NA	LGALS8,missense_variant,p.Arg275Cys,ENST00000526589,;LGALS8,missense_variant,p.Arg275Cys,ENST00000450372,NM_006499.4;LGALS8,missense_variant,p.Arg216Cys,ENST00000416919,;LGALS8,missense_variant,p.Arg233Cys,ENST00000366584,NM_201543.3,NM_201544.4;LGALS8,missense_variant,p.Arg233Cys,ENST00000341872,;LGALS8,missense_variant,p.Arg206Cys,ENST00000323938,;LGALS8,missense_variant,p.Arg233Cys,ENST0000052…	T	ENSG00000116977	ENST00000526589	Transcript
BECN2	0	.	GRCh38	chr1	241958238	241958238	+	Missense_Mutation	SNP	G	G	A	rs56335758	NA	HCI-EC-23	NORMAL	G	G	NA	NA	NA	NA	NA	NA	NA	NA	NA	NA	NA	NA	NA	NA	NA	c.472G>A	p.Glu158Lys	p.E158K	ENST00000419583	1/1	NA	NA	NA	NA	NA	NA	BECN2,missense_variant,p.Glu158Lys,ENST00000419583,NM_001290693.1;,regulatory_region_variant,,ENSR00000392094,;,regulatory_region_variant,,ENSR00000392095,;	A	ENSG00000196289	ENST00000419583	Transcript
CNST	163882	.	GRCh38	chr1	246591878	246591878	+	Frame_Shift_Del	DEL	A	A	-	novel	NA	HCI-EC-23	NORMAL	A	A	NA	NA	NA	NA	NA	NA	NA	NA	NA	NA	NA	NA	NA	NA	NA	c.322del	p.Ile108PhefsTer29	p.I108Ffs*29	ENST00000366513	2/11	NA	NA	NA	NA	NA	NA	CNST,frameshift_variant,p.Ile108PhefsTer29,ENST00000366513,NM_152609.3;CNST,frameshift_variant,p.Ile108PhefsTer29,ENST00000366512,NM_001139459.1;CNST,frameshift_variant,p.Ile108PhefsTer?,ENST00000366511,;CNST,non_coding_transcript_exon_variant,,ENST00000483271,;,regulatory_region_variant,,ENSR00000393078,;,TF_binding_site_variant,,ENSM00152234555,;	-	ENSG00000162852	ENST00000366513	Transcript
OR11L1	391189	.	GRCh38	chr1	247841430	247841430	+	Missense_Mutation	SNP	C	C	T	rs767035986	NA	HCI-EC-23	NORMAL	C	C	NA	NA	NA	NA	NA	NA	NA	NA	NA	NA	NA	NA	NA	NA	NA	c.467G>A	p.Gly156Asp	p.G156D	ENST00000355784	1/1	NA	NA	NA	NA	NA	NA	OR11L1,missense_variant,p.Gly156Asp,ENST00000355784,NM_001001959.1;	T	ENSG00000197591	ENST00000355784	Transcript
OR2T29	343563	.	GRCh38	chr1	248559455	248559455	+	Missense_Mutation	SNP	T	T	A	rs776458271	NA	HCI-EC-23	NORMAL	T	T	NA	NA	NA	NA	NA	NA	NA	NA	NA	NA	NA	NA	NA	NA	NA	c.37A>T	p.Arg13Trp	p.R13W	ENST00000641069	2/2	NA	NA	NA	NA	NA	NA	OR2T29,missense_variant,p.Arg13Trp,ENST00000641069,;OR2T29,missense_variant,p.Arg13Trp,ENST00000328570,NM_001004694.2;AC098483.1,intron_variant,,ENST00000438623,;AC098483.1,upstream_gene_variant,,ENST00000436515,;AC098483.1,upstream_gene_variant,,ENST00000666951,;	A	ENSG00000182783	ENST00000641069	Transcript
OR2T29	343563	.	GRCh38	chr1	248559466	248559466	+	Missense_Mutation	SNP	T	T	C	rs764893066	NA	HCI-EC-23	NORMAL	T	T	NA	NA	NA	NA	NA	NA	NA	NA	NA	NA	NA	NA	NA	NA	NA	c.26A>G	p.Asn9Ser	p.N9S	ENST00000641069	2/2	NA	NA	NA	NA	NA	NA	OR2T29,missense_variant,p.Asn9Ser,ENST00000641069,;OR2T29,missense_variant,p.Asn9Ser,ENST00000328570,NM_001004694.2;AC098483.1,intron_variant,,ENST00000438623,;AC098483.1,upstream_gene_variant,,ENST00000436515,;AC098483.1,upstream_gene_variant,,ENST00000666951,;	C	ENSG00000182783	ENST00000641069	Transcript
OR2T29	343563	.	GRCh38	chr1	248559487	248559487	+	Missense_Mutation	SNP	G	G	T	rs1266832853	NA	HCI-EC-23	NORMAL	G	G	NA	NA	NA	NA	NA	NA	NA	NA	NA	NA	NA	NA	NA	NA	NA	c.5C>A	p.Ala2Asp	p.A2D	ENST00000641069	2/2	NA	NA	NA	NA	NA	NA	OR2T29,missense_variant,p.Ala2Asp,ENST00000641069,;OR2T29,missense_variant,p.Ala2Asp,ENST00000328570,NM_001004694.2;AC098483.1,intron_variant,,ENST00000438623,;AC098483.1,upstream_gene_variant,,ENST00000436515,;AC098483.1,upstream_gene_variant,,ENST00000666951,;	T	ENSG00000182783	ENST00000641069	Transcript
CR589904.2	0	.	GRCh38	chr1	248745207	248745207	+	Missense_Mutation	SNP	T	T	C	rs62652287	NA	HCI-EC-23	NORMAL	T	T	NA	NA	NA	NA	NA	NA	NA	NA	NA	NA	NA	NA	NA	NA	NA	c.134A>G	p.His45Arg	p.H45R	ENST00000651827	2/5	NA	NA	NA	NA	NA	NA	CR589904.2,missense_variant,p.His45Arg,ENST00000651827,;LYPD8,missense_variant,p.His137Arg,ENST00000590317,NM_001291283.1,NM_001085474.2;CR589904.2,missense_variant,p.His25Arg,ENST00000566597,;,regulatory_region_variant,,ENSR00000940123,;	C	ENSG00000286015	ENST00000651827	Transcript
MYT1L	23040	.	GRCh38	chr2	1922321	1922321	+	Missense_Mutation	SNP	C	C	T	novel	NA	HCI-EC-23	NORMAL	C	C	NA	NA	NA	NA	NA	NA	NA	NA	NA	NA	NA	NA	NA	NA	NA	c.1448G>A	p.Ser483Asn	p.S483N	ENST00000644820	10/26	NA	NA	NA	NA	NA	NA	MYT1L,missense_variant,p.Ser483Asn,ENST00000648928,NM_001329847.2;MYT1L,missense_variant,p.Ser483Asn,ENST00000648339,;MYT1L,missense_variant,p.Ser483Asn,ENST00000648318,NM_001329852.2;MYT1L,missense_variant,p.Ser483Asn,ENST00000644820,;MYT1L,missense_variant,p.Ser483Asn,ENST00000649663,NM_001329851.2;MYT1L,missense_variant,p.Ser483Asn,ENST00000647738,NM_001303052.2;MYT1L,missense_variant,p.Ser483…	T	ENSG00000186487	ENST00000644820	Transcript
MBOAT2	129642	.	GRCh38	chr2	8958507	8958507	+	Frame_Shift_Del	DEL	A	A	-	novel	NA	HCI-EC-23	NORMAL	A	A	NA	NA	NA	NA	NA	NA	NA	NA	NA	NA	NA	NA	NA	NA	NA	c.211del	p.Cys71AlafsTer20	p.C71Afs*20	ENST00000305997	2/13	NA	NA	NA	NA	NA	NA	MBOAT2,frameshift_variant,p.Cys71AlafsTer20,ENST00000305997,NM_001321266.2,NM_001321265.2,NM_138799.4,NM_001321267.2;MBOAT2,intron_variant,,ENST00000462696,;MBOAT2,non_coding_transcript_exon_variant,,ENST00000486484,;MBOAT2,non_coding_transcript_exon_variant,,ENST00000474341,;MBOAT2,non_coding_transcript_exon_variant,,ENST00000460786,;MBOAT2,intron_variant,,ENST00000477073,;,regulatory_region_var…	-	ENSG00000143797	ENST00000305997	Transcript
ASAP2	8853	.	GRCh38	chr2	9379036	9379036	+	Missense_Mutation	SNP	G	G	A	rs757978691	NA	HCI-EC-23	NORMAL	G	G	NA	NA	NA	NA	NA	NA	NA	NA	NA	NA	NA	NA	NA	NA	NA	c.1925G>A	p.Arg642Gln	p.R642Q	ENST00000281419	19/28	NA	NA	NA	NA	NA	NA	ASAP2,missense_variant,p.Arg642Gln,ENST00000281419,NM_003887.3;ASAP2,missense_variant,p.Arg642Gln,ENST00000315273,NM_001135191.1;,regulatory_region_variant,,ENSR00000112580,;	A	ENSG00000151693	ENST00000281419	Transcript
LPIN1	23175	.	GRCh38	chr2	11804452	11804452	+	Silent	SNP	C	C	T	rs372109726	NA	HCI-EC-23	NORMAL	C	C	NA	NA	NA	NA	NA	NA	NA	NA	NA	NA	NA	NA	NA	NA	NA	c.2190C>T	p.Asn730=	p.N730=	ENST00000449576	17/22	NA	NA	NA	NA	NA	NA	LPIN1,synonymous_variant,p.Asn687=,ENST00000396097,;LPIN1,synonymous_variant,p.Asn651=,ENST00000425416,NM_001261427.2;LPIN1,synonymous_variant,p.Asn681=,ENST00000674199,NM_001349204.2,NM_001349202.2,NM_001349206.2,NM_001349203.2,NM_001349205.1;LPIN1,synonymous_variant,p.Asn645=,ENST00000256720,NM_001349200.2,NM_001349199.2,NM_001349201.2,NM_145693.4;LPIN1,synonymous_variant,p.Asn730=,ENST00000449…	T	ENSG00000134324	ENST00000449576	Transcript
NT5C1B	93034	.	GRCh38	chr2	18584805	18584805	+	Silent	SNP	C	C	T	novel	NA	HCI-EC-23	NORMAL	C	C	NA	NA	NA	NA	NA	NA	NA	NA	NA	NA	NA	NA	NA	NA	NA	c.612G>A	p.Arg204=	p.R204=	ENST00000359846	5/10	NA	NA	NA	NA	NA	NA	NT5C1B,synonymous_variant,p.Arg144=,ENST00000304081,NM_033253.4;NT5C1B,synonymous_variant,p.Arg204=,ENST00000359846,NM_001199086.2,NM_001002006.3,NM_001199088.2,NM_001199087.2;NT5C1B-RDH14,synonymous_variant,p.Arg204=,ENST00000532967,NM_001199104.1;NT5C1B-RDH14,synonymous_variant,p.Arg146=,ENST00000444297,NM_001199103.1;NT5C1B,downstream_gene_variant,,ENST00000416783,;NT5C1B,upstream_gene_variant…	T	ENSG00000185013	ENST00000359846	Transcript
OSR1	130497	.	GRCh38	chr2	19353426	19353426	+	Missense_Mutation	SNP	G	G	A	rs1476174107	NA	HCI-EC-23	NORMAL	G	G	NA	NA	NA	NA	NA	NA	NA	NA	NA	NA	NA	NA	NA	NA	NA	c.380C>T	p.Thr127Met	p.T127M	ENST00000272223	2/3	NA	NA	NA	NA	NA	NA	OSR1,missense_variant,p.Thr127Met,ENST00000272223,NM_145260.3;MIR4757,downstream_gene_variant,,ENST00000584244,;OSR1,downstream_gene_variant,,ENST00000498844,;OSR1,non_coding_transcript_exon_variant,,ENST00000487581,;,regulatory_region_variant,,ENSR00000598776,;	A	ENSG00000143867	ENST00000272223	Transcript
APOB	338	.	GRCh38	chr2	21010646	21010646	+	Frame_Shift_Del	DEL	A	A	-	novel	NA	HCI-EC-23	NORMAL	A	A	NA	NA	NA	NA	NA	NA	NA	NA	NA	NA	NA	NA	NA	NA	NA	c.6222del	p.Phe2074LeufsTer16	p.F2074Lfs*16	ENST00000233242	26/29	NA	NA	NA	NA	NA	NA	APOB,frameshift_variant,p.Phe2074LeufsTer16,ENST00000233242,NM_000384.3;APOB,downstream_gene_variant,,ENST00000673739,;APOB,downstream_gene_variant,,ENST00000673882,;	-	ENSG00000084674	ENST00000233242	Transcript
APOB	338	.	GRCh38	chr2	21043533	21043533	+	Missense_Mutation	SNP	T	T	G	novel	NA	HCI-EC-23	NORMAL	T	T	NA	NA	NA	NA	NA	NA	NA	NA	NA	NA	NA	NA	NA	NA	NA	c.101A>C	p.Asn34Thr	p.N34T	ENST00000233242	2/29	NA	NA	NA	NA	NA	NA	APOB,missense_variant,p.Asn34Thr,ENST00000233242,NM_000384.3;APOB,missense_variant,p.Asn34Thr,ENST00000399256,;APOB,upstream_gene_variant,,ENST00000673739,;APOB,upstream_gene_variant,,ENST00000673882,;,regulatory_region_variant,,ENSR00000290041,;,regulatory_region_variant,,ENSR00000599178,;	G	ENSG00000084674	ENST00000233242	Transcript
WDCP	80304	.	GRCh38	chr2	24030988	24030988	+	Missense_Mutation	SNP	G	G	A		NA	HCI-EC-23	NORMAL	G	G	NA	NA	NA	NA	NA	NA	NA	NA	NA	NA	NA	NA	NA	NA	NA	c.2111C>T	p.Ala704Val	p.A704V	ENST00000295148	4/4	NA	NA	NA	NA	NA	NA	WDCP,missense_variant,p.Ala704Val,ENST00000295148,NM_025203.3;WDCP,3_prime_UTR_variant,,ENST00000406895,NM_001142319.1;MFSD2B,downstream_gene_variant,,ENST00000338315,NM_001346880.2;MFSD2B,downstream_gene_variant,,ENST00000669179,;MFSD2B,intron_variant,,ENST00000453731,;MFSD2B,downstream_gene_variant,,ENST00000469562,;	A	ENSG00000163026	ENST00000295148	Transcript
ADCY3	109	.	GRCh38	chr2	24834847	24834847	+	Silent	SNP	G	G	A	rs779327434	NA	HCI-EC-23	NORMAL	G	G	NA	NA	NA	NA	NA	NA	NA	NA	NA	NA	NA	NA	NA	NA	NA	c.1752C>T	p.His584=	p.H584=	ENST00000405392	9/21	NA	NA	NA	NA	NA	NA	ADCY3,synonymous_variant,p.His584=,ENST00000260600,NM_001377129.1,NM_004036.5,NM_001377128.1,NM_001377132.1,NM_001377131.1;ADCY3,synonymous_variant,p.His584=,ENST00000405392,NM_001377130.1,NM_001320613.2;ADCY3,synonymous_variant,p.His277=,ENST00000606682,;ADCY3,downstream_gene_variant,,ENST00000427849,;ADCY3,downstream_gene_variant,,ENST00000435135,;ADCY3,upstream_gene_variant,,ENST00000455323,;A…	A	ENSG00000138031	ENST00000405392	Transcript
EFR3B	22979	.	GRCh38	chr2	25141409	25141409	+	Missense_Mutation	SNP	A	A	G	novel	NA	HCI-EC-23	NORMAL	A	A	NA	NA	NA	NA	NA	NA	NA	NA	NA	NA	NA	NA	NA	NA	NA	c.1898A>G	p.Glu633Gly	p.E633G	ENST00000403714	17/23	NA	NA	NA	NA	NA	NA	EFR3B,missense_variant,p.Glu633Gly,ENST00000403714,NM_014971.2;EFR3B,missense_variant,p.Glu633Gly,ENST00000401432,;EFR3B,missense_variant,p.Glu598Gly,ENST00000402191,NM_001319099.1;EFR3B,missense_variant,p.Glu485Gly,ENST00000405108,;EFR3B,missense_variant,p.Glu468Gly,ENST00000264719,;,regulatory_region_variant,,ENSR00000600008,;	G	ENSG00000084710	ENST00000403714	Transcript
DNMT3A	1788	.	GRCh38	chr2	25247727	25247727	+	Missense_Mutation	SNP	C	C	A	novel	NA	HCI-EC-23	NORMAL	C	C	NA	NA	NA	NA	NA	NA	NA	NA	NA	NA	NA	NA	NA	NA	NA	c.878G>T	p.Gly293Val	p.G293V	ENST00000264709	8/23	NA	NA	NA	NA	NA	NA	DNMT3A,missense_variant,p.Gly293Val,ENST00000264709,NM_175629.2;DNMT3A,missense_variant,p.Gly293Val,ENST00000321117,NM_022552.5;DNMT3A,missense_variant,p.Gly104Val,ENST00000380746,NM_153759.3;DNMT3A,missense_variant,p.Gly70Val,ENST00000402667,NM_001320893.1,NM_001375819.1;DNMT3A,non_coding_transcript_exon_variant,,ENST00000496570,;DNMT3A,non_coding_transcript_exon_variant,,ENST00000470983,;DNMT3A…	A	ENSG00000119772	ENST00000264709	Transcript
OTOF	9381	.	GRCh38	chr2	26464039	26464039	+	Silent	SNP	G	G	A	rs765616249	NA	HCI-EC-23	NORMAL	G	G	NA	NA	NA	NA	NA	NA	NA	NA	NA	NA	NA	NA	NA	NA	NA	c.5028C>T	p.Arg1676=	p.R1676=	ENST00000272371	40/47	NA	NA	NA	NA	NA	NA	OTOF,synonymous_variant,p.Arg1676=,ENST00000272371,NM_194248.3;OTOF,synonymous_variant,p.Arg1676=,ENST00000403946,NM_001287489.2;OTOF,synonymous_variant,p.Arg929=,ENST00000402415,NM_194322.3;OTOF,synonymous_variant,p.Arg909=,ENST00000338581,NM_004802.4;OTOF,synonymous_variant,p.Arg909=,ENST00000339598,NM_194323.3;OTOF,non_coding_transcript_exon_variant,,ENST00000464574,;,regulatory_region_variant…	A	ENSG00000115155	ENST00000272371	Transcript
MAPRE3	22924	.	GRCh38	chr2	27026292	27026292	+	Frame_Shift_Del	DEL	C	C	-	novel	NA	HCI-EC-23	NORMAL	C	C	NA	NA	NA	NA	NA	NA	NA	NA	NA	NA	NA	NA	NA	NA	NA	c.794del	p.Pro265LeufsTer25	p.P265Lfs*25	ENST00000233121	7/7	NA	NA	NA	NA	NA	NA	MAPRE3,frameshift_variant,p.Pro265LeufsTer25,ENST00000233121,NM_012326.4,NM_001303050.2;MAPRE3,frameshift_variant,p.Pro250LeufsTer25,ENST00000405074,;MAPRE3,frameshift_variant,p.Pro250LeufsTer25,ENST00000648289,;MAPRE3,frameshift_variant,p.Pro250LeufsTer?,ENST00000402218,;MAPRE3,downstream_gene_variant,,ENST00000458529,;MAPRE3,downstream_gene_variant,,ENST00000491354,;MAPRE3,downstream_gene_varia…	-	ENSG00000084764	ENST00000233121	Transcript
EMILIN1	11117	.	GRCh38	chr2	27080941	27080942	+	Frame_Shift_Ins	INS	-	-	G	novel	NA	HCI-EC-23	NORMAL	-	-	NA	NA	NA	NA	NA	NA	NA	NA	NA	NA	NA	NA	NA	NA	NA	c.506dup	p.Glu170ArgfsTer57	p.E170Rfs*57	ENST00000380320	3/8	NA	NA	NA	NA	NA	NA	EMILIN1,frameshift_variant,p.Glu170ArgfsTer57,ENST00000380320,NM_007046.4;EMILIN1,upstream_gene_variant,,ENST00000433140,;,regulatory_region_variant,,ENSR00000114375,;,regulatory_region_variant,,ENSR00000600533,;	G	ENSG00000138080	ENST00000380320	Transcript
DNAJC5G	285126	.	GRCh38	chr2	27276756	27276756	+	Missense_Mutation	SNP	C	C	T	rs142361760	NA	HCI-EC-23	NORMAL	C	C	NA	NA	NA	NA	NA	NA	NA	NA	NA	NA	NA	NA	NA	NA	NA	c.28C>T	p.Arg10Trp	p.R10W	ENST00000296097	3/7	NA	NA	NA	NA	NA	NA	DNAJC5G,missense_variant,p.Arg10Trp,ENST00000296097,NM_173650.3;DNAJC5G,missense_variant,p.Arg10Trp,ENST00000402462,NM_001303127.2;DNAJC5G,missense_variant,p.Arg10Trp,ENST00000404433,;DNAJC5G,missense_variant,p.Arg10Trp,ENST00000406962,NM_001303128.2;DNAJC5G,missense_variant,p.Arg10Trp,ENST00000420191,;SLC30A3,upstream_gene_variant,,ENST00000424577,;SLC30A3,upstream_gene_variant,,ENST00000426569,…	T	ENSG00000163793	ENST00000296097	Transcript
C2orf16	84226	.	GRCh38	chr2	27580281	27580281	+	Missense_Mutation	SNP	C	C	A		NA	HCI-EC-23	NORMAL	C	C	NA	NA	NA	NA	NA	NA	NA	NA	NA	NA	NA	NA	NA	NA	NA	c.13921C>A	p.Arg4641Ser	p.R4641S	ENST00000447166	5/5	NA	NA	NA	NA	NA	NA	C2orf16,missense_variant,p.Arg4641Ser,ENST00000447166,;C2orf16,missense_variant,p.Arg1237Ser,ENST00000408964,NM_032266.3;ZNF512,upstream_gene_variant,,ENST00000355467,NM_032434.4;ZNF512,upstream_gene_variant,,ENST00000379717,;ZNF512,upstream_gene_variant,,ENST00000413371,NM_001271318.1,NM_001271289.1;ZNF512,upstream_gene_variant,,ENST00000416005,NM_001271286.1;ZNF512,upstream_gene_variant,,ENST00…	A	ENSG00000221843	ENST00000447166	Transcript
C2orf16	84226	.	GRCh38	chr2	27581420	27581421	+	Frame_Shift_Ins	INS	-	-	C	novel	NA	HCI-EC-23	NORMAL	-	-	NA	NA	NA	NA	NA	NA	NA	NA	NA	NA	NA	NA	NA	NA	NA	c.15066dup	p.Glu5023ArgfsTer9	p.E5023Rfs*9	ENST00000447166	5/5	NA	NA	NA	NA	NA	NA	C2orf16,frameshift_variant,p.Glu5023ArgfsTer9,ENST00000447166,;C2orf16,frameshift_variant,p.Glu1619ArgfsTer9,ENST00000408964,NM_032266.3;ZNF512,upstream_gene_variant,,ENST00000355467,NM_032434.4;ZNF512,upstream_gene_variant,,ENST00000379717,;ZNF512,upstream_gene_variant,,ENST00000413371,NM_001271318.1,NM_001271289.1;ZNF512,upstream_gene_variant,,ENST00000416005,NM_001271286.1;ZNF512,upstream_gene…	C	ENSG00000221843	ENST00000447166	Transcript
MRPL33	9553	.	GRCh38	chr2	27774498	27774498	+	Frame_Shift_Del	DEL	A	A	-	novel	NA	HCI-EC-23	NORMAL	A	A	NA	NA	NA	NA	NA	NA	NA	NA	NA	NA	NA	NA	NA	NA	NA	c.120del	p.Lys40AsnfsTer2	p.K40Nfs*2	ENST00000296102	3/4	NA	NA	NA	NA	NA	NA	MRPL33,frameshift_variant,p.Lys40AsnfsTer2,ENST00000296102,NM_004891.4;MRPL33,intron_variant,,ENST00000379666,NM_145330.2;MRPL33,non_coding_transcript_exon_variant,,ENST00000476552,;MRPL33,intron_variant,,ENST00000483992,;MRPL33,intron_variant,,ENST00000448427,;MRPL33,downstream_gene_variant,,ENST00000472192,;	-	ENSG00000243147	ENST00000296102	Transcript
CAPN14	440854	.	GRCh38	chr2	31200467	31200467	+	Missense_Mutation	SNP	C	C	T		NA	HCI-EC-23	NORMAL	C	C	NA	NA	NA	NA	NA	NA	NA	NA	NA	NA	NA	NA	NA	NA	NA	c.710G>A	p.Cys237Tyr	p.C237Y	ENST00000403897	6/22	NA	NA	NA	NA	NA	NA	CAPN14,missense_variant,p.Cys237Tyr,ENST00000403897,NM_001321270.1,NM_001145122.2;CAPN14,3_prime_UTR_variant,,ENST00000398824,;	T	ENSG00000214711	ENST00000403897	Transcript
BIRC6	57448	.	GRCh38	chr2	32499664	32499664	+	Silent	SNP	G	G	A	rs751536369	NA	HCI-EC-23	NORMAL	G	G	NA	NA	NA	NA	NA	NA	NA	NA	NA	NA	NA	NA	NA	NA	NA	c.8586G>A	p.Ser2862=	p.S2862=	ENST00000421745	46/74	NA	NA	NA	NA	NA	NA	BIRC6,synonymous_variant,p.Ser2862=,ENST00000421745,NM_016252.3,NM_001378125.1;BIRC6,synonymous_variant,p.Ser2791=,ENST00000648282,;BIRC6,upstream_gene_variant,,ENST00000497023,;	A	ENSG00000115760	ENST00000421745	Transcript
VIT	5212	.	GRCh38	chr2	36758980	36758980	+	Frame_Shift_Del	DEL	A	A	-	novel	NA	HCI-EC-23	NORMAL	A	A	NA	NA	NA	NA	NA	NA	NA	NA	NA	NA	NA	NA	NA	NA	NA	c.425del	p.Lys142ArgfsTer3	p.K142Rfs*3	ENST00000379242	6/16	NA	NA	NA	NA	NA	NA	VIT,frameshift_variant,p.Lys142ArgfsTer3,ENST00000379242,NM_053276.4,NM_001328661.2;VIT,frameshift_variant,p.Lys142ArgfsTer3,ENST00000389975,NM_001177969.1;VIT,frameshift_variant,p.Lys142ArgfsTer3,ENST00000379241,NM_001177971.2;VIT,frameshift_variant,p.Lys120ArgfsTer3,ENST00000404084,;VIT,frameshift_variant,p.Lys142ArgfsTer3,ENST00000401530,NM_001177970.2;VIT,frameshift_variant,p.Lys142ArgfsTer3,…	-	ENSG00000205221	ENST00000379242	Transcript
CDC42EP3	10602	.	GRCh38	chr2	37646486	37646486	+	Silent	SNP	C	C	T	rs7560028	NA	HCI-EC-23	NORMAL	C	C	NA	NA	NA	NA	NA	NA	NA	NA	NA	NA	NA	NA	NA	NA	NA	c.102G>A	p.Pro34=	p.P34=	ENST00000611976	2/2	NA	NA	NA	NA	NA	NA	CDC42EP3,synonymous_variant,p.Pro34=,ENST00000611976,NM_001270436.2;CDC42EP3,synonymous_variant,p.Pro34=,ENST00000295324,NM_001371569.1,NM_001270438.2,NM_001270437.2,NM_001371570.1,NM_006449.5;CDC42EP3,synonymous_variant,p.Pro34=,ENST00000457889,;CDC42EP3,synonymous_variant,p.Pro34=,ENST00000453555,;CDC42EP3,downstream_gene_variant,,ENST00000422687,;AC006369.1,intron_variant,,ENST00000419425,;	T	ENSG00000163171	ENST00000611976	Transcript
DHX57	90957	.	GRCh38	chr2	38861780	38861780	+	Silent	SNP	C	C	A	novel	NA	HCI-EC-23	NORMAL	C	C	NA	NA	NA	NA	NA	NA	NA	NA	NA	NA	NA	NA	NA	NA	NA	c.630G>T	p.Val210=	p.V210=	ENST00000457308	5/24	NA	NA	NA	NA	NA	NA	DHX57,synonymous_variant,p.Val210=,ENST00000457308,NM_001329963.1,NM_198963.3;DHX57,downstream_gene_variant,,ENST00000619207,;AC018693.1,intron_variant,,ENST00000442829,;DHX57,non_coding_transcript_exon_variant,,ENST00000479345,;DHX57,upstream_gene_variant,,ENST00000492042,;DHX57,synonymous_variant,p.Val108=,ENST00000620517,;DHX57,non_coding_transcript_exon_variant,,ENST00000622155,;DHX57,non_cod…	A	ENSG00000163214	ENST00000457308	Transcript
SOS1	6654	.	GRCh38	chr2	38987473	38987473	+	Missense_Mutation	SNP	C	C	A	novel	NA	HCI-EC-23	NORMAL	C	C	NA	NA	NA	NA	NA	NA	NA	NA	NA	NA	NA	NA	NA	NA	NA	c.3510G>T	p.Lys1170Asn	p.K1170N	ENST00000402219	22/23	NA	NA	NA	NA	NA	NA	SOS1,missense_variant,p.Lys1170Asn,ENST00000402219,NM_001382394.1,NM_005633.4;SOS1,missense_variant,p.Lys1155Asn,ENST00000395038,NM_001382395.1;SOS1-IT1,downstream_gene_variant,,ENST00000594472,;SOS1,splice_region_variant,,ENST00000469581,;	A	ENSG00000115904	ENST00000402219	Transcript
SLC8A1	6546	.	GRCh38	chr2	40428562	40428562	+	Silent	SNP	T	T	C	rs1316191339	NA	HCI-EC-23	NORMAL	T	T	NA	NA	NA	NA	NA	NA	NA	NA	NA	NA	NA	NA	NA	NA	NA	c.1719A>G	p.Pro573=	p.P573=	ENST00000403092	2/11	NA	NA	NA	NA	NA	NA	SLC8A1,synonymous_variant,p.Pro573=,ENST00000406785,NM_001351494.2,NM_001351486.2;SLC8A1,synonymous_variant,p.Pro573=,ENST00000403092,NM_001372263.1;SLC8A1,synonymous_variant,p.Pro573=,ENST00000405901,NM_001351490.2,NM_001351483.2,NM_001351491.2,NM_001351487.2,NM_001351484.2,NM_001351492.2,NM_001351488.2,NM_001351489.2,NM_001351485.2,NM_001112800.2;SLC8A1,synonymous_variant,p.Pro573=,ENST00000402…	C	ENSG00000183023	ENST00000403092	Transcript
PPM1B	5495	.	GRCh38	chr2	44218513	44218513	+	Silent	SNP	G	G	T	rs746019679	NA	HCI-EC-23	NORMAL	G	G	NA	NA	NA	NA	NA	NA	NA	NA	NA	NA	NA	NA	NA	NA	NA	c.1110G>T	p.Leu370=	p.L370=	ENST00000282412	5/6	NA	NA	NA	NA	NA	NA	PPM1B,synonymous_variant,p.Leu370=,ENST00000378551,NM_177968.4;PPM1B,synonymous_variant,p.Leu370=,ENST00000409432,NM_001033557.3;PPM1B,synonymous_variant,p.Leu370=,ENST00000282412,NM_002706.6;PPM1B,synonymous_variant,p.Leu370=,ENST00000419807,;PPM1B,synonymous_variant,p.Leu83=,ENST00000345249,NM_177969.3;PPM1B,synonymous_variant,p.Leu295=,ENST00000409473,;PPM1B,non_coding_transcript_exon_variant,…	T	ENSG00000138032	ENST00000282412	Transcript
SIX3	6496	.	GRCh38	chr2	44942500	44942501	+	Frame_Shift_Del	DEL	GC	GC	-	rs753473749	NA	HCI-EC-23	NORMAL	GC	GC	NA	NA	NA	NA	NA	NA	NA	NA	NA	NA	NA	NA	NA	NA	NA	c.406_407del	p.Ala136ArgfsTer17	p.A136Rfs*17	ENST00000260653	1/2	NA	NA	NA	NA	NA	NA	SIX3,frameshift_variant,p.Ala136ArgfsTer17,ENST00000260653,NM_005413.4;SIX3-AS1,upstream_gene_variant,,ENST00000419364,;LINC01833,upstream_gene_variant,,ENST00000437916,;LINC01833,upstream_gene_variant,,ENST00000444871,;SIX3-AS1,upstream_gene_variant,,ENST00000456467,;AC012354.4,downstream_gene_variant,,ENST00000611000,;AC012354.3,downstream_gene_variant,,ENST00000620790,;AC012354.6,downstream_ge…	-	ENSG00000138083	ENST00000260653	Transcript
TMEM247	0	.	GRCh38	chr2	46480669	46480670	+	In_Frame_Ins	INS	-	-	AGCGGCAGCACGAGGTGGTGATGGAGCAGCTGCAGCGGG	rs879814156	NA	HCI-EC-23	NORMAL	-	-	NA	NA	NA	NA	NA	NA	NA	NA	NA	NA	NA	NA	NA	NA	NA	c.419_457dup	p.Arg140_Gln152dup	p.R140_Q152dup	ENST00000434431	2/3	NA	NA	NA	NA	NA	NA	TMEM247,inframe_insertion,p.Arg140_Gln152dup,ENST00000434431,NM_001145051.2;AC016912.2,intron_variant,,ENST00000432241,;AC016912.1,intron_variant,,ENST00000517716,;	AGCGGCAGCACGAGGTGGTGATGGAGCAGCTGCAGCGGG	ENSG00000284701	ENST00000434431	Transcript
MCFD2	90411	.	GRCh38	chr2	46907916	46907916	+	Missense_Mutation	SNP	G	G	A	rs754442571	NA	HCI-EC-23	NORMAL	G	G	NA	NA	NA	NA	NA	NA	NA	NA	NA	NA	NA	NA	NA	NA	NA	c.203C>T	p.Ser68Leu	p.S68L	ENST00000409105	4/5	NA	NA	NA	NA	NA	NA	MCFD2,missense_variant,p.Ser68Leu,ENST00000409105,;MCFD2,missense_variant,p.Ser49Leu,ENST00000444761,NM_001171511.2;MCFD2,missense_variant,p.Ser68Leu,ENST00000319466,NM_139279.6;MCFD2,missense_variant,p.Ser68Leu,ENST00000649435,;MCFD2,missense_variant,p.Ser16Leu,ENST00000409913,NM_001171509.3;MCFD2,missense_variant,p.Ser16Leu,ENST00000409800,NM_001171510.3;MCFD2,missense_variant,p.Ser68Leu,ENST00…	A	ENSG00000180398	ENST00000409105	Transcript
MSH2	4436	.	GRCh38	chr2	47414421	47414430	+	Splice_Region	DEL	AAAAAAAAAA	AAAAAAAAAA	-	rs11309117	NA	HCI-EC-23	NORMAL	AAAAAAAAAA	AAAAAAAAAA	NA	NA	NA	NA	NA	NA	NA	NA	NA	NA	NA	NA	NA	NA	NA	c.942+3_942+12del			ENST00000233146		NA	NA	NA	NA	NA	NA	MSH2,splice_region_variant,,ENST00000233146,NM_000251.3;MSH2,splice_region_variant,,ENST00000406134,;MSH2,splice_region_variant,,ENST00000543555,NM_001258281.1;MSH2,splice_region_variant,,ENST00000645506,;MSH2,splice_region_variant,,ENST00000644092,;MSH2,splice_region_variant,,ENST00000645339,;MSH2,splice_region_variant,,ENST00000646415,;	-	ENSG00000095002	ENST00000233146	Transcript
MSH6	2956	.	GRCh38	chr2	47803500	47803501	+	Frame_Shift_Ins	INS	-	-	C	rs267608078	NA	HCI-EC-23	NORMAL	-	-	NA	NA	NA	NA	NA	NA	NA	NA	NA	NA	NA	NA	NA	NA	NA	c.3261dup	p.Phe1088LeufsTer5	p.F1088Lfs*5	ENST00000234420	5/10	NA	NA	NA	NA	NA	NA	MSH6,frameshift_variant,p.Phe989LeufsTer5,ENST00000652107,;MSH6,frameshift_variant,p.Phe56LeufsTer5,ENST00000622629,;MSH6,frameshift_variant,p.Phe1088LeufsTer5,ENST00000234420,NM_000179.3;MSH6,frameshift_variant,p.Phe786LeufsTer5,ENST00000614496,NM_001281493.1;MSH6,frameshift_variant,p.Phe786LeufsTer5,ENST00000538136,NM_001281494.1;MSH6,frameshift_variant,p.Phe989LeufsTer5,ENST00000673637,;MSH6,f…	C	ENSG00000116062	ENST00000234420	Transcript
SPTBN1	6711	.	GRCh38	chr2	54629649	54629649	+	Silent	SNP	C	C	A		NA	HCI-EC-23	NORMAL	C	C	NA	NA	NA	NA	NA	NA	NA	NA	NA	NA	NA	NA	NA	NA	NA	c.2515C>A	p.Arg839=	p.R839=	ENST00000615901	14/38	NA	NA	NA	NA	NA	NA	SPTBN1,synonymous_variant,p.Arg839=,ENST00000615901,;SPTBN1,synonymous_variant,p.Arg839=,ENST00000356805,NM_003128.3;SPTBN1,synonymous_variant,p.Arg826=,ENST00000333896,NM_178313.2;SPTBN1,downstream_gene_variant,,ENST00000389980,;	A	ENSG00000115306	ENST00000615901	Transcript
REL	5966	.	GRCh38	chr2	60918601	60918601	+	Frame_Shift_Del	DEL	A	A	-	novel	NA	HCI-EC-23	NORMAL	A	A	NA	NA	NA	NA	NA	NA	NA	NA	NA	NA	NA	NA	NA	NA	NA	c.852del	p.Asp285IlefsTer24	p.D285Ifs*24	ENST00000295025	7/11	NA	NA	NA	NA	NA	NA	REL,frameshift_variant,p.Asp285IlefsTer24,ENST00000295025,NM_002908.4;REL,frameshift_variant,p.Asp285IlefsTer57,ENST00000394479,NM_001291746.2;	-	ENSG00000162924	ENST00000295025	Transcript
UGP2	7360	.	GRCh38	chr2	63886432	63886432	+	Nonsense_Mutation	SNP	C	C	A	novel	NA	HCI-EC-23	NORMAL	C	C	NA	NA	NA	NA	NA	NA	NA	NA	NA	NA	NA	NA	NA	NA	NA	c.992C>A	p.Ser331Ter	p.S331*	ENST00000445915	7/10	NA	NA	NA	NA	NA	NA	UGP2,stop_gained,p.Ser322Ter,ENST00000337130,NM_006759.4;UGP2,stop_gained,p.Ser311Ter,ENST00000394417,NM_001377526.1,NM_001377528.1,NM_001001521.2,NM_001377527.1;UGP2,stop_gained,p.Ser311Ter,ENST00000467648,NM_001377529.1,NM_001377525.1,NM_001377524.1;UGP2,stop_gained,p.Ser311Ter,ENST00000613823,;UGP2,stop_gained,p.Ser331Ter,ENST00000445915,;UGP2,stop_gained,p.Ser274Ter,ENST00000677841,;UGP2,down…	A	ENSG00000169764	ENST00000445915	Transcript
ACTR2	10097	.	GRCh38	chr2	65261374	65261374	+	Missense_Mutation	SNP	C	C	A	novel	NA	HCI-EC-23	NORMAL	C	C	NA	NA	NA	NA	NA	NA	NA	NA	NA	NA	NA	NA	NA	NA	NA	c.878C>A	p.Ala293Glu	p.A293E	ENST00000377982	8/10	NA	NA	NA	NA	NA	NA	ACTR2,missense_variant,p.Ala288Glu,ENST00000260641,NM_005722.4;ACTR2,missense_variant,p.Ala293Glu,ENST00000377982,NM_001005386.2;ACTR2,missense_variant,p.Ala233Glu,ENST00000542850,;,regulatory_region_variant,,ENSR00001032441,;	A	ENSG00000138071	ENST00000377982	Transcript
MEIS1	4211	.	GRCh38	chr2	66571335	66571335	+	Frame_Shift_Del	DEL	C	C	-	rs762712444	NA	HCI-EC-23	NORMAL	C	C	NA	NA	NA	NA	NA	NA	NA	NA	NA	NA	NA	NA	NA	NA	NA	c.1204del	p.His402IlefsTer24	p.H402Ifs*24	ENST00000398506	11/11	NA	NA	NA	NA	NA	NA	MEIS1,frameshift_variant,p.His402IlefsTer24,ENST00000398506,;MEIS1,3_prime_UTR_variant,,ENST00000488550,;MEIS1,3_prime_UTR_variant,,ENST00000272369,NM_002398.3;MEIS1,3_prime_UTR_variant,,ENST00000495021,;MEIS1,downstream_gene_variant,,ENST00000560281,;LINC01798,upstream_gene_variant,,ENST00000433396,;MEIS1,non_coding_transcript_exon_variant,,ENST00000409517,;MEIS1,downstream_gene_variant,,ENST000…	-	ENSG00000143995	ENST00000398506	Transcript
AAK1	22848	.	GRCh38	chr2	69514633	69514633	+	Frame_Shift_Del	DEL	C	C	-		NA	HCI-EC-23	NORMAL	C	C	NA	NA	NA	NA	NA	NA	NA	NA	NA	NA	NA	NA	NA	NA	NA	c.1614del	p.Gln538HisfsTer19	p.Q538Hfs*19	ENST00000606389	12/17	NA	NA	NA	NA	NA	NA	AAK1,frameshift_variant,p.Gln538HisfsTer19,ENST00000409085,NM_014911.5,NM_001371575.1;AAK1,frameshift_variant,p.Gln538HisfsTer19,ENST00000606389,;AAK1,frameshift_variant,p.Gln538HisfsTer19,ENST00000406297,;AAK1,frameshift_variant,p.Gln538HisfsTer19,ENST00000409068,NM_001371577.1;RN7SL604P,upstream_gene_variant,,ENST00000492589,;,regulatory_region_variant,,ENSR00001032866,;	-	ENSG00000115977	ENST00000606389	Transcript
AAK1	22848	.	GRCh38	chr2	69514635	69514636	+	Frame_Shift_Del	DEL	GC	GC	-	novel	NA	HCI-EC-23	NORMAL	GC	GC	NA	NA	NA	NA	NA	NA	NA	NA	NA	NA	NA	NA	NA	NA	NA	c.1611_1612del	p.Gln538AlafsTer100	p.Q538Afs*100	ENST00000606389	12/17	NA	NA	NA	NA	NA	NA	AAK1,frameshift_variant,p.Gln538AlafsTer100,ENST00000409085,NM_014911.5,NM_001371575.1;AAK1,frameshift_variant,p.Gln538AlafsTer100,ENST00000606389,;AAK1,frameshift_variant,p.Gln538AlafsTer100,ENST00000406297,;AAK1,frameshift_variant,p.Gln538AlafsTer100,ENST00000409068,NM_001371577.1;RN7SL604P,upstream_gene_variant,,ENST00000492589,;,regulatory_region_variant,,ENSR00001032866,;	-	ENSG00000115977	ENST00000606389	Transcript
PCYOX1	51449	.	GRCh38	chr2	70258238	70258238	+	Missense_Mutation	SNP	C	C	T	novel	NA	HCI-EC-23	NORMAL	C	C	NA	NA	NA	NA	NA	NA	NA	NA	NA	NA	NA	NA	NA	NA	NA	c.74C>T	p.Pro25Leu	p.P25L	ENST00000433351	1/6	NA	NA	NA	NA	NA	NA	PCYOX1,missense_variant,p.Pro25Leu,ENST00000433351,NM_016297.4;PCYOX1,missense_variant,p.Pro25Leu,ENST00000264441,;PCYOX1,intron_variant,,ENST00000414812,;PCYOX1,intron_variant,,ENST00000422380,;PCYOX1,upstream_gene_variant,,ENST00000451279,;,regulatory_region_variant,,ENSR00000118677,;RPL39P15,upstream_gene_variant,,ENST00000446011,;,TF_binding_site_variant,,ENSM00268246597,;,TF_binding_site_var…	T	ENSG00000116005	ENST00000433351	Transcript
FAM136A	84908	.	GRCh38	chr2	70297345	70297345	+	Missense_Mutation	SNP	G	G	C	rs770883166	NA	HCI-EC-23	NORMAL	G	G	NA	NA	NA	NA	NA	NA	NA	NA	NA	NA	NA	NA	NA	NA	NA	c.682C>G	p.Leu228Val	p.L228V	ENST00000430566	3/3	NA	NA	NA	NA	NA	NA	FAM136A,missense_variant,p.Leu228Val,ENST00000430566,NM_001329753.2,NM_001329752.2;FAM136A,missense_variant,p.Leu121Val,ENST00000037869,NM_032822.3,NM_001329758.2,NM_001329757.2,NM_001329755.2;SNRPG,upstream_gene_variant,,ENST00000272348,NM_001317171.1,NM_001317166.1,NM_003096.4;SNRPG,upstream_gene_variant,,ENST00000413456,NM_001317167.1;SNRPG,upstream_gene_variant,,ENST00000438261,NM_001317169.1…	C	ENSG00000035141	ENST00000430566	Transcript
FAM136A	84908	.	GRCh38	chr2	70297346	70297346	+	Silent	SNP	G	G	A	rs75143374	NA	HCI-EC-23	NORMAL	G	G	NA	NA	NA	NA	NA	NA	NA	NA	NA	NA	NA	NA	NA	NA	NA	c.681C>T	p.His227=	p.H227=	ENST00000430566	3/3	NA	NA	NA	NA	NA	NA	FAM136A,synonymous_variant,p.His227=,ENST00000430566,NM_001329753.2,NM_001329752.2;FAM136A,synonymous_variant,p.His120=,ENST00000037869,NM_032822.3,NM_001329758.2,NM_001329757.2,NM_001329755.2;SNRPG,upstream_gene_variant,,ENST00000272348,NM_001317171.1,NM_001317166.1,NM_003096.4;SNRPG,upstream_gene_variant,,ENST00000413456,NM_001317167.1;SNRPG,upstream_gene_variant,,ENST00000438261,NM_001317169.1…	A	ENSG00000035141	ENST00000430566	Transcript
FAM136A	84908	.	GRCh38	chr2	70297376	70297377	+	Frame_Shift_Ins	INS	-	-	CAGC	rs753927903	NA	HCI-EC-23	NORMAL	-	-	NA	NA	NA	NA	NA	NA	NA	NA	NA	NA	NA	NA	NA	NA	NA	c.650_651insGCTG	p.Cys217TrpfsTer9	p.C217Wfs*9	ENST00000430566	3/3	NA	NA	NA	NA	NA	NA	FAM136A,frameshift_variant,p.Cys217TrpfsTer9,ENST00000430566,NM_001329753.2,NM_001329752.2;FAM136A,frameshift_variant,p.Cys110TrpfsTer9,ENST00000037869,NM_032822.3,NM_001329758.2,NM_001329757.2,NM_001329755.2;SNRPG,upstream_gene_variant,,ENST00000272348,NM_001317171.1,NM_001317166.1,NM_003096.4;SNRPG,upstream_gene_variant,,ENST00000413456,NM_001317167.1;SNRPG,upstream_gene_variant,,ENST0000043826…	CAGC	ENSG00000035141	ENST00000430566	Transcript
FAM136A	84908	.	GRCh38	chr2	70297380	70297383	+	Frame_Shift_Del	DEL	CTGT	CTGT	-	rs761817680	NA	HCI-EC-23	NORMAL	CTGT	CTGT	NA	NA	NA	NA	NA	NA	NA	NA	NA	NA	NA	NA	NA	NA	NA	c.644_647del	p.Asp215ValfsTer3	p.D215Vfs*3	ENST00000430566	3/3	NA	NA	NA	NA	NA	NA	FAM136A,frameshift_variant,p.Asp215ValfsTer3,ENST00000430566,NM_001329753.2,NM_001329752.2;FAM136A,frameshift_variant,p.Asp108ValfsTer3,ENST00000037869,NM_032822.3,NM_001329758.2,NM_001329757.2,NM_001329755.2;SNRPG,upstream_gene_variant,,ENST00000272348,NM_001317171.1,NM_001317166.1,NM_003096.4;SNRPG,upstream_gene_variant,,ENST00000413456,NM_001317167.1;SNRPG,upstream_gene_variant,,ENST0000043826…	-	ENSG00000035141	ENST00000430566	Transcript
DYSF	8291	.	GRCh38	chr2	71526294	71526294	+	Silent	SNP	G	G	A	novel	NA	HCI-EC-23	NORMAL	G	G	NA	NA	NA	NA	NA	NA	NA	NA	NA	NA	NA	NA	NA	NA	NA	c.1224G>A	p.Leu408=	p.L408=	ENST00000410020	13/56	NA	NA	NA	NA	NA	NA	DYSF,synonymous_variant,p.Leu376=,ENST00000258104,NM_003494.4,NM_001130976.2;DYSF,synonymous_variant,p.Leu407=,ENST00000409582,NM_001130981.2;DYSF,synonymous_variant,p.Leu408=,ENST00000410020,NM_001130987.2;DYSF,synonymous_variant,p.Leu407=,ENST00000413539,NM_001130979.2;DYSF,synonymous_variant,p.Leu376=,ENST00000429174,NM_001130978.2,NM_001130977.2;DYSF,synonymous_variant,p.Leu407=,ENST000004097…	A	ENSG00000135636	ENST00000410020	Transcript
EGR4	1961	.	GRCh38	chr2	73292688	73292688	+	Frame_Shift_Del	DEL	G	G	-	rs1240039658	NA	HCI-EC-23	NORMAL	G	G	NA	NA	NA	NA	NA	NA	NA	NA	NA	NA	NA	NA	NA	NA	NA	c.539del	p.Pro180LeufsTer33	p.P180Lfs*33	ENST00000545030	2/2	NA	NA	NA	NA	NA	NA	EGR4,frameshift_variant,p.Pro180LeufsTer33,ENST00000545030,;EGR4,frameshift_variant,p.Pro77LeufsTer33,ENST00000436467,NM_001965.4;	-	ENSG00000135625	ENST00000545030	Transcript
ALMS1	7840	.	GRCh38	chr2	73448098	73448100	+	In_Frame_Del	DEL	CTC	CTC	-	rs34628045	NA	HCI-EC-23	NORMAL	CTC	CTC	NA	NA	NA	NA	NA	NA	NA	NA	NA	NA	NA	NA	NA	NA	NA	c.1574_1576del	p.Pro525del	p.P525del	ENST00000613296	8/23	NA	NA	NA	NA	NA	NA	ALMS1,inframe_deletion,p.Pro525del,ENST00000613296,NM_015120.4,NM_001378454.1;ALMS1,inframe_deletion,p.Pro483del,ENST00000484298,;ALMS1,inframe_deletion,p.Pro525del,ENST00000614410,;ALMS1,upstream_gene_variant,,ENST00000423048,;ALMS1,upstream_gene_variant,,ENST00000620466,;	-	ENSG00000116127	ENST00000613296	Transcript
TET3	200424	.	GRCh38	chr2	74047561	74047561	+	Missense_Mutation	SNP	C	C	G	novel	NA	HCI-EC-23	NORMAL	C	C	NA	NA	NA	NA	NA	NA	NA	NA	NA	NA	NA	NA	NA	NA	NA	c.1644C>G	p.Phe548Leu	p.F548L	ENST00000409262	3/11	NA	NA	NA	NA	NA	NA	TET3,missense_variant,p.Phe548Leu,ENST00000409262,NM_001287491.2;TET3,missense_variant,p.Phe455Leu,ENST00000305799,NM_001366022.1;TET3,non_coding_transcript_exon_variant,,ENST00000475405,;	G	ENSG00000187605	ENST00000409262	Transcript
LOXL3	84695	.	GRCh38	chr2	74536797	74536797	+	Frame_Shift_Del	DEL	C	C	-	rs746133895	NA	HCI-EC-23	NORMAL	C	C	NA	NA	NA	NA	NA	NA	NA	NA	NA	NA	NA	NA	NA	NA	NA	c.824del	p.Gly275AlafsTer5	p.G275Afs*5	ENST00000264094	5/14	NA	NA	NA	NA	NA	NA	LOXL3,frameshift_variant,p.Gly275AlafsTer5,ENST00000264094,NM_032603.5;LOXL3,frameshift_variant,p.Gly275AlafsTer5,ENST00000409549,;LOXL3,frameshift_variant,p.Gly275AlafsTer5,ENST00000409249,;LOXL3,frameshift_variant,p.Gly275AlafsTer5,ENST00000413469,;LOXL3,intron_variant,,ENST00000393937,NM_001289164.3,NM_001289165.2;LOXL3,intron_variant,,ENST00000409986,;LOXL3,intron_variant,,ENST00000420535,;HT…	-	ENSG00000115318	ENST00000264094	Transcript
REG3A	5068	.	GRCh38	chr2	79158418	79158418	+	Missense_Mutation	SNP	T	T	C		NA	HCI-EC-23	NORMAL	T	T	NA	NA	NA	NA	NA	NA	NA	NA	NA	NA	NA	NA	NA	NA	NA	c.241A>G	p.Ser81Gly	p.S81G	ENST00000393878	3/5	NA	NA	NA	NA	NA	NA	REG3A,missense_variant,p.Ser81Gly,ENST00000393878,NM_138938.2;REG3A,missense_variant,p.Ser81Gly,ENST00000305165,NM_002580.3;REG3A,missense_variant,p.Ser81Gly,ENST00000409839,NM_138937.3;REG3A,downstream_gene_variant,,ENST00000490901,;AC011754.1,non_coding_transcript_exon_variant,,ENST00000415201,;REG3A,downstream_gene_variant,,ENST00000673909,;REG3A,downstream_gene_variant,,ENST00000464746,;	C	ENSG00000172016	ENST00000393878	Transcript
FOXI3	0	.	GRCh38	chr2	88448366	88448366	+	Silent	SNP	C	C	G	rs769469825	NA	HCI-EC-23	NORMAL	C	C	NA	NA	NA	NA	NA	NA	NA	NA	NA	NA	NA	NA	NA	NA	NA	c.1104G>C	p.Leu368=	p.L368=	ENST00000428390	2/2	NA	NA	NA	NA	NA	NA	FOXI3,synonymous_variant,p.Leu368=,ENST00000428390,NM_001135649.3;,regulatory_region_variant,,ENSR00000612499,;	G	ENSG00000214336	ENST00000428390	Transcript
IGKJ2	0	.	GRCh38	chr2	88861557	88861557	+	Missense_Mutation	SNP	C	C	G	rs113458930	NA	HCI-EC-23	NORMAL	C	C	NA	NA	NA	NA	NA	NA	NA	NA	NA	NA	NA	NA	NA	NA	NA	c.8G>C	p.Ser3Thr	p.S3T	ENST00000390241	1/1	NA	NA	NA	NA	NA	NA	IGKJ2,missense_variant,p.Ser3Thr,ENST00000390241,;IGKC,upstream_gene_variant,,ENST00000390237,;IGKJ5,upstream_gene_variant,,ENST00000390238,;IGKJ4,upstream_gene_variant,,ENST00000390239,;IGKJ3,upstream_gene_variant,,ENST00000390240,;IGKJ1,downstream_gene_variant,,ENST00000390242,;AC244205.1,non_coding_transcript_exon_variant,,ENST00000624935,;	G	ENSG00000211596	ENST00000390241	Transcript
IGKJ2	0	.	GRCh38	chr2	88861560	88861560	+	Missense_Mutation	SNP	C	C	T	rs113539064	NA	HCI-EC-23	NORMAL	C	C	NA	NA	NA	NA	NA	NA	NA	NA	NA	NA	NA	NA	NA	NA	NA	c.5G>A	p.Cys2Tyr	p.C2Y	ENST00000390241	1/1	NA	NA	NA	NA	NA	NA	IGKJ2,missense_variant,p.Cys2Tyr,ENST00000390241,;IGKC,upstream_gene_variant,,ENST00000390237,;IGKJ5,upstream_gene_variant,,ENST00000390238,;IGKJ4,upstream_gene_variant,,ENST00000390239,;IGKJ3,upstream_gene_variant,,ENST00000390240,;IGKJ1,downstream_gene_variant,,ENST00000390242,;AC244205.1,non_coding_transcript_exon_variant,,ENST00000624935,;	T	ENSG00000211596	ENST00000390241	Transcript
IGKV1-6	0	.	GRCh38	chr2	88966502	88966502	+	Silent	SNP	A	A	T	rs577522164	NA	HCI-EC-23	NORMAL	A	A	NA	NA	NA	NA	NA	NA	NA	NA	NA	NA	NA	NA	NA	NA	NA	c.111T>A	p.Val37=	p.V37=	ENST00000464162	2/2	NA	NA	NA	NA	NA	NA	IGKV1-6,synonymous_variant,p.Val37=,ENST00000464162,;	T	ENSG00000239855	ENST00000464162	Transcript
IGKV1-12	0	.	GRCh38	chr2	89040287	89040287	+	Silent	SNP	G	G	A	rs1724229	NA	HCI-EC-23	NORMAL	G	G	NA	NA	NA	NA	NA	NA	NA	NA	NA	NA	NA	NA	NA	NA	NA	c.288C>T	p.Thr96=	p.T96=	ENST00000480492	2/2	NA	NA	NA	NA	NA	NA	IGKV1-12,synonymous_variant,p.Thr96=,ENST00000480492,;,regulatory_region_variant,,ENSR00000612640,;	A	ENSG00000243290	ENST00000480492	Transcript
IGKV1-12	0	.	GRCh38	chr2	89040479	89040479	+	Silent	SNP	G	G	A	rs1724230	NA	HCI-EC-23	NORMAL	G	G	NA	NA	NA	NA	NA	NA	NA	NA	NA	NA	NA	NA	NA	NA	NA	c.96C>T	p.Ser32=	p.S32=	ENST00000480492	2/2	NA	NA	NA	NA	NA	NA	IGKV1-12,synonymous_variant,p.Ser32=,ENST00000480492,;	A	ENSG00000243290	ENST00000480492	Transcript
IGKV3-15	0	.	GRCh38	chr2	89085291	89085291	+	Silent	SNP	A	A	G	rs2848034	NA	HCI-EC-23	NORMAL	A	A	NA	NA	NA	NA	NA	NA	NA	NA	NA	NA	NA	NA	NA	NA	NA	c.231T>C	p.Gly77=	p.G77=	ENST00000390252	2/2	NA	NA	NA	NA	NA	NA	IGKV3-15,synonymous_variant,p.Gly77=,ENST00000390252,;	G	ENSG00000244437	ENST00000390252	Transcript
IGKV3D-11	0	.	GRCh38	chr2	90173209	90173209	+	Missense_Mutation	SNP	A	A	G	rs3929270	NA	HCI-EC-23	NORMAL	A	A	NA	NA	NA	NA	NA	NA	NA	NA	NA	NA	NA	NA	NA	NA	NA	c.142A>G	p.Ser48Gly	p.S48G	ENST00000390277	2/2	NA	NA	NA	NA	NA	NA	IGKV3D-11,missense_variant,p.Ser48Gly,ENST00000390277,;	G	ENSG00000211632	ENST00000390277	Transcript
FAHD2A	51011	.	GRCh38	chr2	95405629	95405629	+	Missense_Mutation	SNP	C	C	T	novel	NA	HCI-EC-23	NORMAL	C	C	NA	NA	NA	NA	NA	NA	NA	NA	NA	NA	NA	NA	NA	NA	NA	c.71C>T	p.Ser24Phe	p.S24F	ENST00000233379	2/8	NA	NA	NA	NA	NA	NA	FAHD2A,missense_variant,p.Ser24Phe,ENST00000233379,NM_016044.3;FAHD2A,missense_variant,p.Ser24Phe,ENST00000447036,;FAHD2A,missense_variant,p.Ser24Phe,ENST00000418606,;FAHD2A,missense_variant,p.Ser24Phe,ENST00000445649,;FAHD2A,non_coding_transcript_exon_variant,,ENST00000463940,;FAHD2A,upstream_gene_variant,,ENST00000470100,;	T	ENSG00000115042	ENST00000233379	Transcript
ANKRD36C	0	.	GRCh38	chr2	95953996	95953996	+	Nonsense_Mutation	SNP	G	G	T	novel	NA	HCI-EC-23	NORMAL	G	G	NA	NA	NA	NA	NA	NA	NA	NA	NA	NA	NA	NA	NA	NA	NA	c.1146C>A	p.Tyr382Ter	p.Y382*	ENST00000456556	14/67	NA	NA	NA	NA	NA	NA	ANKRD36C,stop_gained,p.Tyr382Ter,ENST00000456556,NM_001310154.3;ANKRD36C,stop_gained,p.Tyr382Ter,ENST00000528268,;	T	ENSG00000174501	ENST00000456556	Transcript
ARID5A	10865	.	GRCh38	chr2	96551611	96551613	+	In_Frame_Del	DEL	CTT	CTT	-	rs766877562	NA	HCI-EC-23	NORMAL	CTT	CTT	NA	NA	NA	NA	NA	NA	NA	NA	NA	NA	NA	NA	NA	NA	NA	c.1088_1090del	p.Phe363del	p.F363del	ENST00000357485	7/7	NA	NA	NA	NA	NA	NA	ARID5A,inframe_deletion,p.Phe295del,ENST00000454558,NM_001319094.2,NM_001319096.2,NM_001319093.2,NM_001319092.1;ARID5A,inframe_deletion,p.Phe363del,ENST00000357485,NM_001319085.2,NM_001319087.2,NM_212481.3;ARID5A,intron_variant,,ENST00000673792,;ARID5A,3_prime_UTR_variant,,ENST00000412735,;ARID5A,non_coding_transcript_exon_variant,,ENST00000497920,;ARID5A,downstream_gene_variant,,ENST00000467498,…	-	ENSG00000196843	ENST00000357485	Transcript
FER1L5	0	.	GRCh38	chr2	96689268	96689268	+	Missense_Mutation	SNP	G	G	A		NA	HCI-EC-23	NORMAL	G	G	NA	NA	NA	NA	NA	NA	NA	NA	NA	NA	NA	NA	NA	NA	NA	c.2372G>A	p.Cys791Tyr	p.C791Y	ENST00000641731	25/53	NA	NA	NA	NA	NA	NA	FER1L5,missense_variant,p.Cys454Tyr,ENST00000623246,;FER1L5,missense_variant,p.Cys801Tyr,ENST00000623019,;FER1L5,missense_variant,p.Cys806Tyr,ENST00000624922,NM_001293083.2;FER1L5,missense_variant,p.Cys791Tyr,ENST00000641731,;FER1L5,3_prime_UTR_variant,,ENST00000436930,;FER1L5,non_coding_transcript_exon_variant,,ENST00000457909,;	A	ENSG00000249715	ENST00000641731	Transcript
MRPL30	51263	.	GRCh38	chr2	99195694	99195694	+	Missense_Mutation	SNP	C	C	A	novel	NA	HCI-EC-23	NORMAL	C	C	NA	NA	NA	NA	NA	NA	NA	NA	NA	NA	NA	NA	NA	NA	NA	c.475C>A	p.His159Asn	p.H159N	ENST00000338148	6/6	NA	NA	NA	NA	NA	NA	MRPL30,missense_variant,p.His159Asn,ENST00000338148,NM_145212.4;MRPL30,downstream_gene_variant,,ENST00000409145,;AC092587.1,downstream_gene_variant,,ENST00000410042,;MRPL30,non_coding_transcript_exon_variant,,ENST00000465432,;MRPL30,downstream_gene_variant,,ENST00000473743,;AC079447.1,missense_variant,p.His189Asn,ENST00000424491,;MRPL30,missense_variant,p.His159Asn,ENST00000409841,;	A	ENSG00000185414	ENST00000338148	Transcript
EIF5B	9669	.	GRCh38	chr2	99390356	99390356	+	Silent	SNP	C	C	T	novel	NA	HCI-EC-23	NORMAL	C	C	NA	NA	NA	NA	NA	NA	NA	NA	NA	NA	NA	NA	NA	NA	NA	c.2541C>T	p.Ser847=	p.S847=	ENST00000289371	16/24	NA	NA	NA	NA	NA	NA	EIF5B,synonymous_variant,p.Ser847=,ENST00000289371,NM_015904.4;EIF5B,synonymous_variant,p.Ser847=,ENST00000617677,;EIF5B,non_coding_transcript_exon_variant,,ENST00000470868,;EIF5B,upstream_gene_variant,,ENST00000494190,;	T	ENSG00000158417	ENST00000289371	Transcript
LONRF2	164832	.	GRCh38	chr2	100321708	100321708	+	Missense_Mutation	SNP	C	C	T	novel	NA	HCI-EC-23	NORMAL	C	C	NA	NA	NA	NA	NA	NA	NA	NA	NA	NA	NA	NA	NA	NA	NA	c.386G>A	p.Gly129Glu	p.G129E	ENST00000393437	1/12	NA	NA	NA	NA	NA	NA	LONRF2,missense_variant,p.Gly129Glu,ENST00000393437,NM_198461.4;,regulatory_region_variant,,ENSR00000120672,;	T	ENSG00000170500	ENST00000393437	Transcript
TBC1D8	11138	.	GRCh38	chr2	101029593	101029593	+	Missense_Mutation	SNP	C	C	T	novel	NA	HCI-EC-23	NORMAL	C	C	NA	NA	NA	NA	NA	NA	NA	NA	NA	NA	NA	NA	NA	NA	NA	c.2120G>A	p.Gly707Asp	p.G707D	ENST00000409318	12/20	NA	NA	NA	NA	NA	NA	TBC1D8,missense_variant,p.Gly707Asp,ENST00000409318,NM_001330348.2;TBC1D8,missense_variant,p.Gly692Asp,ENST00000376840,NM_001102426.2;TBC1D8,non_coding_transcript_exon_variant,,ENST00000481317,;TBC1D8,non_coding_transcript_exon_variant,,ENST00000473937,;TBC1D8,non_coding_transcript_exon_variant,,ENST00000485875,;,regulatory_region_variant,,ENSR00001035204,;	T	ENSG00000204634	ENST00000409318	Transcript
SLC9A4	389015	.	GRCh38	chr2	102508886	102508886	+	Frame_Shift_Del	DEL	A	A	-	novel	NA	HCI-EC-23	NORMAL	A	A	NA	NA	NA	NA	NA	NA	NA	NA	NA	NA	NA	NA	NA	NA	NA	c.1447del	p.Thr483ProfsTer15	p.T483Pfs*15	ENST00000295269	6/12	NA	NA	NA	NA	NA	NA	SLC9A4,frameshift_variant,p.Thr483ProfsTer15,ENST00000295269,NM_001011552.4;SLC9A4,downstream_gene_variant,,ENST00000492154,;,regulatory_region_variant,,ENSR00001035387,;	-	ENSG00000180251	ENST00000295269	Transcript
SLC9A2	6549	.	GRCh38	chr2	102702413	102702413	+	Missense_Mutation	SNP	C	C	T	rs267598817	NA	HCI-EC-23	NORMAL	C	C	NA	NA	NA	NA	NA	NA	NA	NA	NA	NA	NA	NA	NA	NA	NA	c.1756C>T	p.Arg586Cys	p.R586C	ENST00000233969	9/12	NA	NA	NA	NA	NA	NA	SLC9A2,missense_variant,p.Arg586Cys,ENST00000233969,NM_003048.6;SLC9A2,non_coding_transcript_exon_variant,,ENST00000469286,;	T	ENSG00000115616	ENST00000233969	Transcript
RGPD3	653489	.	GRCh38	chr2	106423468	106423468	+	Missense_Mutation	SNP	G	G	A	rs1273465468	NA	HCI-EC-23	NORMAL	G	G	NA	NA	NA	NA	NA	NA	NA	NA	NA	NA	NA	NA	NA	NA	NA	c.4481C>T	p.Thr1494Ile	p.T1494I	ENST00000304514	20/23	NA	NA	NA	NA	NA	NA	RGPD3,missense_variant,p.Thr1500Ile,ENST00000409886,NM_001144013.2;RGPD3,missense_variant,p.Thr1494Ile,ENST00000304514,;	A	ENSG00000153165	ENST00000304514	Transcript
GCC2	9648	.	GRCh38	chr2	108472013	108472013	+	Missense_Mutation	SNP	A	A	G	rs916608229	NA	HCI-EC-23	NORMAL	A	A	NA	NA	NA	NA	NA	NA	NA	NA	NA	NA	NA	NA	NA	NA	NA	c.2684A>G	p.His895Arg	p.H895R	ENST00000309863	6/23	NA	NA	NA	NA	NA	NA	GCC2,missense_variant,p.His895Arg,ENST00000309863,NM_181453.4;GCC2,missense_variant,p.His858Arg,ENST00000409896,;GCC2,missense_variant,p.His67Arg,ENST00000462897,;GCC2,missense_variant,p.His57Arg,ENST00000492785,;GCC2,downstream_gene_variant,,ENST00000409821,;GCC2,downstream_gene_variant,,ENST00000478207,;GCC2,downstream_gene_variant,,ENST00000485546,;GCC2,3_prime_UTR_variant,,ENST00000482325,;GC…	G	ENSG00000135968	ENST00000309863	Transcript
ZC3H6	376940	.	GRCh38	chr2	112299931	112299931	+	Missense_Mutation	SNP	A	A	C	rs771337047	NA	HCI-EC-23	NORMAL	A	A	NA	NA	NA	NA	NA	NA	NA	NA	NA	NA	NA	NA	NA	NA	NA	c.115A>C	p.Lys39Gln	p.K39Q	ENST00000343936	2/12	NA	NA	NA	NA	NA	NA	ZC3H6,missense_variant,p.Lys39Gln,ENST00000343936,;ZC3H6,missense_variant,p.Lys39Gln,ENST00000409871,NM_198581.3;ZC3H6,non_coding_transcript_exon_variant,,ENST00000476511,;	C	ENSG00000188177	ENST00000343936	Transcript
ZC3H6	376940	.	GRCh38	chr2	112322822	112322824	+	In_Frame_Del	DEL	TGA	TGA	-	novel	NA	HCI-EC-23	NORMAL	TGA	TGA	NA	NA	NA	NA	NA	NA	NA	NA	NA	NA	NA	NA	NA	NA	NA	c.1264_1266del	p.Asp422del	p.D422del	ENST00000343936	9/12	NA	NA	NA	NA	NA	NA	ZC3H6,inframe_deletion,p.Asp422del,ENST00000343936,;ZC3H6,inframe_deletion,p.Asp422del,ENST00000409871,NM_198581.3;	-	ENSG00000188177	ENST00000343936	Transcript
CKAP2L	150468	.	GRCh38	chr2	112762567	112762567	+	Nonsense_Mutation	SNP	C	C	A	novel	NA	HCI-EC-23	NORMAL	C	C	NA	NA	NA	NA	NA	NA	NA	NA	NA	NA	NA	NA	NA	NA	NA	c.40G>T	p.Glu14Ter	p.E14*	ENST00000302450	2/9	NA	NA	NA	NA	NA	NA	CKAP2L,stop_gained,p.Glu14Ter,ENST00000302450,NM_001304361.2,NM_152515.5;CKAP2L,splice_region_variant,,ENST00000481732,;CKAP2L,splice_region_variant,,ENST00000497357,;CKAP2L,splice_region_variant,,ENST00000461876,;CKAP2L,stop_gained,p.Glu14Ter,ENST00000435431,;,regulatory_region_variant,,ENSR00000121983,;	A	ENSG00000169607	ENST00000302450	Transcript
CLASP1	23332	.	GRCh38	chr2	121458952	121458952	+	Missense_Mutation	SNP	T	T	C	rs772245591	NA	HCI-EC-23	NORMAL	T	T	NA	NA	NA	NA	NA	NA	NA	NA	NA	NA	NA	NA	NA	NA	NA	c.1202A>G	p.Asn401Ser	p.N401S	ENST00000263710	13/40	NA	NA	NA	NA	NA	NA	CLASP1,missense_variant,p.Asn401Ser,ENST00000263710,NM_015282.3;CLASP1,missense_variant,p.Asn401Ser,ENST00000397587,NM_001142273.2;CLASP1,missense_variant,p.Asn401Ser,ENST00000541377,NM_001207051.2,NM_001378005.1;CLASP1,missense_variant,p.Asn401Ser,ENST00000409078,NM_001142274.2,NM_001378003.1;CLASP1,missense_variant,p.Asn401Ser,ENST00000455322,NM_001378004.1;CLASP1,missense_variant,p.Asn182Ser,E…	C	ENSG00000074054	ENST00000263710	Transcript
CNTNAP5	129684	.	GRCh38	chr2	124504302	124504302	+	Missense_Mutation	SNP	C	C	T	rs202230009	NA	HCI-EC-23	NORMAL	C	C	NA	NA	NA	NA	NA	NA	NA	NA	NA	NA	NA	NA	NA	NA	NA	c.1070C>T	p.Thr357Ile	p.T357I	ENST00000431078	8/24	NA	NA	NA	NA	NA	NA	CNTNAP5,missense_variant,p.Thr357Ile,ENST00000431078,NM_001367498.1,NM_130773.4;	T	ENSG00000155052	ENST00000431078	Transcript
CNTNAP5	129684	.	GRCh38	chr2	124527292	124527292	+	Silent	SNP	C	C	T	rs749556691	NA	HCI-EC-23	NORMAL	C	C	NA	NA	NA	NA	NA	NA	NA	NA	NA	NA	NA	NA	NA	NA	NA	c.1482C>T	p.Pro494=	p.P494=	ENST00000431078	10/24	NA	NA	NA	NA	NA	NA	CNTNAP5,synonymous_variant,p.Pro494=,ENST00000431078,NM_001367498.1,NM_130773.4;,regulatory_region_variant,,ENSR00000619107,;	T	ENSG00000155052	ENST00000431078	Transcript
CNTNAP5	129684	.	GRCh38	chr2	124527316	124527316	+	Silent	SNP	T	T	C		NA	HCI-EC-23	NORMAL	T	T	NA	NA	NA	NA	NA	NA	NA	NA	NA	NA	NA	NA	NA	NA	NA	c.1506T>C	p.Cys502=	p.C502=	ENST00000431078	10/24	NA	NA	NA	NA	NA	NA	CNTNAP5,synonymous_variant,p.Cys502=,ENST00000431078,NM_001367498.1,NM_130773.4;,regulatory_region_variant,,ENSR00000619107,;	C	ENSG00000155052	ENST00000431078	Transcript
PROC	5624	.	GRCh38	chr2	127421340	127421340	+	Missense_Mutation	SNP	C	C	T	novel	NA	HCI-EC-23	NORMAL	C	C	NA	NA	NA	NA	NA	NA	NA	NA	NA	NA	NA	NA	NA	NA	NA	c.128C>T	p.Ala43Val	p.A43V	ENST00000409048	2/7	NA	NA	NA	NA	NA	NA	PROC,missense_variant,p.Ala43Val,ENST00000234071,NM_001375611.1,NM_001375602.1,NM_000312.4,NM_001375608.1,NM_001375610.1,NM_001375606.1,NM_001375604.1,NM_001375609.1,NM_001375613.1;PROC,missense_variant,p.Ala43Val,ENST00000409048,NM_001375607.1,NM_001375605.1,NM_001375603.1;PROC,missense_variant,p.Ala43Val,ENST00000442644,;PROC,missense_variant,p.Ala43Val,ENST00000427769,;PROC,missense_variant,p.…	T	ENSG00000115718	ENST00000409048	Transcript
UGGT1	56886	.	GRCh38	chr2	128097458	128097458	+	Missense_Mutation	SNP	G	G	C		NA	HCI-EC-23	NORMAL	G	G	NA	NA	NA	NA	NA	NA	NA	NA	NA	NA	NA	NA	NA	NA	NA	c.88G>C	p.Val30Leu	p.V30L	ENST00000259253	2/41	NA	NA	NA	NA	NA	NA	UGGT1,missense_variant,p.Val30Leu,ENST00000259253,NM_020120.4;UGGT1,missense_variant,p.Val19Leu,ENST00000438277,;UGGT1,missense_variant,p.Val19Leu,ENST00000430075,;UGGT1,3_prime_UTR_variant,,ENST00000376723,;	C	ENSG00000136731	ENST00000259253	Transcript
POTEF	728378	.	GRCh38	chr2	130115218	130115218	+	Missense_Mutation	SNP	A	A	G	rs200596208	NA	HCI-EC-23	NORMAL	A	A	NA	NA	NA	NA	NA	NA	NA	NA	NA	NA	NA	NA	NA	NA	NA	c.632T>C	p.Ile211Thr	p.I211T	ENST00000409914	4/17	NA	NA	NA	NA	NA	NA	POTEF,missense_variant,p.Ile211Thr,ENST00000409914,NM_001099771.2;POTEF,missense_variant,p.Ile211Thr,ENST00000361163,;,regulatory_region_variant,,ENSR00001037495,;	G	ENSG00000196604	ENST00000409914	Transcript
POTEJ	653781	.	GRCh38	chr2	130657579	130657579	+	Missense_Mutation	SNP	C	C	T	novel	NA	HCI-EC-23	NORMAL	C	C	NA	NA	NA	NA	NA	NA	NA	NA	NA	NA	NA	NA	NA	NA	NA	c.2819C>T	p.Thr940Ile	p.T940I	ENST00000409602	15/15	NA	NA	NA	NA	NA	NA	POTEJ,missense_variant,p.Thr940Ile,ENST00000409602,NM_001277083.2;	T	ENSG00000222038	ENST00000409602	Transcript
MGAT5	4249	.	GRCh38	chr2	134338295	134338295	+	Missense_Mutation	SNP	A	A	G	novel	NA	HCI-EC-23	NORMAL	A	A	NA	NA	NA	NA	NA	NA	NA	NA	NA	NA	NA	NA	NA	NA	NA	c.682A>G	p.Met228Val	p.M228V	ENST00000281923	6/16	NA	NA	NA	NA	NA	NA	MGAT5,missense_variant,p.Met228Val,ENST00000281923,NM_002410.5;MGAT5,missense_variant,p.Met228Val,ENST00000409645,NM_001371457.1;,regulatory_region_variant,,ENSR00001037906,;	G	ENSG00000152127	ENST00000281923	Transcript
MAP3K19	80122	.	GRCh38	chr2	134986698	134986698	+	Missense_Mutation	SNP	C	C	T	novel	NA	HCI-EC-23	NORMAL	C	C	NA	NA	NA	NA	NA	NA	NA	NA	NA	NA	NA	NA	NA	NA	NA	c.2174G>A	p.Cys725Tyr	p.C725Y	ENST00000392915	10/13	NA	NA	NA	NA	NA	NA	MAP3K19,missense_variant,p.Cys725Tyr,ENST00000392915,;MAP3K19,missense_variant,p.Cys725Tyr,ENST00000375845,NM_025052.4,NM_001321177.1;MAP3K19,missense_variant,p.Cys612Tyr,ENST00000358371,NM_001018044.2;MAP3K19,missense_variant,p.Cys630Tyr,ENST00000637841,;MAP3K19,missense_variant,p.Cys115Tyr,ENST00000437365,;MAP3K19,intron_variant,,ENST00000375844,NM_001018046.2;MAP3K19,intron_variant,,ENST000003…	T	ENSG00000176601	ENST00000392915	Transcript
MAP3K19	80122	.	GRCh38	chr2	134987593	134987593	+	Missense_Mutation	SNP	C	C	T	novel	NA	HCI-EC-23	NORMAL	C	C	NA	NA	NA	NA	NA	NA	NA	NA	NA	NA	NA	NA	NA	NA	NA	c.1279G>A	p.Ala427Thr	p.A427T	ENST00000392915	10/13	NA	NA	NA	NA	NA	NA	MAP3K19,missense_variant,p.Ala427Thr,ENST00000392915,;MAP3K19,missense_variant,p.Ala427Thr,ENST00000375845,NM_025052.4,NM_001321177.1;MAP3K19,missense_variant,p.Ala314Thr,ENST00000358371,NM_001018044.2;MAP3K19,missense_variant,p.Ala332Thr,ENST00000637841,;MAP3K19,intron_variant,,ENST00000375844,NM_001018046.2;MAP3K19,intron_variant,,ENST00000392917,NM_001282883.1;MAP3K19,intron_variant,,ENST00000…	T	ENSG00000176601	ENST00000392915	Transcript
R3HDM1	23518	.	GRCh38	chr2	135616693	135616693	+	Missense_Mutation	SNP	G	G	A	rs755222892	NA	HCI-EC-23	NORMAL	G	G	NA	NA	NA	NA	NA	NA	NA	NA	NA	NA	NA	NA	NA	NA	NA	c.239G>A	p.Arg80Gln	p.R80Q	ENST00000409606	5/26	NA	NA	NA	NA	NA	NA	R3HDM1,missense_variant,p.Arg80Gln,ENST00000264160,NM_015361.4,NM_001354199.2;R3HDM1,missense_variant,p.Arg80Gln,ENST00000409606,NM_001378107.1,NM_001354200.2,NM_001282798.2;R3HDM1,missense_variant,p.Arg63Gln,ENST00000456040,;R3HDM1,intron_variant,,ENST00000409478,NM_001282799.2;R3HDM1,intron_variant,,ENST00000410054,NM_001282800.2;R3HDM1,intron_variant,,ENST00000436436,;R3HDM1,intron_variant,,EN…	A	ENSG00000048991	ENST00000409606	Transcript
LCT	3938	.	GRCh38	chr2	135829613	135829613	+	Nonsense_Mutation	SNP	G	G	A	novel	NA	HCI-EC-23	NORMAL	G	G	NA	NA	NA	NA	NA	NA	NA	NA	NA	NA	NA	NA	NA	NA	NA	c.784C>T	p.Gln262Ter	p.Q262*	ENST00000264162	3/17	NA	NA	NA	NA	NA	NA	LCT,stop_gained,p.Gln262Ter,ENST00000264162,NM_002299.4;	A	ENSG00000115850	ENST00000264162	Transcript
NEB	4703	.	GRCh38	chr2	151502845	151502845	+	Missense_Mutation	SNP	G	G	T	rs747960478	NA	HCI-EC-23	NORMAL	G	G	NA	NA	NA	NA	NA	NA	NA	NA	NA	NA	NA	NA	NA	NA	NA	c.23981C>A	p.Pro7994His	p.P7994H	ENST00000618972	168/183	NA	NA	NA	NA	NA	NA	NEB,missense_variant,p.Pro7994His,ENST00000618972,NM_001271208.2;NEB,missense_variant,p.Pro7959His,ENST00000397345,NM_001164508.1;NEB,missense_variant,p.Pro7959His,ENST00000427231,NM_001164507.1;NEB,missense_variant,p.Pro7959His,ENST00000603639,;NEB,missense_variant,p.Pro7959His,ENST00000604864,;NEB,missense_variant,p.Pro6258His,ENST00000409198,NM_004543.5;NEB,missense_variant,p.Pro6258His,ENST00…	T	ENSG00000183091	ENST00000618972	Transcript
FMNL2	114793	.	GRCh38	chr2	152619552	152619553	+	In_Frame_Ins	INS	-	-	CCA	rs5835439	NA	HCI-EC-23	NORMAL	-	-	NA	NA	NA	NA	NA	NA	NA	NA	NA	NA	NA	NA	NA	NA	NA	c.1673_1674insACC	p.Pro573dup	p.P573dup	ENST00000288670	15/26	NA	NA	NA	NA	NA	NA	FMNL2,inframe_insertion,p.Pro573dup,ENST00000288670,NM_052905.4;FMNL2,upstream_gene_variant,,ENST00000475377,;	CCA	ENSG00000157827	ENST00000288670	Transcript
PRPF40A	55660	.	GRCh38	chr2	152669153	152669153	+	Frame_Shift_Del	DEL	T	T	-	novel	NA	HCI-EC-23	NORMAL	T	T	NA	NA	NA	NA	NA	NA	NA	NA	NA	NA	NA	NA	NA	NA	NA	c.1940del	p.Asn647IlefsTer9	p.N647Ifs*9	ENST00000410080	16/26	NA	NA	NA	NA	NA	NA	PRPF40A,frameshift_variant,p.Asn647IlefsTer9,ENST00000410080,NM_017892.4,NM_001354431.2,NM_001354432.2,NM_001365601.2,NM_001365600.2,NM_001365605.2,NM_001365603.2,NM_001365599.2,NM_001365598.2,NM_001365597.2,NM_001365596.2,NM_001365604.2,NM_001365602.2;PRPF40A,downstream_gene_variant,,ENST00000545856,;PRPF40A,downstream_gene_variant,,ENST00000354363,;	-	ENSG00000196504	ENST00000410080	Transcript
PRPF40A	55660	.	GRCh38	chr2	152671296	152671296	+	Missense_Mutation	SNP	A	A	T	novel	NA	HCI-EC-23	NORMAL	A	A	NA	NA	NA	NA	NA	NA	NA	NA	NA	NA	NA	NA	NA	NA	NA	c.1648T>A	p.Phe550Ile	p.F550I	ENST00000410080	14/26	NA	NA	NA	NA	NA	NA	PRPF40A,missense_variant,p.Phe550Ile,ENST00000410080,NM_017892.4,NM_001354431.2,NM_001354432.2,NM_001365601.2,NM_001365600.2,NM_001365605.2,NM_001365603.2,NM_001365599.2,NM_001365598.2,NM_001365597.2,NM_001365596.2,NM_001365604.2,NM_001365602.2;PRPF40A,downstream_gene_variant,,ENST00000545856,;PRPF40A,downstream_gene_variant,,ENST00000354363,;	T	ENSG00000196504	ENST00000410080	Transcript
CYTIP	9595	.	GRCh38	chr2	157415893	157415893	+	Silent	SNP	C	C	T		NA	HCI-EC-23	NORMAL	C	C	NA	NA	NA	NA	NA	NA	NA	NA	NA	NA	NA	NA	NA	NA	NA	c.864G>A	p.Lys288=	p.K288=	ENST00000264192	8/8	NA	NA	NA	NA	NA	NA	CYTIP,synonymous_variant,p.Lys288=,ENST00000264192,NM_004288.5;CYTIP,downstream_gene_variant,,ENST00000418920,;CYTIP,downstream_gene_variant,,ENST00000457793,;	T	ENSG00000115165	ENST00000264192	Transcript
IFIH1	64135	.	GRCh38	chr2	162276807	162276807	+	Silent	SNP	T	T	A	novel	NA	HCI-EC-23	NORMAL	T	T	NA	NA	NA	NA	NA	NA	NA	NA	NA	NA	NA	NA	NA	NA	NA	c.2184A>T	p.Arg728=	p.R728=	ENST00000649979	11/16	NA	NA	NA	NA	NA	NA	IFIH1,synonymous_variant,p.Arg728=,ENST00000649979,NM_022168.4;IFIH1,synonymous_variant,p.Arg689=,ENST00000648433,;IFIH1,non_coding_transcript_exon_variant,,ENST00000649554,;	A	ENSG00000115267	ENST00000649979	Transcript
XIRP2	129446	.	GRCh38	chr2	167246140	167246140	+	Missense_Mutation	SNP	C	C	T	rs201253811	NA	HCI-EC-23	NORMAL	C	C	NA	NA	NA	NA	NA	NA	NA	NA	NA	NA	NA	NA	NA	NA	NA	c.4082C>T	p.Ala1361Val	p.A1361V	ENST00000672671	7/9	NA	NA	NA	NA	NA	NA	XIRP2,missense_variant,p.Ala1583Val,ENST00000409195,NM_152381.6;XIRP2,missense_variant,p.Ala1361Val,ENST00000409273,NM_001199144.2;XIRP2,missense_variant,p.Ala1408Val,ENST00000628543,;XIRP2,missense_variant,p.Ala1361Val,ENST00000672671,;XIRP2,intron_variant,,ENST00000409043,NM_001079810.3;XIRP2,intron_variant,,ENST00000409605,NM_001199145.2;XIRP2,intron_variant,,ENST00000409728,NM_001199143.1;XIR…	T	ENSG00000163092	ENST00000672671	Transcript
STK39	27347	.	GRCh38	chr2	168247286	168247287	+	In_Frame_Ins	INS	-	-	GCCGGG	rs537577117	NA	HCI-EC-23	NORMAL	-	-	NA	NA	NA	NA	NA	NA	NA	NA	NA	NA	NA	NA	NA	NA	NA	c.144_149dup	p.Pro49_Ala50dup	p.P49_A50dup	ENST00000355999	1/18	NA	NA	NA	NA	NA	NA	STK39,inframe_insertion,p.Pro49_Ala50dup,ENST00000355999,NM_013233.3;,regulatory_region_variant,,ENSR00000125871,;	GCCGGG	ENSG00000198648	ENST00000355999	Transcript
NOSTRIN	115677	.	GRCh38	chr2	168843053	168843053	+	Frame_Shift_Del	DEL	A	A	-	rs1282346576	NA	HCI-EC-23	NORMAL	A	A	NA	NA	NA	NA	NA	NA	NA	NA	NA	NA	NA	NA	NA	NA	NA	c.572del	p.Asn191ThrfsTer9	p.N191Tfs*9	ENST00000444448	10/19	NA	NA	NA	NA	NA	NA	NOSTRIN,frameshift_variant,p.Asn191ThrfsTer9,ENST00000444448,;NOSTRIN,frameshift_variant,p.Asn191ThrfsTer9,ENST00000458381,NM_001171631.1;NOSTRIN,frameshift_variant,p.Asn191ThrfsTer9,ENST00000317647,NM_001039724.4;NOSTRIN,frameshift_variant,p.Asn113ThrfsTer9,ENST00000445023,NM_052946.3;NOSTRIN,frameshift_variant,p.Asn113ThrfsTer9,ENST00000397206,;NOSTRIN,frameshift_variant,p.Asn163ThrfsTer9,ENST0…	-	ENSG00000163072	ENST00000444448	Transcript
LRP2	4036	.	GRCh38	chr2	169140515	169140515	+	Frame_Shift_Del	DEL	G	G	-	rs80338754	NA	HCI-EC-23	NORMAL	G	G	NA	NA	NA	NA	NA	NA	NA	NA	NA	NA	NA	NA	NA	NA	NA	c.13139del	p.Pro4380HisfsTer46	p.P4380Hfs*46	ENST00000649046	72/79	NA	NA	NA	NA	NA	NA	LRP2,frameshift_variant,p.Pro4380HisfsTer46,ENST00000649046,NM_004525.3;LRP2,splice_region_variant,,ENST00000650252,;LRP2,intron_variant,,ENST00000649153,;LRP2,upstream_gene_variant,,ENST00000491228,;,regulatory_region_variant,,ENSR00001040529,;	-	ENSG00000081479	ENST00000649046	Transcript
FASTKD1	79675	.	GRCh38	chr2	169555192	169555192	+	Silent	SNP	A	A	C	novel	NA	HCI-EC-23	NORMAL	A	A	NA	NA	NA	NA	NA	NA	NA	NA	NA	NA	NA	NA	NA	NA	NA	c.1146T>G	p.Thr382=	p.T382=	ENST00000453153	7/15	NA	NA	NA	NA	NA	NA	FASTKD1,synonymous_variant,p.Thr382=,ENST00000453153,NM_001322048.1,NM_001322046.1,NM_024622.6;FASTKD1,synonymous_variant,p.Thr382=,ENST00000453929,NM_001322049.1,NM_001281476.2;	C	ENSG00000138399	ENST00000453153	Transcript
OSBPL6	114880	.	GRCh38	chr2	178391107	178391108	+	Frame_Shift_Ins	INS	-	-	G	novel	NA	HCI-EC-23	NORMAL	-	-	NA	NA	NA	NA	NA	NA	NA	NA	NA	NA	NA	NA	NA	NA	NA	c.2416dup	p.Val806GlyfsTer19	p.V806Gfs*19	ENST00000392505	23/26	NA	NA	NA	NA	NA	NA	OSBPL6,frameshift_variant,p.Val781GlyfsTer19,ENST00000190611,NM_032523.4;OSBPL6,frameshift_variant,p.Val745GlyfsTer19,ENST00000359685,NM_001201482.1;OSBPL6,frameshift_variant,p.Val806GlyfsTer19,ENST00000392505,NM_001201480.2;OSBPL6,frameshift_variant,p.Val750GlyfsTer19,ENST00000409045,NM_001201481.2;OSBPL6,frameshift_variant,p.Val745GlyfsTer19,ENST00000409631,;OSBPL6,frameshift_variant,p.Val785Gl…	G	ENSG00000079156	ENST00000392505	Transcript
PRKRA	8575	.	GRCh38	chr2	178450414	178450415	+	Splice_Region	INS	-	-	AAGGTCCCACTGTCCTCGCGCTCCAGCGGCGGGGCCTCGGCGGTGCCTGCTCTGGGACAGGGCGAGAAGGGACGGCT	novel	NA	HCI-EC-23	NORMAL	-	-	NA	NA	NA	NA	NA	NA	NA	NA	NA	NA	NA	NA	NA	NA	NA	c.66-4_66-3insAGCCGTCCCTTCTCGCCCTGTCCCAGAGCAGGCACCGCCGAGGCCCCGCCGCTGGAGCGCGAGGACAGTGGGACCTT			ENST00000325748		NA	NA	NA	NA	NA	NA	PRKRA,stop_gained,p.Cys10Ter,ENST00000432031,NM_001139517.1;PRKRA,splice_region_variant,,ENST00000325748,NM_003690.5;PRKRA,splice_region_variant,,ENST00000487082,NM_001139518.1;PRKRA,intron_variant,,ENST00000677689,;PRKRA,intron_variant,,ENST00000677981,;PRKRA,intron_variant,,ENST00000678775,NM_001316362.2;PRKRA,intron_variant,,ENST00000678845,;PJVK,upstream_gene_variant,,ENST00000375129,NM_00136…	AAGGTCCCACTGTCCTCGCGCTCCAGCGGCGGGGCCTCGGCGGTGCCTGCTCTGGGACAGGGCGAGAAGGGACGGCT	ENSG00000180228	ENST00000325748	Transcript
TTN	7273	.	GRCh38	chr2	178569637	178569637	+	Missense_Mutation	SNP	T	T	C	novel	NA	HCI-EC-23	NORMAL	T	T	NA	NA	NA	NA	NA	NA	NA	NA	NA	NA	NA	NA	NA	NA	NA	c.76495A>G	p.Ile25499Val	p.I25499V	ENST00000589042	326/363	NA	NA	NA	NA	NA	NA	TTN,missense_variant,p.Ile25499Val,ENST00000589042,NM_001267550.2;TTN,missense_variant,p.Ile23858Val,ENST00000591111,;TTN,missense_variant,p.Ile22931Val,ENST00000342992,NM_133378.4,NM_001256850.1;TTN,missense_variant,p.Ile16434Val,ENST00000460472,NM_003319.4;TTN,missense_variant,p.Ile16626Val,ENST00000342175,NM_133437.4;TTN,missense_variant,p.Ile16559Val,ENST00000359218,NM_133432.3;TTN-AS1,intron…	C	ENSG00000155657	ENST00000589042	Transcript
TTN	7273	.	GRCh38	chr2	178773985	178773985	+	Missense_Mutation	SNP	C	C	T		NA	HCI-EC-23	NORMAL	C	C	NA	NA	NA	NA	NA	NA	NA	NA	NA	NA	NA	NA	NA	NA	NA	c.7183G>A	p.Val2395Met	p.V2395M	ENST00000589042	31/363	NA	NA	NA	NA	NA	NA	TTN,missense_variant,p.Val2395Met,ENST00000589042,NM_001267550.2;TTN,missense_variant,p.Val2395Met,ENST00000591111,;TTN,missense_variant,p.Val2395Met,ENST00000342992,NM_133378.4,NM_001256850.1;TTN,missense_variant,p.Val2349Met,ENST00000460472,NM_003319.4;TTN,missense_variant,p.Val2349Met,ENST00000342175,NM_133437.4;TTN,missense_variant,p.Val2349Met,ENST00000359218,NM_133432.3;TTN,missense_variant…	T	ENSG00000155657	ENST00000589042	Transcript
CWC22	57703	.	GRCh38	chr2	179959055	179959055	+	Silent	SNP	T	T	C	novel	NA	HCI-EC-23	NORMAL	T	T	NA	NA	NA	NA	NA	NA	NA	NA	NA	NA	NA	NA	NA	NA	NA	c.1425A>G	p.Lys475=	p.K475=	ENST00000410053	14/20	NA	NA	NA	NA	NA	NA	CWC22,synonymous_variant,p.Lys475=,ENST00000410053,NM_020943.3,NM_001376032.1,NM_001376029.1,NM_001376030.1;CWC22,synonymous_variant,p.Lys475=,ENST00000404136,NM_001376033.1;	C	ENSG00000163510	ENST00000410053	Transcript
CWC22	57703	.	GRCh38	chr2	179959061	179959061	+	Silent	SNP	A	A	T	novel	NA	HCI-EC-23	NORMAL	A	A	NA	NA	NA	NA	NA	NA	NA	NA	NA	NA	NA	NA	NA	NA	NA	c.1419T>A	p.Ala473=	p.A473=	ENST00000410053	14/20	NA	NA	NA	NA	NA	NA	CWC22,synonymous_variant,p.Ala473=,ENST00000410053,NM_020943.3,NM_001376032.1,NM_001376029.1,NM_001376030.1;CWC22,synonymous_variant,p.Ala473=,ENST00000404136,NM_001376033.1;	T	ENSG00000163510	ENST00000410053	Transcript
CWC22	57703	.	GRCh38	chr2	179970505	179970505	+	Silent	SNP	C	C	T	novel	NA	HCI-EC-23	NORMAL	C	C	NA	NA	NA	NA	NA	NA	NA	NA	NA	NA	NA	NA	NA	NA	NA	c.1206G>A	p.Lys402=	p.K402=	ENST00000410053	11/20	NA	NA	NA	NA	NA	NA	CWC22,synonymous_variant,p.Lys402=,ENST00000410053,NM_020943.3,NM_001376032.1,NM_001376029.1,NM_001376030.1;CWC22,synonymous_variant,p.Lys402=,ENST00000404136,NM_001376033.1;	T	ENSG00000163510	ENST00000410053	Transcript
CWC22	57703	.	GRCh38	chr2	179970514	179970514	+	Silent	SNP	T	T	C	novel	NA	HCI-EC-23	NORMAL	T	T	NA	NA	NA	NA	NA	NA	NA	NA	NA	NA	NA	NA	NA	NA	NA	c.1197A>G	p.Lys399=	p.K399=	ENST00000410053	11/20	NA	NA	NA	NA	NA	NA	CWC22,synonymous_variant,p.Lys399=,ENST00000410053,NM_020943.3,NM_001376032.1,NM_001376029.1,NM_001376030.1;CWC22,synonymous_variant,p.Lys399=,ENST00000404136,NM_001376033.1;	C	ENSG00000163510	ENST00000410053	Transcript
ORMDL1	94101	.	GRCh38	chr2	189775700	189775700	+	Frame_Shift_Del	DEL	A	A	-	novel	NA	HCI-EC-23	NORMAL	A	A	NA	NA	NA	NA	NA	NA	NA	NA	NA	NA	NA	NA	NA	NA	NA	c.191del	p.Leu64CysfsTer4	p.L64Cfs*4	ENST00000325795	2/3	NA	NA	NA	NA	NA	NA	ORMDL1,frameshift_variant,p.Leu64CysfsTer4,ENST00000325795,;ORMDL1,frameshift_variant,p.Leu64CysfsTer4,ENST00000392349,NM_001371386.1,NM_016467.5;ORMDL1,frameshift_variant,p.Leu64CysfsTer4,ENST00000392350,NM_001371384.1,NM_001371385.1,NM_001128150.2;ORMDL1,frameshift_variant,p.Leu64CysfsTer4,ENST00000409519,;ORMDL1,frameshift_variant,p.Leu64CysfsTer4,ENST00000458355,NM_001371387.1;ORMDL1,frameshi…	-	ENSG00000128699	ENST00000325795	Transcript
DNAH7	56171	.	GRCh38	chr2	195923650	195923650	+	Frame_Shift_Del	DEL	T	T	-	rs34468832	NA	HCI-EC-23	NORMAL	T	T	NA	NA	NA	NA	NA	NA	NA	NA	NA	NA	NA	NA	NA	NA	NA	c.3770del	p.Asn1257IlefsTer11	p.N1257Ifs*11	ENST00000312428	23/65	NA	NA	NA	NA	NA	NA	DNAH7,frameshift_variant,p.Asn1257IlefsTer11,ENST00000312428,NM_018897.3;	-	ENSG00000118997	ENST00000312428	Transcript
PLCL1	5334	.	GRCh38	chr2	198088937	198088937	+	Missense_Mutation	SNP	C	C	A		NA	HCI-EC-23	NORMAL	C	C	NA	NA	NA	NA	NA	NA	NA	NA	NA	NA	NA	NA	NA	NA	NA	c.2795C>A	p.Ser932Tyr	p.S932Y	ENST00000428675	3/6	NA	NA	NA	NA	NA	NA	PLCL1,missense_variant,p.Ser932Tyr,ENST00000428675,NM_006226.4;PLCL1,missense_variant,p.Ser855Tyr,ENST00000437704,;PLCL1,missense_variant,p.Ser858Tyr,ENST00000487695,;PLCL1,3_prime_UTR_variant,,ENST00000435320,;	A	ENSG00000115896	ENST00000428675	Transcript
KCTD18	130535	.	GRCh38	chr2	200490156	200490156	+	Missense_Mutation	SNP	C	C	T	novel	NA	HCI-EC-23	NORMAL	C	C	NA	NA	NA	NA	NA	NA	NA	NA	NA	NA	NA	NA	NA	NA	NA	c.1225G>A	p.Glu409Lys	p.E409K	ENST00000359878	7/7	NA	NA	NA	NA	NA	NA	KCTD18,missense_variant,p.Glu409Lys,ENST00000359878,NM_001321550.2,NM_152387.4;KCTD18,missense_variant,p.Glu409Lys,ENST00000409157,NM_001321548.2,NM_001321547.2;KCTD18,downstream_gene_variant,,ENST00000468413,;	T	ENSG00000155729	ENST00000359878	Transcript
KIAA2012	100652824	.	GRCh38	chr2	202202454	202202454	+	Missense_Mutation	SNP	T	T	C	rs4673235	NA	HCI-EC-23	NORMAL	T	T	NA	NA	NA	NA	NA	NA	NA	NA	NA	NA	NA	NA	NA	NA	NA	c.3433T>C	p.Phe1145Leu	p.F1145L	ENST00000498697	23/24	NA	NA	NA	NA	NA	NA	KIAA2012,missense_variant,p.Phe1145Leu,ENST00000498697,NM_001277372.4,NM_001367720.2;SUMO1,downstream_gene_variant,,ENST00000392244,NM_001005782.2;SUMO1,downstream_gene_variant,,ENST00000392245,NM_001005781.2;SUMO1,downstream_gene_variant,,ENST00000392246,NM_001371392.1,NM_003352.8;SUMO1,downstream_gene_variant,,ENST00000409181,;SUMO1,downstream_gene_variant,,ENST00000409205,;SUMO1,downstream_gen…	C	ENSG00000182329	ENST00000498697	Transcript
ZDBF2	57683	.	GRCh38	chr2	206307131	206307131	+	Missense_Mutation	SNP	G	G	A	rs116568985	NA	HCI-EC-23	NORMAL	G	G	NA	NA	NA	NA	NA	NA	NA	NA	NA	NA	NA	NA	NA	NA	NA	c.2603G>A	p.Ser868Asn	p.S868N	ENST00000649650	6/6	NA	NA	NA	NA	NA	NA	ZDBF2,missense_variant,p.Ser868Asn,ENST00000649650,NM_001369654.1;ZDBF2,missense_variant,p.Ser868Asn,ENST00000374423,NM_020923.3;ZDBF2,missense_variant,p.Ser866Asn,ENST00000611847,NM_001285549.2;ZDBF2,missense_variant,p.Ser868Asn,ENST00000649525,;ZDBF2,3_prime_UTR_variant,,ENST00000649998,;ZDBF2,3_prime_UTR_variant,,ENST00000650097,;ZDBF2,downstream_gene_variant,,ENST00000649441,;ZDBF2,3_prime_UT…	A	ENSG00000204186	ENST00000649650	Transcript
CRYGA	1418	.	GRCh38	chr2	208160853	208160853	+	Frame_Shift_Del	DEL	C	C	-	rs762650691	NA	HCI-EC-23	NORMAL	C	C	NA	NA	NA	NA	NA	NA	NA	NA	NA	NA	NA	NA	NA	NA	NA	c.476del	p.Gly159ValfsTer9	p.G159Vfs*9	ENST00000304502	3/3	NA	NA	NA	NA	NA	NA	CRYGA,frameshift_variant,p.Gly159ValfsTer9,ENST00000304502,NM_014617.4;C2orf80,downstream_gene_variant,,ENST00000341287,NM_001099334.3;C2orf80,downstream_gene_variant,,ENST00000428015,;C2orf80,downstream_gene_variant,,ENST00000451342,;C2orf80,downstream_gene_variant,,ENST00000451346,;C2orf80,downstream_gene_variant,,ENST00000453017,;	-	ENSG00000168582	ENST00000304502	Transcript
KANSL1L	151050	.	GRCh38	chr2	210022956	210022956	+	Frame_Shift_Del	DEL	T	T	-	rs747849946	NA	HCI-EC-23	NORMAL	T	T	NA	NA	NA	NA	NA	NA	NA	NA	NA	NA	NA	NA	NA	NA	NA	c.2957del	p.Asn986IlefsTer12	p.N986Ifs*12	ENST00000281772	15/15	NA	NA	NA	NA	NA	NA	KANSL1L,frameshift_variant,p.Asn986IlefsTer12,ENST00000281772,NM_152519.4;KANSL1L,frameshift_variant,p.Asn944IlefsTer12,ENST00000418791,NM_001307976.2;RPE,downstream_gene_variant,,ENST00000354506,NM_001278285.1;RPE,downstream_gene_variant,,ENST00000359429,NM_001318926.1,NM_001318928.1,NM_001278289.1,NM_199229.3;RPE,downstream_gene_variant,,ENST00000408981,;RPE,downstream_gene_variant,,ENST0000041…	-	ENSG00000144445	ENST00000281772	Transcript
ERBB4	2066	.	GRCh38	chr2	211420573	211420573	+	Silent	SNP	G	G	A	rs760509675	NA	HCI-EC-23	NORMAL	G	G	NA	NA	NA	NA	NA	NA	NA	NA	NA	NA	NA	NA	NA	NA	NA	c.3003C>T	p.Ser1001=	p.S1001=	ENST00000342788	25/28	NA	NA	NA	NA	NA	NA	ERBB4,synonymous_variant,p.Ser1001=,ENST00000342788,NM_005235.3;ERBB4,synonymous_variant,p.Ser1001=,ENST00000436443,NM_001042599.1;ERBB4,synonymous_variant,p.Ser975=,ENST00000402597,;	A	ENSG00000178568	ENST00000342788	Transcript
FN1	2335	.	GRCh38	chr2	215382262	215382262	+	Missense_Mutation	SNP	G	G	C	novel	NA	HCI-EC-23	NORMAL	G	G	NA	NA	NA	NA	NA	NA	NA	NA	NA	NA	NA	NA	NA	NA	NA	c.5114C>G	p.Ala1705Gly	p.A1705G	ENST00000354785	32/46	NA	NA	NA	NA	NA	NA	FN1,missense_variant,p.Ala1705Gly,ENST00000323926,NM_001365521.2,NM_001306129.2;FN1,missense_variant,p.Ala1614Gly,ENST00000359671,NM_001365524.2,NM_001365520.2,NM_001365518.2;FN1,missense_variant,p.Ala1614Gly,ENST00000336916,NM_002026.4;FN1,missense_variant,p.Ala1705Gly,ENST00000354785,NM_212482.4;FN1,missense_variant,p.Ala1614Gly,ENST00000421182,NM_001306132.2;FN1,missense_variant,p.Ala1614Gly,E…	C	ENSG00000115414	ENST00000354785	Transcript
FN1	2335	.	GRCh38	chr2	215386748	215386748	+	Missense_Mutation	SNP	C	C	T	rs1240835249	NA	HCI-EC-23	NORMAL	C	C	NA	NA	NA	NA	NA	NA	NA	NA	NA	NA	NA	NA	NA	NA	NA	c.4553G>A	p.Ser1518Asn	p.S1518N	ENST00000354785	28/46	NA	NA	NA	NA	NA	NA	FN1,missense_variant,p.Ser1518Asn,ENST00000323926,NM_001365521.2,NM_001306129.2;FN1,missense_variant,p.Ser1427Asn,ENST00000359671,NM_001365524.2,NM_001365520.2,NM_001365518.2;FN1,missense_variant,p.Ser1427Asn,ENST00000336916,NM_002026.4;FN1,missense_variant,p.Ser1518Asn,ENST00000354785,NM_212482.4;FN1,missense_variant,p.Ser1427Asn,ENST00000421182,NM_001306132.2;FN1,missense_variant,p.Ser1427Asn,E…	T	ENSG00000115414	ENST00000354785	Transcript
TNS1	7145	.	GRCh38	chr2	217817873	217817873	+	Missense_Mutation	SNP	T	T	C	novel	NA	HCI-EC-23	NORMAL	T	T	NA	NA	NA	NA	NA	NA	NA	NA	NA	NA	NA	NA	NA	NA	NA	c.4522A>G	p.Thr1508Ala	p.T1508A	ENST00000646520	24/33	NA	NA	NA	NA	NA	NA	TNS1,missense_variant,p.Thr1508Ala,ENST00000646520,;TNS1,missense_variant,p.Thr1383Ala,ENST00000171887,NM_022648.6;TNS1,missense_variant,p.Thr1475Ala,ENST00000651849,;TNS1,missense_variant,p.Thr1370Ala,ENST00000611415,;TNS1,missense_variant,p.Thr1013Ala,ENST00000615025,;TNS1,missense_variant,p.Thr1370Ala,ENST00000419504,NM_001308022.1;TNS1,missense_variant,p.Thr1362Ala,ENST00000430930,NM_00130802…	C	ENSG00000079308	ENST00000646520	Transcript
AAMP	14	.	GRCh38	chr2	218270056	218270056	+	Missense_Mutation	SNP	C	C	T	novel	NA	HCI-EC-23	NORMAL	C	C	NA	NA	NA	NA	NA	NA	NA	NA	NA	NA	NA	NA	NA	NA	NA	c.31G>A	p.Ala11Thr	p.A11T	ENST00000444053	1/11	NA	NA	NA	NA	NA	NA	AAMP,missense_variant,p.Ala11Thr,ENST00000444053,NM_001302545.2;AAMP,missense_variant,p.Ala11Thr,ENST00000248450,NM_001087.5;PNKD,upstream_gene_variant,,ENST00000248451,NM_001077399.3;TMBIM1,downstream_gene_variant,,ENST00000258412,NM_001321438.1,NM_001321433.1,NM_001321432.1,NM_001321428.1,NM_022152.6;PNKD,upstream_gene_variant,,ENST00000273077,NM_015488.5;TMBIM1,downstream_gene_variant,,ENST000…	T	ENSG00000127837	ENST00000444053	Transcript
ZNF142	7701	.	GRCh38	chr2	218642434	218642434	+	Missense_Mutation	SNP	T	T	G	novel	NA	HCI-EC-23	NORMAL	T	T	NA	NA	NA	NA	NA	NA	NA	NA	NA	NA	NA	NA	NA	NA	NA	c.4682A>C	p.Glu1561Ala	p.E1561A	ENST00000411696	9/11	NA	NA	NA	NA	NA	NA	ZNF142,missense_variant,p.Glu1561Ala,ENST00000411696,NM_001379660.1,NM_001379661.1,NM_001379659.1,NM_001366290.3;ZNF142,missense_variant,p.Glu1361Ala,ENST00000449707,NM_001379662.1,NM_001105537.4,NM_001366289.2,NM_001366288.2,NM_001366287.2,NM_001366291.2;ZNF142,downstream_gene_variant,,ENST00000440934,;ZNF142,3_prime_UTR_variant,,ENST00000450765,;ZNF142,3_prime_UTR_variant,,ENST00000433921,;	G	ENSG00000115568	ENST00000411696	Transcript
ZNF142	7701	.	GRCh38	chr2	218643384	218643384	+	Silent	SNP	G	G	A	rs1479386727	NA	HCI-EC-23	NORMAL	G	G	NA	NA	NA	NA	NA	NA	NA	NA	NA	NA	NA	NA	NA	NA	NA	c.3732C>T	p.His1244=	p.H1244=	ENST00000411696	9/11	NA	NA	NA	NA	NA	NA	ZNF142,synonymous_variant,p.His1244=,ENST00000411696,NM_001379660.1,NM_001379661.1,NM_001379659.1,NM_001366290.3;ZNF142,synonymous_variant,p.His1044=,ENST00000449707,NM_001379662.1,NM_001105537.4,NM_001366289.2,NM_001366288.2,NM_001366287.2,NM_001366291.2;ZNF142,downstream_gene_variant,,ENST00000440934,;ZNF142,3_prime_UTR_variant,,ENST00000450765,;ZNF142,3_prime_UTR_variant,,ENST00000433921,;	A	ENSG00000115568	ENST00000411696	Transcript
BCS1L	617	.	GRCh38	chr2	218663264	218663264	+	Missense_Mutation	SNP	T	T	C	novel	NA	HCI-EC-23	NORMAL	T	T	NA	NA	NA	NA	NA	NA	NA	NA	NA	NA	NA	NA	NA	NA	NA	c.1138T>C	p.Phe380Leu	p.F380L	ENST00000431802	8/8	NA	NA	NA	NA	NA	NA	BCS1L,missense_variant,p.Phe380Leu,ENST00000431802,NM_001374085.1,NM_001371446.1,NM_001371451.1,NM_001371450.1;BCS1L,missense_variant,p.Phe380Leu,ENST00000392111,NM_001371444.1,NM_004328.5,NM_001371449.1,NM_001257343.2,NM_001257342.2;BCS1L,missense_variant,p.Phe380Leu,ENST00000392109,;BCS1L,missense_variant,p.Phe380Leu,ENST00000392110,;BCS1L,missense_variant,p.Phe380Leu,ENST00000439945,NM_0013714…	C	ENSG00000074582	ENST00000431802	Transcript
IHH	3549	.	GRCh38	chr2	219055766	219055766	+	Frame_Shift_Del	DEL	C	C	-	novel	NA	HCI-EC-23	NORMAL	C	C	NA	NA	NA	NA	NA	NA	NA	NA	NA	NA	NA	NA	NA	NA	NA	c.677del	p.Gly226GlufsTer29	p.G226Efs*29	ENST00000295731	3/3	NA	NA	NA	NA	NA	NA	IHH,frameshift_variant,p.Gly226GlufsTer29,ENST00000295731,NM_002181.4;MIR3131,downstream_gene_variant,,ENST00000583592,;	-	ENSG00000163501	ENST00000295731	Transcript
ABCB6	10058	.	GRCh38	chr2	219213597	219213597	+	Missense_Mutation	SNP	A	A	G	novel	NA	HCI-EC-23	NORMAL	A	A	NA	NA	NA	NA	NA	NA	NA	NA	NA	NA	NA	NA	NA	NA	NA	c.1648T>C	p.Tyr550His	p.Y550H	ENST00000265316	10/19	NA	NA	NA	NA	NA	NA	ABCB6,missense_variant,p.Tyr550His,ENST00000265316,NM_005689.4;ABCB6,missense_variant,p.Tyr504His,ENST00000295750,NM_001349828.2;ZFAND2B,downstream_gene_variant,,ENST00000289528,NM_138802.3;ZFAND2B,downstream_gene_variant,,ENST00000409097,;ZFAND2B,downstream_gene_variant,,ENST00000409206,;ZFAND2B,downstream_gene_variant,,ENST00000409217,;ZFAND2B,downstream_gene_variant,,ENST00000409336,;ZFAND2B,d…	G	ENSG00000115657	ENST00000265316	Transcript
SPEG	10290	.	GRCh38	chr2	219449063	219449063	+	Silent	SNP	G	G	A	novel	NA	HCI-EC-23	NORMAL	G	G	NA	NA	NA	NA	NA	NA	NA	NA	NA	NA	NA	NA	NA	NA	NA	c.1905G>A	p.Ala635=	p.A635=	ENST00000312358	4/41	NA	NA	NA	NA	NA	NA	SPEG,synonymous_variant,p.Ala635=,ENST00000312358,NM_005876.5;SPEG,synonymous_variant,p.Ala531=,ENST00000396698,;SPEG,downstream_gene_variant,,ENST00000431523,;SPEG,downstream_gene_variant,,ENST00000435853,;SPEG,downstream_gene_variant,,ENST00000451076,;SPEG,non_coding_transcript_exon_variant,,ENST00000485813,;SPEG,non_coding_transcript_exon_variant,,ENST00000498378,;SPEG,upstream_gene_variant,,E…	A	ENSG00000072195	ENST00000312358	Transcript
DOCK10	55619	.	GRCh38	chr2	224796363	224796363	+	Missense_Mutation	SNP	A	A	C	rs910558091	NA	HCI-EC-23	NORMAL	A	A	NA	NA	NA	NA	NA	NA	NA	NA	NA	NA	NA	NA	NA	NA	NA	c.4930T>G	p.Ser1644Ala	p.S1644A	ENST00000645028	44/56	NA	NA	NA	NA	NA	NA	DOCK10,missense_variant,p.Ser1625Ala,ENST00000409592,NM_001290263.2;DOCK10,missense_variant,p.Ser1631Ala,ENST00000258390,NM_014689.3;DOCK10,missense_variant,p.Ser1644Ala,ENST00000645028,NM_001363762.1;DOCK10,downstream_gene_variant,,ENST00000422684,;DOCK10,3_prime_UTR_variant,,ENST00000644695,;DOCK10,upstream_gene_variant,,ENST00000492251,;	C	ENSG00000135905	ENST00000645028	Transcript
COL4A3	1285	.	GRCh38	chr2	227304985	227304985	+	Missense_Mutation	SNP	G	G	A	rs752254472	NA	HCI-EC-23	NORMAL	G	G	NA	NA	NA	NA	NA	NA	NA	NA	NA	NA	NA	NA	NA	NA	NA	c.4154G>A	p.Gly1385Glu	p.G1385E	ENST00000396578	47/52	NA	NA	NA	NA	NA	NA	COL4A3,missense_variant,p.Gly1385Glu,ENST00000396578,NM_000091.5;COL4A3,upstream_gene_variant,,ENST00000643388,;MFF-DT,intron_variant,,ENST00000396588,;MFF-DT,intron_variant,,ENST00000433324,;MFF-DT,intron_variant,,ENST00000437673,;MFF-DT,intron_variant,,ENST00000439598,;MFF-DT,intron_variant,,ENST00000606119,;MFF-DT,intron_variant,,ENST00000656540,;MFF-DT,intron_variant,,ENST00000656707,;MFF-DT,…	A	ENSG00000169031	ENST00000396578	Transcript
AGFG1	3267	.	GRCh38	chr2	227531191	227531191	+	Frame_Shift_Del	DEL	T	T	-	novel	NA	HCI-EC-23	NORMAL	T	T	NA	NA	NA	NA	NA	NA	NA	NA	NA	NA	NA	NA	NA	NA	NA	c.798del	p.Gln267SerfsTer36	p.Q267Sfs*36	ENST00000409979	6/14	NA	NA	NA	NA	NA	NA	AGFG1,frameshift_variant,p.Gln267SerfsTer12,ENST00000310078,NM_004504.5;AGFG1,frameshift_variant,p.Gln267SerfsTer12,ENST00000409315,;AGFG1,frameshift_variant,p.Gln267SerfsTer36,ENST00000409979,NM_001135187.2;AGFG1,frameshift_variant,p.Gln267SerfsTer12,ENST00000409171,NM_001135188.2;AGFG1,frameshift_variant,p.Gln189SerfsTer12,ENST00000456594,;AGFG1,intron_variant,,ENST00000373671,NM_001135189.2;	-	ENSG00000173744	ENST00000409979	Transcript
SPHKAP	80309	.	GRCh38	chr2	228021908	228021908	+	Missense_Mutation	SNP	C	C	T	rs376987429	NA	HCI-EC-23	NORMAL	C	C	NA	NA	NA	NA	NA	NA	NA	NA	NA	NA	NA	NA	NA	NA	NA	c.500G>A	p.Ser167Asn	p.S167N	ENST00000392056	6/12	NA	NA	NA	NA	NA	NA	SPHKAP,missense_variant,p.Ser167Asn,ENST00000392056,NM_001142644.2;SPHKAP,missense_variant,p.Ser167Asn,ENST00000344657,NM_030623.3;	T	ENSG00000153820	ENST00000392056	Transcript
NMUR1	10316	.	GRCh38	chr2	231525112	231525112	+	Silent	SNP	C	C	T	rs768631781	NA	HCI-EC-23	NORMAL	C	C	NA	NA	NA	NA	NA	NA	NA	NA	NA	NA	NA	NA	NA	NA	NA	c.1212G>A	p.Leu404=	p.L404=	ENST00000305141	3/3	NA	NA	NA	NA	NA	NA	NMUR1,synonymous_variant,p.Leu404=,ENST00000305141,NM_006056.5;AC017104.5,upstream_gene_variant,,ENST00000671602,;,regulatory_region_variant,,ENSR00000639716,;	T	ENSG00000171596	ENST00000305141	Transcript
PTMA	728026	.	GRCh38	chr2	231712823	231712840	+	In_Frame_Del	DEL	AGAAGCAGAAGACCGACG	AGAAGCAGAAGACCGACG	-	novel	NA	HCI-EC-23	NORMAL	AGAAGCAGAAGACCGACG	AGAAGCAGAAGACCGACG	NA	NA	NA	NA	NA	NA	NA	NA	NA	NA	NA	NA	NA	NA	NA	c.420_437del	p.Lys141_Glu146del	p.K141_E146del	ENST00000412128	5/5	NA	NA	NA	NA	NA	NA	PTMA,inframe_deletion,p.Lys103_Glu108del,ENST00000409115,NM_002823.5;PTMA,inframe_deletion,p.Lys104_Glu109del,ENST00000341369,NM_001099285.2;PTMA,inframe_deletion,p.Lys100_Glu105del,ENST00000409683,;PTMA,inframe_deletion,p.Lys141_Glu146del,ENST00000412128,;PTMA,inframe_deletion,p.Lys129_Glu134del,ENST00000410064,;PTMA,inframe_deletion,p.Lys124_Glu129del,ENST00000409321,;PTMA,downstream_gene_varia…	-	ENSG00000187514	ENST00000412128	Transcript
INPP5D	3635	.	GRCh38	chr2	233169381	233169381	+	Silent	SNP	A	A	G	rs764213570	NA	HCI-EC-23	NORMAL	A	A	NA	NA	NA	NA	NA	NA	NA	NA	NA	NA	NA	NA	NA	NA	NA	c.1632A>G	p.Ser544=	p.S544=	ENST00000445964	14/27	NA	NA	NA	NA	NA	NA	INPP5D,synonymous_variant,p.Ser543=,ENST00000359570,NM_005541.5;INPP5D,synonymous_variant,p.Ser544=,ENST00000445964,NM_001017915.3;INPP5D,synonymous_variant,p.Ser165=,ENST00000415617,;INPP5D,non_coding_transcript_exon_variant,,ENST00000472517,;INPP5D,upstream_gene_variant,,ENST00000465281,;INPP5D,upstream_gene_variant,,ENST00000480983,;INPP5D,downstream_gene_variant,,ENST00000493078,;INPP5D,upstr…	G	ENSG00000168918	ENST00000445964	Transcript
SH3BP4	23677	.	GRCh38	chr2	235042079	235042079	+	Missense_Mutation	SNP	C	C	T	rs1395585336	NA	HCI-EC-23	NORMAL	C	C	NA	NA	NA	NA	NA	NA	NA	NA	NA	NA	NA	NA	NA	NA	NA	c.1310C>T	p.Thr437Met	p.T437M	ENST00000409212	4/6	NA	NA	NA	NA	NA	NA	SH3BP4,missense_variant,p.Thr437Met,ENST00000409212,;SH3BP4,missense_variant,p.Thr437Met,ENST00000392011,NM_014521.3,NM_001371302.1,NM_001371305.1,NM_001371306.1;SH3BP4,missense_variant,p.Thr437Met,ENST00000344528,NM_001371303.1,NM_001371304.1;SH3BP4,downstream_gene_variant,,ENST00000416021,;SH3BP4,downstream_gene_variant,,ENST00000444916,;SH3BP4,downstream_gene_variant,,ENST00000446904,;SH3BP4,d…	T	ENSG00000130147	ENST00000409212	Transcript
COL6A3	1293	.	GRCh38	chr2	237366876	237366876	+	Frame_Shift_Del	DEL	C	C	-		NA	HCI-EC-23	NORMAL	C	C	NA	NA	NA	NA	NA	NA	NA	NA	NA	NA	NA	NA	NA	NA	NA	c.5311del	p.Val1771SerfsTer8	p.V1771Sfs*8	ENST00000295550	11/44	NA	NA	NA	NA	NA	NA	COL6A3,frameshift_variant,p.Val1771SerfsTer8,ENST00000295550,NM_004369.4;COL6A3,frameshift_variant,p.Val1565SerfsTer8,ENST00000353578,NM_057167.3;COL6A3,frameshift_variant,p.Val1565SerfsTer8,ENST00000409809,;COL6A3,frameshift_variant,p.Val1164SerfsTer8,ENST00000472056,NM_057166.5;COL6A3,frameshift_variant,p.Val1164SerfsTer8,ENST00000347401,;COL6A3,downstream_gene_variant,,ENST00000392003,NM_05716…	-	ENSG00000163359	ENST00000295550	Transcript
KLHL30	377007	.	GRCh38	chr2	238144965	238144965	+	Missense_Mutation	SNP	T	T	C	novel	NA	HCI-EC-23	NORMAL	T	T	NA	NA	NA	NA	NA	NA	NA	NA	NA	NA	NA	NA	NA	NA	NA	c.971T>C	p.Leu324Pro	p.L324P	ENST00000409223	4/8	NA	NA	NA	NA	NA	NA	KLHL30,missense_variant,p.Leu324Pro,ENST00000409223,NM_198582.4;,regulatory_region_variant,,ENSR00001046882,;	C	ENSG00000168427	ENST00000409223	Transcript
ERFE	151176	.	GRCh38	chr2	238165669	238165669	+	Silent	SNP	C	C	T	rs763158894	NA	HCI-EC-23	NORMAL	C	C	NA	NA	NA	NA	NA	NA	NA	NA	NA	NA	NA	NA	NA	NA	NA	c.951C>T	p.Gly317=	p.G317=	ENST00000546354	7/8	NA	NA	NA	NA	NA	NA	ERFE,synonymous_variant,p.Gly317=,ENST00000546354,NM_001291832.2;ERFE,synonymous_variant,p.Gly26=,ENST00000357303,;ERFE,synonymous_variant,p.Gly31=,ENST00000344233,;ILKAP,downstream_gene_variant,,ENST00000254654,NM_030768.3;ILKAP,downstream_gene_variant,,ENST00000450411,;ILKAP,downstream_gene_variant,,ENST00000612675,;ILKAP,downstream_gene_variant,,ENST00000622223,;ERFE,non_coding_transcript_exon…	T	ENSG00000178752	ENST00000546354	Transcript
ANKMY1	51281	.	GRCh38	chr2	240554866	240554866	+	Missense_Mutation	SNP	C	C	A	novel	NA	HCI-EC-23	NORMAL	C	C	NA	NA	NA	NA	NA	NA	NA	NA	NA	NA	NA	NA	NA	NA	NA	c.336G>T	p.Glu112Asp	p.E112D	ENST00000401804	3/18	NA	NA	NA	NA	NA	NA	ANKMY1,missense_variant,p.Glu23Asp,ENST00000405002,NM_001354026.1;ANKMY1,missense_variant,p.Glu112Asp,ENST00000401804,NM_001354023.2,NM_001282771.3;ANKMY1,missense_variant,p.Glu23Asp,ENST00000272972,NM_001354024.2,NM_016552.5;ANKMY1,missense_variant,p.Glu23Asp,ENST00000391987,;ANKMY1,missense_variant,p.Glu191Asp,ENST00000403283,NM_001308375.2;ANKMY1,missense_variant,p.Glu112Asp,ENST00000361678,NM…	A	ENSG00000144504	ENST00000401804	Transcript
KIF1A	547	.	GRCh38	chr2	240740073	240740073	+	Missense_Mutation	SNP	G	G	A	rs201684653	NA	HCI-EC-23	NORMAL	G	G	NA	NA	NA	NA	NA	NA	NA	NA	NA	NA	NA	NA	NA	NA	NA	c.3886C>T	p.Arg1296Cys	p.R1296C	ENST00000404283	37/50	NA	NA	NA	NA	NA	NA	KIF1A,missense_variant,p.Arg1296Cys,ENST00000498729,NM_001244008.2,NM_001379631.1;KIF1A,missense_variant,p.Arg1195Cys,ENST00000649096,NM_001379653.1,NM_001379640.1,NM_001379641.1,NM_004321.8,NM_001379637.1,NM_001379651.1;KIF1A,missense_variant,p.Arg1195Cys,ENST00000320389,NM_001379639.1;KIF1A,missense_variant,p.Arg1204Cys,ENST00000648364,NM_001320705.2;KIF1A,missense_variant,p.Arg1204Cys,ENST0000…	A	ENSG00000130294	ENST00000404283	Transcript
ATG4B	23192	.	GRCh38	chr2	241655330	241655330	+	Missense_Mutation	SNP	G	G	A	rs571586050	NA	HCI-EC-23	NORMAL	G	G	NA	NA	NA	NA	NA	NA	NA	NA	NA	NA	NA	NA	NA	NA	NA	c.445G>A	p.Ala149Thr	p.A149T	ENST00000404914	6/13	NA	NA	NA	NA	NA	NA	ATG4B,missense_variant,p.Ala149Thr,ENST00000405546,NM_178326.3;ATG4B,missense_variant,p.Ala149Thr,ENST00000404914,NM_013325.5;ATG4B,missense_variant,p.Ala75Thr,ENST00000402096,;ATG4B,intron_variant,,ENST00000400771,;ATG4B,downstream_gene_variant,,ENST00000419606,;ATG4B,downstream_gene_variant,,ENST00000625810,;ATG4B,non_coding_transcript_exon_variant,,ENST00000430617,;ATG4B,downstream_gene_varian…	A	ENSG00000168397	ENST00000404914	Transcript
CNTN4	152330	.	GRCh38	chr3	3040171	3040171	+	Silent	SNP	C	C	T	rs759842301	NA	HCI-EC-23	NORMAL	C	C	NA	NA	NA	NA	NA	NA	NA	NA	NA	NA	NA	NA	NA	NA	NA	c.2298C>T	p.Ser766=	p.S766=	ENST00000397461	19/24	NA	NA	NA	NA	NA	NA	CNTN4,synonymous_variant,p.Ser766=,ENST00000397461,NM_001206955.1;CNTN4,synonymous_variant,p.Ser766=,ENST00000418658,NM_001350095.1,NM_175607.3;CNTN4,synonymous_variant,p.Ser766=,ENST00000427331,;CNTN4,synonymous_variant,p.Ser438=,ENST00000397459,NM_175613.2,NM_001206956.1;CNTN4-AS1,non_coding_transcript_exon_variant,,ENST00000442749,;CNTN4-AS1,downstream_gene_variant,,ENST00000629672,;CNTN4,3_pr…	T	ENSG00000144619	ENST00000397461	Transcript
RAD18	56852	.	GRCh38	chr3	8902415	8902415	+	Missense_Mutation	SNP	T	T	A	rs200199070	NA	HCI-EC-23	NORMAL	T	T	NA	NA	NA	NA	NA	NA	NA	NA	NA	NA	NA	NA	NA	NA	NA	c.1133A>T	p.Asp378Val	p.D378V	ENST00000264926	10/13	NA	NA	NA	NA	NA	NA	RAD18,missense_variant,p.Asp378Val,ENST00000264926,NM_020165.4;RAD18,missense_variant,p.Asp15Val,ENST00000427329,;RAD18,upstream_gene_variant,,ENST00000429790,;RAD18,3_prime_UTR_variant,,ENST00000415439,;RAD18,non_coding_transcript_exon_variant,,ENST00000473069,;	A	ENSG00000070950	ENST00000264926	Transcript
SETD5	55209	.	GRCh38	chr3	9475901	9475901	+	Missense_Mutation	SNP	C	C	T	rs771249741	NA	HCI-EC-23	NORMAL	C	C	NA	NA	NA	NA	NA	NA	NA	NA	NA	NA	NA	NA	NA	NA	NA	c.4196C>T	p.Ser1399Leu	p.S1399L	ENST00000407969	21/21	NA	NA	NA	NA	NA	NA	SETD5,missense_variant,p.Ser1380Leu,ENST00000402198,NM_001080517.3,NM_001349451.2,NM_001292043.2;SETD5,missense_variant,p.Ser1380Leu,ENST00000406341,;SETD5,missense_variant,p.Ser1399Leu,ENST00000407969,;SETD5,intron_variant,,ENST00000399686,;SETD5,downstream_gene_variant,,ENST00000421188,;SETD5,downstream_gene_variant,,ENST00000479538,;SETD5,3_prime_UTR_variant,,ENST00000666307,;SETD5,3_prime_UTR…	T	ENSG00000168137	ENST00000407969	Transcript
BRPF1	7862	.	GRCh38	chr3	9739123	9739123	+	Nonsense_Mutation	SNP	C	C	T		NA	HCI-EC-23	NORMAL	C	C	NA	NA	NA	NA	NA	NA	NA	NA	NA	NA	NA	NA	NA	NA	NA	c.718C>T	p.Gln240Ter	p.Q240*	ENST00000672515	2/12	NA	NA	NA	NA	NA	NA	BRPF1,stop_gained,p.Gln242Ter,ENST00000383829,NM_001003694.2;BRPF1,stop_gained,p.Gln242Ter,ENST00000424362,NM_001319050.1;BRPF1,stop_gained,p.Gln242Ter,ENST00000457855,NM_004634.2;BRPF1,stop_gained,p.Gln242Ter,ENST00000433861,NM_001319049.1;BRPF1,stop_gained,p.Gln240Ter,ENST00000672515,;BRPF1,downstream_gene_variant,,ENST00000420291,;BRPF1,downstream_gene_variant,,ENST00000426583,;BRPF1,stop_gain…	T	ENSG00000156983	ENST00000672515	Transcript
CRELD1	78987	.	GRCh38	chr3	9943943	9943943	+	Silent	SNP	C	C	A		NA	HCI-EC-23	NORMAL	C	C	NA	NA	NA	NA	NA	NA	NA	NA	NA	NA	NA	NA	NA	NA	NA	c.1090C>A	p.Arg364=	p.R364=	ENST00000326434	11/12	NA	NA	NA	NA	NA	NA	CRELD1,synonymous_variant,p.Arg364=,ENST00000326434,NM_001374317.1,NM_001031717.4,NM_001374318.1;CRELD1,intron_variant,,ENST00000383811,NM_001374316.1,NM_015513.6,NM_001374320.1;CRELD1,intron_variant,,ENST00000397170,;CRELD1,intron_variant,,ENST00000435417,;CRELD1,intron_variant,,ENST00000452070,NM_001077415.3,NM_001374319.1;CRELD1,intron_variant,,ENST00000673935,;PRRT3,downstream_gene_variant,,E…	A	ENSG00000163703	ENST00000326434	Transcript
SLC6A1	6529	.	GRCh38	chr3	11017360	11017360	+	Missense_Mutation	SNP	G	G	A	rs766945941	NA	HCI-EC-23	NORMAL	G	G	NA	NA	NA	NA	NA	NA	NA	NA	NA	NA	NA	NA	NA	NA	NA	c.149G>A	p.Arg50His	p.R50H	ENST00000644803	1/14	NA	NA	NA	NA	NA	NA	SLC6A1,missense_variant,p.Arg50His,ENST00000643396,;SLC6A1,missense_variant,p.Arg50His,ENST00000645974,;SLC6A1,missense_variant,p.Arg50His,ENST00000646570,;SLC6A1,missense_variant,p.Arg50His,ENST00000642515,;SLC6A1,missense_variant,p.Arg50His,ENST00000642820,;SLC6A1,missense_variant,p.Arg50His,ENST00000645054,;SLC6A1,missense_variant,p.Arg50His,ENST00000646060,;SLC6A1,missense_variant,p.Arg50His,…	A	ENSG00000157103	ENST00000644803	Transcript
ATG7	10533	.	GRCh38	chr3	11360684	11360684	+	Missense_Mutation	SNP	C	C	A	novel	NA	HCI-EC-23	NORMAL	C	C	NA	NA	NA	NA	NA	NA	NA	NA	NA	NA	NA	NA	NA	NA	NA	c.1583C>A	p.Pro528His	p.P528H	ENST00000354449	14/19	NA	NA	NA	NA	NA	NA	ATG7,missense_variant,p.Pro528His,ENST00000354449,NM_001349238.2,NM_001349232.2,NM_001349233.2,NM_001349235.2,NM_001349234.2,NM_006395.3,NM_001349237.2,NM_001349236.2;ATG7,missense_variant,p.Pro528His,ENST00000354956,NM_001136031.3;ATG7,missense_variant,p.Pro489His,ENST00000446450,NM_001144912.2;ATG7,upstream_gene_variant,,ENST00000414717,;ATG7,upstream_gene_variant,,ENST00000427759,;ATG7,upstrea…	A	ENSG00000197548	ENST00000354449	Transcript
SYN2	0	.	GRCh38	chr3	12004665	12004665	+	Silent	SNP	G	G	A	novel	NA	HCI-EC-23	NORMAL	G	G	NA	NA	NA	NA	NA	NA	NA	NA	NA	NA	NA	NA	NA	NA	NA	c.114G>A	p.Pro38=	p.P38=	ENST00000621198	1/13	NA	NA	NA	NA	NA	NA	SYN2,synonymous_variant,p.Pro38=,ENST00000620175,NM_003178.5;SYN2,synonymous_variant,p.Pro38=,ENST00000621198,NM_133625.6;,regulatory_region_variant,,ENSR00000148579,;	A	ENSG00000157152	ENST00000621198	Transcript
CAND2	23066	.	GRCh38	chr3	12817531	12817531	+	Silent	SNP	C	C	T	novel	NA	HCI-EC-23	NORMAL	C	C	NA	NA	NA	NA	NA	NA	NA	NA	NA	NA	NA	NA	NA	NA	NA	c.2599C>T	p.Leu867=	p.L867=	ENST00000456430	10/15	NA	NA	NA	NA	NA	NA	CAND2,synonymous_variant,p.Leu867=,ENST00000456430,NM_001162499.2;CAND2,synonymous_variant,p.Leu774=,ENST00000295989,NM_012298.3;CAND2,3_prime_UTR_variant,,ENST00000650119,;CAND2,downstream_gene_variant,,ENST00000446928,;,regulatory_region_variant,,ENSR00000677651,;	T	ENSG00000144712	ENST00000456430	Transcript
IQSEC1	9922	.	GRCh38	chr3	12922211	12922211	+	Missense_Mutation	SNP	T	T	C	rs1467465738	NA	HCI-EC-23	NORMAL	T	T	NA	NA	NA	NA	NA	NA	NA	NA	NA	NA	NA	NA	NA	NA	NA	c.2086A>G	p.Met696Val	p.M696V	ENST00000648114	7/16	NA	NA	NA	NA	NA	NA	IQSEC1,missense_variant,p.Met588Val,ENST00000613206,NM_001134382.3;IQSEC1,missense_variant,p.Met603Val,ENST00000646269,;IQSEC1,missense_variant,p.Met602Val,ENST00000273221,NM_014869.8;IQSEC1,missense_variant,p.Met696Val,ENST00000648114,NM_001376938.2;IQSEC1,missense_variant,p.Met480Val,ENST00000618604,NM_001330619.3;IQSEC1,missense_variant,p.Met480Val,ENST00000648386,;IQSEC1,missense_variant,p.Me…	C	ENSG00000144711	ENST00000648114	Transcript
GRIP2	0	.	GRCh38	chr3	14493795	14493795	+	Missense_Mutation	SNP	C	C	T	novel	NA	HCI-EC-23	NORMAL	C	C	NA	NA	NA	NA	NA	NA	NA	NA	NA	NA	NA	NA	NA	NA	NA	c.3293G>A	p.Cys1098Tyr	p.C1098Y	ENST00000619221	25/25	NA	NA	NA	NA	NA	NA	GRIP2,missense_variant,p.Cys1098Tyr,ENST00000619221,;GRIP2,missense_variant,p.Cys1001Tyr,ENST00000621039,NM_001080423.4;GRIP2,missense_variant,p.Cys1006Tyr,ENST00000637182,;SLC6A6,downstream_gene_variant,,ENST00000613060,NM_001134367.3;SLC6A6,downstream_gene_variant,,ENST00000622186,NM_003043.5;GRIP2,3_prime_UTR_variant,,ENST00000430219,;SLC6A6,downstream_gene_variant,,ENST00000618278,;SLC6A6,dow…	T	ENSG00000144596	ENST00000619221	Transcript
GRIP2	0	.	GRCh38	chr3	14494920	14494921	+	Frame_Shift_Ins	INS	-	-	T	novel	NA	HCI-EC-23	NORMAL	-	-	NA	NA	NA	NA	NA	NA	NA	NA	NA	NA	NA	NA	NA	NA	NA	c.3183dup	p.Gly1062ArgfsTer10	p.G1062Rfs*10	ENST00000619221	24/25	NA	NA	NA	NA	NA	NA	GRIP2,frameshift_variant,p.Gly1062ArgfsTer10,ENST00000619221,;GRIP2,frameshift_variant,p.Gly965ArgfsTer10,ENST00000621039,NM_001080423.4;GRIP2,frameshift_variant,p.Gly970ArgfsTer10,ENST00000637182,;GRIP2,3_prime_UTR_variant,,ENST00000430219,;	T	ENSG00000144596	ENST00000619221	Transcript
GRIP2	0	.	GRCh38	chr3	14525874	14525874	+	Missense_Mutation	SNP	G	G	A	rs753399269	NA	HCI-EC-23	NORMAL	G	G	NA	NA	NA	NA	NA	NA	NA	NA	NA	NA	NA	NA	NA	NA	NA	c.389C>T	p.Ala130Val	p.A130V	ENST00000619221	3/25	NA	NA	NA	NA	NA	NA	GRIP2,missense_variant,p.Ala130Val,ENST00000619221,;GRIP2,missense_variant,p.Ala33Val,ENST00000621039,NM_001080423.4;GRIP2,missense_variant,p.Ala38Val,ENST00000637182,;GRIP2,missense_variant,p.Ala40Val,ENST00000637939,;GRIP2,non_coding_transcript_exon_variant,,ENST00000422481,;GRIP2,non_coding_transcript_exon_variant,,ENST00000413414,;,regulatory_region_variant,,ENSR00000678246,;	A	ENSG00000144596	ENST00000619221	Transcript
NR2C2	7182	.	GRCh38	chr3	15042842	15042842	+	Missense_Mutation	SNP	G	G	A	novel	NA	HCI-EC-23	NORMAL	G	G	NA	NA	NA	NA	NA	NA	NA	NA	NA	NA	NA	NA	NA	NA	NA	c.1682G>A	p.Arg561Gln	p.R561Q	ENST00000617312	14/14	NA	NA	NA	NA	NA	NA	NR2C2,missense_variant,p.Arg561Gln,ENST00000617312,;NR2C2,missense_variant,p.Arg542Gln,ENST00000425241,NM_001291694.2;NR2C2,missense_variant,p.Arg561Gln,ENST00000323373,NM_003298.5;NR2C2,missense_variant,p.Arg542Gln,ENST00000393102,;NR2C2,missense_variant,p.Arg542Gln,ENST00000406272,;NR2C2,intron_variant,,ENST00000413194,;NR2C2,intron_variant,,ENST00000439011,;NR2C2,non_coding_transcript_exon_var…	A	ENSG00000177463	ENST00000617312	Transcript
PLCL2	23228	.	GRCh38	chr3	16885062	16885062	+	Missense_Mutation	SNP	G	G	A	rs1228277096	NA	HCI-EC-23	NORMAL	G	G	NA	NA	NA	NA	NA	NA	NA	NA	NA	NA	NA	NA	NA	NA	NA	c.23G>A	p.Gly8Asp	p.G8D	ENST00000615277	1/6	NA	NA	NA	NA	NA	NA	PLCL2,missense_variant,p.Gly8Asp,ENST00000615277,NM_001144382.2;PLCL2,intron_variant,,ENST00000460467,;,regulatory_region_variant,,ENSR00000678863,;,TF_binding_site_variant,,ENSM00205607911,;	A	ENSG00000154822	ENST00000615277	Transcript
SATB1	6304	.	GRCh38	chr3	18349194	18349194	+	Silent	SNP	G	G	A	rs202103426	NA	HCI-EC-23	NORMAL	G	G	NA	NA	NA	NA	NA	NA	NA	NA	NA	NA	NA	NA	NA	NA	NA	c.2364C>T	p.Asp788=	p.D788=	ENST00000417717	12/12	NA	NA	NA	NA	NA	NA	SATB1,synonymous_variant,p.Asp756=,ENST00000338745,NM_001322874.2,NM_001322872.2,NM_001322876.2,NM_001322873.2,NM_002971.6,NM_001322875.1;SATB1,synonymous_variant,p.Asp788=,ENST00000417717,NM_001322871.2,NM_001195470.3;SATB1,synonymous_variant,p.Asp756=,ENST00000454909,NM_001131010.4;TBC1D5,intron_variant,,ENST00000414318,;SATB1,non_coding_transcript_exon_variant,,ENST00000606296,;SATB1,downstrea…	A	ENSG00000182568	ENST00000417717	Transcript
SATB1	6304	.	GRCh38	chr3	18394549	18394549	+	Silent	SNP	G	G	A	rs751682517	NA	HCI-EC-23	NORMAL	G	G	NA	NA	NA	NA	NA	NA	NA	NA	NA	NA	NA	NA	NA	NA	NA	c.1119C>T	p.Ser373=	p.S373=	ENST00000417717	7/12	NA	NA	NA	NA	NA	NA	SATB1,synonymous_variant,p.Ser373=,ENST00000338745,NM_001322874.2,NM_001322872.2,NM_001322876.2,NM_001322873.2,NM_002971.6,NM_001322875.1;SATB1,synonymous_variant,p.Ser373=,ENST00000417717,NM_001322871.2,NM_001195470.3;SATB1,synonymous_variant,p.Ser373=,ENST00000454909,NM_001131010.4;SATB1,downstream_gene_variant,,ENST00000440737,;SATB1,downstream_gene_variant,,ENST00000475083,;TBC1D5,intron_vari…	A	ENSG00000182568	ENST00000417717	Transcript
KCNH8	131096	.	GRCh38	chr3	19281320	19281320	+	Frame_Shift_Del	DEL	A	A	-	rs1559457175	NA	HCI-EC-23	NORMAL	A	A	NA	NA	NA	NA	NA	NA	NA	NA	NA	NA	NA	NA	NA	NA	NA	c.438del	p.Glu147LysfsTer40	p.E147Kfs*40	ENST00000328405	3/16	NA	NA	NA	NA	NA	NA	KCNH8,frameshift_variant,p.Glu147LysfsTer40,ENST00000328405,NM_144633.3;KCNH8,frameshift_variant,p.Glu147LysfsTer40,ENST00000452398,;	-	ENSG00000183960	ENST00000328405	Transcript
RPL15	6138	.	GRCh38	chr3	23919357	23919357	+	Silent	SNP	G	G	A	novel	NA	HCI-EC-23	NORMAL	G	G	NA	NA	NA	NA	NA	NA	NA	NA	NA	NA	NA	NA	NA	NA	NA	c.471G>A	p.Lys157=	p.K157=	ENST00000611050	4/4	NA	NA	NA	NA	NA	NA	RPL15,synonymous_variant,p.Lys157=,ENST00000611050,NM_001253379.2;RPL15,synonymous_variant,p.Lys157=,ENST00000413699,NM_001253380.2,NM_001253382.2,NM_001253383.3;RPL15,synonymous_variant,p.Lys157=,ENST00000307839,NM_002948.5;RPL15,synonymous_variant,p.Lys157=,ENST00000415719,;RPL15,synonymous_variant,p.Lys157=,ENST00000644185,;RPL15,synonymous_variant,p.Lys157=,ENST00000354811,;RPL15,synonymous_v…	A	ENSG00000174748	ENST00000611050	Transcript
RPL15	6138	.	GRCh38	chr3	23919387	23919387	+	Silent	SNP	A	A	T	novel	NA	HCI-EC-23	NORMAL	A	A	NA	NA	NA	NA	NA	NA	NA	NA	NA	NA	NA	NA	NA	NA	NA	c.501A>T	p.Ala167=	p.A167=	ENST00000611050	4/4	NA	NA	NA	NA	NA	NA	RPL15,synonymous_variant,p.Ala167=,ENST00000611050,NM_001253379.2;RPL15,synonymous_variant,p.Ala167=,ENST00000413699,NM_001253380.2,NM_001253382.2,NM_001253383.3;RPL15,synonymous_variant,p.Ala167=,ENST00000307839,NM_002948.5;RPL15,synonymous_variant,p.Ala167=,ENST00000415719,;RPL15,synonymous_variant,p.Ala167=,ENST00000644185,;RPL15,synonymous_variant,p.Ala167=,ENST00000354811,;RPL15,synonymous_v…	T	ENSG00000174748	ENST00000611050	Transcript
RPL15	6138	.	GRCh38	chr3	23919444	23919444	+	Silent	SNP	C	C	T	rs3951706	NA	HCI-EC-23	NORMAL	C	C	NA	NA	NA	NA	NA	NA	NA	NA	NA	NA	NA	NA	NA	NA	NA	c.558C>T	p.Gly186=	p.G186=	ENST00000611050	4/4	NA	NA	NA	NA	NA	NA	RPL15,synonymous_variant,p.Gly186=,ENST00000611050,NM_001253379.2;RPL15,synonymous_variant,p.Gly186=,ENST00000413699,NM_001253380.2,NM_001253382.2,NM_001253383.3;RPL15,synonymous_variant,p.Gly186=,ENST00000307839,NM_002948.5;RPL15,synonymous_variant,p.Gly186=,ENST00000415719,;RPL15,synonymous_variant,p.Gly186=,ENST00000644185,;RPL15,synonymous_variant,p.Gly186=,ENST00000354811,;RPL15,synonymous_v…	T	ENSG00000174748	ENST00000611050	Transcript
RPL15	6138	.	GRCh38	chr3	23919447	23919447	+	Silent	SNP	T	T	C	novel	NA	HCI-EC-23	NORMAL	T	T	NA	NA	NA	NA	NA	NA	NA	NA	NA	NA	NA	NA	NA	NA	NA	c.561T>C	p.Ser187=	p.S187=	ENST00000611050	4/4	NA	NA	NA	NA	NA	NA	RPL15,synonymous_variant,p.Ser187=,ENST00000611050,NM_001253379.2;RPL15,synonymous_variant,p.Ser187=,ENST00000413699,NM_001253380.2,NM_001253382.2,NM_001253383.3;RPL15,synonymous_variant,p.Ser187=,ENST00000307839,NM_002948.5;RPL15,synonymous_variant,p.Ser187=,ENST00000415719,;RPL15,synonymous_variant,p.Ser187=,ENST00000644185,;RPL15,synonymous_variant,p.Ser187=,ENST00000354811,;RPL15,synonymous_v…	C	ENSG00000174748	ENST00000611050	Transcript
RPL15	6138	.	GRCh38	chr3	23919453	23919453	+	Silent	SNP	G	G	T	novel	NA	HCI-EC-23	NORMAL	G	G	NA	NA	NA	NA	NA	NA	NA	NA	NA	NA	NA	NA	NA	NA	NA	c.567G>T	p.Arg189=	p.R189=	ENST00000611050	4/4	NA	NA	NA	NA	NA	NA	RPL15,synonymous_variant,p.Arg189=,ENST00000611050,NM_001253379.2;RPL15,synonymous_variant,p.Arg189=,ENST00000413699,NM_001253380.2,NM_001253382.2,NM_001253383.3;RPL15,synonymous_variant,p.Arg189=,ENST00000307839,NM_002948.5;RPL15,synonymous_variant,p.Arg189=,ENST00000415719,;RPL15,synonymous_variant,p.Arg189=,ENST00000644185,;RPL15,synonymous_variant,p.Arg189=,ENST00000354811,;RPL15,synonymous_v…	T	ENSG00000174748	ENST00000611050	Transcript
RPL15	6138	.	GRCh38	chr3	23919459	23919459	+	Silent	SNP	T	T	C	novel	NA	HCI-EC-23	NORMAL	T	T	NA	NA	NA	NA	NA	NA	NA	NA	NA	NA	NA	NA	NA	NA	NA	c.573T>C	p.Ala191=	p.A191=	ENST00000611050	4/4	NA	NA	NA	NA	NA	NA	RPL15,synonymous_variant,p.Ala191=,ENST00000611050,NM_001253379.2;RPL15,synonymous_variant,p.Ala191=,ENST00000413699,NM_001253380.2,NM_001253382.2,NM_001253383.3;RPL15,synonymous_variant,p.Ala191=,ENST00000307839,NM_002948.5;RPL15,synonymous_variant,p.Ala191=,ENST00000415719,;RPL15,synonymous_variant,p.Ala191=,ENST00000644185,;RPL15,synonymous_variant,p.Ala191=,ENST00000354811,;RPL15,synonymous_v…	C	ENSG00000174748	ENST00000611050	Transcript
NEK10	152110	.	GRCh38	chr3	27202464	27202464	+	Frame_Shift_Del	DEL	G	G	-	novel	NA	HCI-EC-23	NORMAL	G	G	NA	NA	NA	NA	NA	NA	NA	NA	NA	NA	NA	NA	NA	NA	NA	c.2184del	p.Phe729SerfsTer13	p.F729Sfs*13	ENST00000429845	25/39	NA	NA	NA	NA	NA	NA	NEK10,frameshift_variant,p.Phe729SerfsTer13,ENST00000429845,NM_152534.4;NEK10,frameshift_variant,p.Phe41SerfsTer13,ENST00000295720,NM_001304384.1;NEK10,frameshift_variant,p.Phe41SerfsTer13,ENST00000383771,NM_001031741.3;NEK10,frameshift_variant,p.Phe32SerfsTer13,ENST00000383770,;NEK10,non_coding_transcript_exon_variant,,ENST00000574215,;	-	ENSG00000163491	ENST00000429845	Transcript
STT3B	201595	.	GRCh38	chr3	31623708	31623708	+	Frame_Shift_Del	DEL	A	A	-	novel	NA	HCI-EC-23	NORMAL	A	A	NA	NA	NA	NA	NA	NA	NA	NA	NA	NA	NA	NA	NA	NA	NA	c.1579del	p.Thr527LeufsTer5	p.T527Lfs*5	ENST00000295770	11/16	NA	NA	NA	NA	NA	NA	STT3B,frameshift_variant,p.Thr527LeufsTer5,ENST00000295770,NM_178862.3;STT3B,downstream_gene_variant,,ENST00000423527,;STT3B,downstream_gene_variant,,ENST00000453168,;STT3B,upstream_gene_variant,,ENST00000463044,;STT3B,downstream_gene_variant,,ENST00000436236,;	-	ENSG00000163527	ENST00000295770	Transcript
MYD88	4615	.	GRCh38	chr3	38140770	38140770	+	Missense_Mutation	SNP	G	G	A	novel	NA	HCI-EC-23	NORMAL	G	G	NA	NA	NA	NA	NA	NA	NA	NA	NA	NA	NA	NA	NA	NA	NA	c.682G>A	p.Val228Met	p.V228M	ENST00000421516	4/5	NA	NA	NA	NA	NA	NA	MYD88,stop_gained,p.Trp213Ter,ENST00000652213,NM_001374787.1,NM_001365876.1,NM_001365877.1;MYD88,stop_gained,p.Trp159Ter,ENST00000651800,NM_001172569.3;MYD88,stop_gained,p.Trp114Ter,ENST00000650112,NM_001172566.2;MYD88,missense_variant,p.Val220Met,ENST00000396334,;MYD88,missense_variant,p.Val228Met,ENST00000421516,NM_001172567.2;MYD88,missense_variant,p.Val220Met,ENST00000650905,NM_002468.5;MYD88…	A	ENSG00000172936	ENST00000421516	Transcript
XIRP1	165904	.	GRCh38	chr3	39189339	39189339	+	Missense_Mutation	SNP	G	G	A	rs142529698	NA	HCI-EC-23	NORMAL	G	G	NA	NA	NA	NA	NA	NA	NA	NA	NA	NA	NA	NA	NA	NA	NA	c.107C>T	p.Pro36Leu	p.P36L	ENST00000340369	2/2	NA	NA	NA	NA	NA	NA	XIRP1,missense_variant,p.Pro36Leu,ENST00000340369,NM_194293.4;XIRP1,missense_variant,p.Pro36Leu,ENST00000396251,NM_001198621.4;XIRP1,intron_variant,,ENST00000421646,NM_001351377.2;,regulatory_region_variant,,ENSR00000303545,;	A	ENSG00000168334	ENST00000340369	Transcript
MOBP	4336	.	GRCh38	chr3	39502811	39502811	+	Silent	SNP	C	C	T	novel	NA	HCI-EC-23	NORMAL	C	C	NA	NA	NA	NA	NA	NA	NA	NA	NA	NA	NA	NA	NA	NA	NA	c.555C>T	p.Arg185=	p.R185=	ENST00000311042	4/5	NA	NA	NA	NA	NA	NA	MOBP,synonymous_variant,p.Arg185=,ENST00000311042,NM_001278322.2;MOBP,synonymous_variant,p.Arg161=,ENST00000420739,;MOBP,synonymous_variant,p.Arg161=,ENST00000441980,NM_001278323.2;MOBP,intron_variant,,ENST00000383754,NM_182935.4;MOBP,intron_variant,,ENST00000415443,;MOBP,intron_variant,,ENST00000428261,;MOBP,intron_variant,,ENST00000447324,;MOBP,downstream_gene_variant,,ENST00000436143,;MOBP,dow…	T	ENSG00000168314	ENST00000311042	Transcript
RPL14	9045	.	GRCh38	chr3	40462029	40462030	+	In_Frame_Ins	INS	-	-	CTGCTG	rs57354599	NA	HCI-EC-23	NORMAL	-	-	NA	NA	NA	NA	NA	NA	NA	NA	NA	NA	NA	NA	NA	NA	NA	c.472_477dup	p.Ala158_Ala159dup	p.A158_A159dup	ENST00000396203	6/6	NA	NA	NA	NA	NA	NA	RPL14,inframe_insertion,p.Ala158_Ala159dup,ENST00000396203,NM_001034996.3;RPL14,inframe_insertion,p.Ala158_Ala159dup,ENST00000338970,NM_003973.5;RPL14,3_prime_UTR_variant,,ENST00000416518,;RPL14,downstream_gene_variant,,ENST00000461368,;RPL14,3_prime_UTR_variant,,ENST00000435633,;RPL14,non_coding_transcript_exon_variant,,ENST00000479563,;RPL14,non_coding_transcript_exon_variant,,ENST00000481798,;…	CTGCTG	ENSG00000188846	ENST00000396203	Transcript
EXOSC7	23016	.	GRCh38	chr3	45001605	45001605	+	Missense_Mutation	SNP	C	C	T	novel	NA	HCI-EC-23	NORMAL	C	C	NA	NA	NA	NA	NA	NA	NA	NA	NA	NA	NA	NA	NA	NA	NA	c.488C>T	p.Thr163Ile	p.T163I	ENST00000265564	5/8	NA	NA	NA	NA	NA	NA	EXOSC7,missense_variant,p.Thr163Ile,ENST00000265564,NM_015004.4;EXOSC7,non_coding_transcript_exon_variant,,ENST00000461361,;EXOSC7,non_coding_transcript_exon_variant,,ENST00000491476,;EXOSC7,non_coding_transcript_exon_variant,,ENST00000468667,;CLEC3B,non_coding_transcript_exon_variant,,ENST00000490386,;EXOSC7,non_coding_transcript_exon_variant,,ENST00000482004,;EXOSC7,intron_variant,,ENST00000481…	T	ENSG00000075914	ENST00000265564	Transcript
LARS2	23395	.	GRCh38	chr3	45516171	45516171	+	Missense_Mutation	SNP	G	G	A	rs539920212	NA	HCI-EC-23	NORMAL	G	G	NA	NA	NA	NA	NA	NA	NA	NA	NA	NA	NA	NA	NA	NA	NA	c.1939G>A	p.Gly647Arg	p.G647R	ENST00000650792	16/21	NA	NA	NA	NA	NA	NA	LARS2,missense_variant,p.Gly647Arg,ENST00000650792,NM_001368263.1;LARS2,missense_variant,p.Gly647Arg,ENST00000645846,NM_015340.4;LARS2,missense_variant,p.Gly647Arg,ENST00000642274,;LARS2,missense_variant,p.Gly604Arg,ENST00000414984,;LARS2,non_coding_transcript_exon_variant,,ENST00000467936,;LARS2,3_prime_UTR_variant,,ENST00000265537,;LARS2,3_prime_UTR_variant,,ENST00000651549,;LARS2,3_prime_UTR_v…	A	ENSG00000011376	ENST00000650792	Transcript
PRSS45P	729756	.	GRCh38	chr3	46743072	46743072	+	Silent	SNP	G	G	C	novel	NA	HCI-EC-23	NORMAL	G	G	NA	NA	NA	NA	NA	NA	NA	NA	NA	NA	NA	NA	NA	NA	NA	c.534C>G	p.Ala178=	p.A178=	ENST00000442359	5/6	NA	NA	NA	NA	NA	NA	PRSS45P,splice_region_variant,p.Ala130=,ENST00000620911,;PRSS45P,synonymous_variant,p.Ala178=,ENST00000442359,;AC109583.1,intron_variant,,ENST00000460241,;AC109583.4,non_coding_transcript_exon_variant,,ENST00000641183,;	C	ENSG00000188086	ENST00000442359	Transcript
NBEAL2	23218	.	GRCh38	chr3	47001363	47001363	+	Silent	SNP	G	G	A	rs751210922	NA	HCI-EC-23	NORMAL	G	G	NA	NA	NA	NA	NA	NA	NA	NA	NA	NA	NA	NA	NA	NA	NA	c.4569G>A	p.Ala1523=	p.A1523=	ENST00000450053	29/54	NA	NA	NA	NA	NA	NA	NBEAL2,synonymous_variant,p.Ala1523=,ENST00000450053,NM_015175.3;NBEAL2,synonymous_variant,p.Ala1489=,ENST00000651747,NM_001365116.2;NBEAL2,synonymous_variant,p.Ala811=,ENST00000416683,;NBEAL2,upstream_gene_variant,,ENST00000423436,;NBEAL2,upstream_gene_variant,,ENST00000443829,;NBEAL2,non_coding_transcript_exon_variant,,ENST00000475689,;NBEAL2,upstream_gene_variant,,ENST00000441027,;NBEAL2,upstr…	A	ENSG00000160796	ENST00000450053	Transcript
CELSR3	1951	.	GRCh38	chr3	48657176	48657176	+	Silent	SNP	A	A	G	novel	NA	HCI-EC-23	NORMAL	A	A	NA	NA	NA	NA	NA	NA	NA	NA	NA	NA	NA	NA	NA	NA	NA	c.3921T>C	p.Ala1307=	p.A1307=	ENST00000164024	2/35	NA	NA	NA	NA	NA	NA	CELSR3,synonymous_variant,p.Ala1307=,ENST00000164024,NM_001407.3;,regulatory_region_variant,,ENSR00000685310,;	G	ENSG00000008300	ENST00000164024	Transcript
NCKIPSD	51517	.	GRCh38	chr3	48681380	48681380	+	Silent	SNP	C	C	A	novel	NA	HCI-EC-23	NORMAL	C	C	NA	NA	NA	NA	NA	NA	NA	NA	NA	NA	NA	NA	NA	NA	NA	c.999G>T	p.Val333=	p.V333=	ENST00000294129	5/13	NA	NA	NA	NA	NA	NA	NCKIPSD,synonymous_variant,p.Val333=,ENST00000294129,NM_016453.4;NCKIPSD,synonymous_variant,p.Val326=,ENST00000416649,NM_184231.3;NCKIPSD,synonymous_variant,p.Val333=,ENST00000439518,;NCKIPSD,synonymous_variant,p.Val69=,ENST00000415281,;NCKIPSD,upstream_gene_variant,,ENST00000413374,;NCKIPSD,downstream_gene_variant,,ENST00000426678,;NCKIPSD,downstream_gene_variant,,ENST00000453349,;NCKIPSD,downst…	A	ENSG00000213672	ENST00000294129	Transcript
QRICH1	54870	.	GRCh38	chr3	49057545	49057545	+	Missense_Mutation	SNP	G	G	T	novel	NA	HCI-EC-23	NORMAL	G	G	NA	NA	NA	NA	NA	NA	NA	NA	NA	NA	NA	NA	NA	NA	NA	c.655C>A	p.Leu219Ile	p.L219I	ENST00000395443	3/10	NA	NA	NA	NA	NA	NA	QRICH1,missense_variant,p.Leu219Ile,ENST00000395443,NM_001320584.1,NM_001320585.1,NM_198880.3;QRICH1,missense_variant,p.Leu219Ile,ENST00000357496,NM_017730.3;QRICH1,missense_variant,p.Leu219Ile,ENST00000424300,NM_001320583.1,NM_001320580.1,NM_001320582.1,NM_001320581.1;QRICH1,intron_variant,,ENST00000479449,;	T	ENSG00000198218	ENST00000395443	Transcript
BSN	8927	.	GRCh38	chr3	49654990	49654990	+	Missense_Mutation	SNP	G	G	A	novel	NA	HCI-EC-23	NORMAL	G	G	NA	NA	NA	NA	NA	NA	NA	NA	NA	NA	NA	NA	NA	NA	NA	c.5434G>A	p.Ala1812Thr	p.A1812T	ENST00000296452	5/12	NA	NA	NA	NA	NA	NA	BSN,missense_variant,p.Ala1812Thr,ENST00000296452,NM_003458.4;BSN,downstream_gene_variant,,ENST00000467456,;,regulatory_region_variant,,ENSR00000685531,;	A	ENSG00000164061	ENST00000296452	Transcript
CDHR4	389118	.	GRCh38	chr3	49793001	49793001	+	Nonsense_Mutation	SNP	C	C	T	novel	NA	HCI-EC-23	NORMAL	C	C	NA	NA	NA	NA	NA	NA	NA	NA	NA	NA	NA	NA	NA	NA	NA	c.1848G>A	p.Trp616Ter	p.W616*	ENST00000412678	14/19	NA	NA	NA	NA	NA	NA	CDHR4,stop_gained,p.Trp616Ter,ENST00000412678,NM_001007540.4;CDHR4,upstream_gene_variant,,ENST00000487666,;CDHR4,upstream_gene_variant,,ENST00000462108,;CDHR4,stop_gained,p.Trp62Ter,ENST00000460430,;	T	ENSG00000187492	ENST00000412678	Transcript
RBM6	10180	.	GRCh38	chr3	49962646	49962646	+	Frame_Shift_Del	DEL	G	G	-	novel	NA	HCI-EC-23	NORMAL	G	G	NA	NA	NA	NA	NA	NA	NA	NA	NA	NA	NA	NA	NA	NA	NA	c.10del	p.Asp4IlefsTer65	p.D4Ifs*65	ENST00000266022	2/21	NA	NA	NA	NA	NA	NA	RBM6,frameshift_variant,p.Asp4IlefsTer65,ENST00000266022,NM_005777.3;RBM6,frameshift_variant,p.Asp4IlefsTer65,ENST00000433811,;RBM6,5_prime_UTR_variant,,ENST00000443081,;RBM6,5_prime_UTR_variant,,ENST00000422955,NM_001349192.2,NM_001349193.2,NM_001349191.2,NM_001349190.2;RBM6,5_prime_UTR_variant,,ENST00000442092,NM_001349194.2,NM_001167582.2;RBM6,non_coding_transcript_exon_variant,,ENST0000044111…	-	ENSG00000004534	ENST00000266022	Transcript
HYAL3	8372	.	GRCh38	chr3	50295180	50295180	+	Silent	SNP	G	G	A	rs1455781446	NA	HCI-EC-23	NORMAL	G	G	NA	NA	NA	NA	NA	NA	NA	NA	NA	NA	NA	NA	NA	NA	NA	c.423C>T	p.Arg141=	p.R141=	ENST00000336307	2/4	NA	NA	NA	NA	NA	NA	HYAL3,synonymous_variant,p.Arg141=,ENST00000336307,NM_003549.4;HYAL3,synonymous_variant,p.Arg141=,ENST00000621157,NM_001200029.2;HYAL3,synonymous_variant,p.Arg141=,ENST00000359051,;HYAL3,synonymous_variant,p.Arg141=,ENST00000450982,NM_001200030.2;HYAL3,synonymous_variant,p.Arg141=,ENST00000435141,;HYAL3,intron_variant,,ENST00000415204,NM_001200031.2;HYAL3,intron_variant,,ENST00000513170,NM_001200…	A	ENSG00000186792	ENST00000336307	Transcript
DOCK3	1795	.	GRCh38	chr3	51315107	51315107	+	Frame_Shift_Del	DEL	A	A	-	novel	NA	HCI-EC-23	NORMAL	A	A	NA	NA	NA	NA	NA	NA	NA	NA	NA	NA	NA	NA	NA	NA	NA	c.3386del	p.Asn1129MetfsTer11	p.N1129Mfs*11	ENST00000266037	32/53	NA	NA	NA	NA	NA	NA	DOCK3,frameshift_variant,p.Asn1129MetfsTer11,ENST00000266037,NM_004947.5;	-	ENSG00000088538	ENST00000266037	Transcript
DOCK3	1795	.	GRCh38	chr3	51380173	51380173	+	Frame_Shift_Del	DEL	C	C	-	rs782552436	NA	HCI-EC-23	NORMAL	C	C	NA	NA	NA	NA	NA	NA	NA	NA	NA	NA	NA	NA	NA	NA	NA	c.5555del	p.Pro1852GlnfsTer45	p.P1852Qfs*45	ENST00000266037	52/53	NA	NA	NA	NA	NA	NA	DOCK3,frameshift_variant,p.Pro1852GlnfsTer45,ENST00000266037,NM_004947.5;,regulatory_region_variant,,ENSR00000686000,;	-	ENSG00000088538	ENST00000266037	Transcript
DCAF1	9730	.	GRCh38	chr3	51433165	51433165	+	Missense_Mutation	SNP	C	C	T	novel	NA	HCI-EC-23	NORMAL	C	C	NA	NA	NA	NA	NA	NA	NA	NA	NA	NA	NA	NA	NA	NA	NA	c.1228G>A	p.Ala410Thr	p.A410T	ENST00000423656	9/25	NA	NA	NA	NA	NA	NA	DCAF1,missense_variant,p.Ala409Thr,ENST00000504652,NM_001171904.1,NM_001349171.2;DCAF1,missense_variant,p.Ala410Thr,ENST00000423656,NM_014703.3,NM_001349170.2,NM_001349168.2,NM_001349169.2;DCAF1,intron_variant,,ENST00000335891,;	T	ENSG00000145041	ENST00000423656	Transcript
PCBP4	57060	.	GRCh38	chr3	51958937	51958937	+	Missense_Mutation	SNP	C	C	T	rs753153356	NA	HCI-EC-23	NORMAL	C	C	NA	NA	NA	NA	NA	NA	NA	NA	NA	NA	NA	NA	NA	NA	NA	c.776G>A	p.Arg259His	p.R259H	ENST00000461554	13/14	NA	NA	NA	NA	NA	NA	PCBP4,missense_variant,p.Arg259His,ENST00000461554,NM_001174100.2;PCBP4,missense_variant,p.Arg259His,ENST00000355852,NM_033008.3;PCBP4,missense_variant,p.Arg216His,ENST00000484633,;PCBP4,missense_variant,p.Arg259His,ENST00000322099,NM_033010.2;PCBP4,missense_variant,p.Arg216His,ENST00000428823,NM_020418.4;PCBP4,missense_variant,p.Arg259His,ENST00000471622,NM_001363885.1;GPR62,downstream_gene_vari…	T	ENSG00000090097	ENST00000461554	Transcript
ABHD14A-ACY1	95	.	GRCh38	chr3	51980408	51980408	+	Missense_Mutation	SNP	C	C	T	novel	NA	HCI-EC-23	NORMAL	C	C	NA	NA	NA	NA	NA	NA	NA	NA	NA	NA	NA	NA	NA	NA	NA	c.332C>T	p.Ala111Val	p.A111V	ENST00000637978	3/17	NA	NA	NA	NA	NA	NA	ABHD14A-ACY1,missense_variant,p.Ala111Val,ENST00000637978,NM_001316331.2;ABHD14A,missense_variant,p.Ala138Val,ENST00000273596,NM_015407.5;ABHD14A,missense_variant,p.Ala203Val,ENST00000497864,;ABHD14A,missense_variant,p.Ala133Val,ENST00000494478,;ABHD14A,intron_variant,,ENST00000458031,;ABHD14A-ACY1,intron_variant,,ENST00000463937,;ABHD14B,intron_variant,,ENST00000483233,;ABHD14A,intron_variant,,E…	T	ENSG00000114786	ENST00000637978	Transcript
PPM1M	132160	.	GRCh38	chr3	52245857	52245857	+	Silent	SNP	G	G	A	rs1336269452	NA	HCI-EC-23	NORMAL	G	G	NA	NA	NA	NA	NA	NA	NA	NA	NA	NA	NA	NA	NA	NA	NA	c.33G>A	p.Leu11=	p.L11=	ENST00000323588	1/10	NA	NA	NA	NA	NA	NA	PPM1M,synonymous_variant,p.Leu11=,ENST00000323588,NM_144641.4;TWF2,intron_variant,,ENST00000679296,;PPM1M,upstream_gene_variant,,ENST00000296487,;PPM1M,upstream_gene_variant,,ENST00000409502,NM_001122870.3;PPM1M,upstream_gene_variant,,ENST00000443681,;PPM1M,upstream_gene_variant,,ENST00000457454,;AC006252.1,downstream_gene_variant,,ENST00000464958,;AC006252.1,downstream_gene_variant,,ENST00000483…	A	ENSG00000164088	ENST00000323588	Transcript
DNAH1	25981	.	GRCh38	chr3	52391305	52391305	+	Missense_Mutation	SNP	C	C	A	novel	NA	HCI-EC-23	NORMAL	C	C	NA	NA	NA	NA	NA	NA	NA	NA	NA	NA	NA	NA	NA	NA	NA	c.9868C>A	p.Leu3290Met	p.L3290M	ENST00000420323	62/78	NA	NA	NA	NA	NA	NA	DNAH1,missense_variant,p.Leu3290Met,ENST00000420323,NM_015512.5;DNAH1,missense_variant,p.Leu102Met,ENST00000480649,;DNAH1,missense_variant,p.Leu190Met,ENST00000490713,;DNAH1,non_coding_transcript_exon_variant,,ENST00000486752,;DNAH1,non_coding_transcript_exon_variant,,ENST00000488988,;DNAH1,upstream_gene_variant,,ENST00000487254,;	A	ENSG00000114841	ENST00000420323	Transcript
NT5DC2	64943	.	GRCh38	chr3	52524681	52524681	+	Missense_Mutation	SNP	G	G	A	novel	NA	HCI-EC-23	NORMAL	G	G	NA	NA	NA	NA	NA	NA	NA	NA	NA	NA	NA	NA	NA	NA	NA	c.1463C>T	p.Thr488Ile	p.T488I	ENST00000422318	14/14	NA	NA	NA	NA	NA	NA	NT5DC2,missense_variant,p.Thr451Ile,ENST00000307076,NM_022908.3;NT5DC2,missense_variant,p.Thr488Ile,ENST00000422318,NM_001134231.2;NT5DC2,missense_variant,p.Thr463Ile,ENST00000459839,;NT5DC2,intron_variant,,ENST00000463947,;STAB1,downstream_gene_variant,,ENST00000321725,NM_015136.3;STAB1,downstream_gene_variant,,ENST00000469989,;NT5DC2,downstream_gene_variant,,ENST00000471522,;NT5DC2,downstream_g…	A	ENSG00000168268	ENST00000422318	Transcript
GNL3	26354	.	GRCh38	chr3	52693486	52693486	+	Silent	SNP	C	C	T	novel	NA	HCI-EC-23	NORMAL	C	C	NA	NA	NA	NA	NA	NA	NA	NA	NA	NA	NA	NA	NA	NA	NA	c.1266C>T	p.Asp422=	p.D422=	ENST00000418458	12/15	NA	NA	NA	NA	NA	NA	GNL3,synonymous_variant,p.Asp410=,ENST00000394799,NM_206825.1,NM_206826.1;GNL3,synonymous_variant,p.Asp422=,ENST00000418458,NM_014366.5;GLT8D1,downstream_gene_variant,,ENST00000266014,NM_018446.3;GLT8D1,downstream_gene_variant,,ENST00000394783,NM_152932.2;GLT8D1,downstream_gene_variant,,ENST00000478968,NM_001278281.1,NM_001278280.1,NM_001010983.2;GNL3,downstream_gene_variant,,ENST00000479230,;GLT…	T	ENSG00000163938	ENST00000418458	Transcript
PRKCD	5580	.	GRCh38	chr3	53179616	53179616	+	Missense_Mutation	SNP	A	A	G	rs782360444	NA	HCI-EC-23	NORMAL	A	A	NA	NA	NA	NA	NA	NA	NA	NA	NA	NA	NA	NA	NA	NA	NA	c.155A>G	p.Tyr52Cys	p.Y52C	ENST00000330452	4/19	NA	NA	NA	NA	NA	NA	PRKCD,missense_variant,p.Tyr52Cys,ENST00000330452,NM_006254.4,NM_001316327.2;PRKCD,missense_variant,p.Tyr52Cys,ENST00000394729,NM_212539.2;PRKCD,missense_variant,p.Tyr52Cys,ENST00000652449,NM_001354680.2;PRKCD,missense_variant,p.Tyr52Cys,ENST00000650739,NM_001354679.2;PRKCD,missense_variant,p.Tyr52Cys,ENST00000654719,NM_001354676.2,NM_001354678.2;PRKCD,missense_variant,p.Tyr52Cys,ENST00000650940,…	G	ENSG00000163932	ENST00000330452	Transcript
CCDC66	285331	.	GRCh38	chr3	56557250	56557251	+	Nonsense_Mutation	INS	-	-	GGGGTAAGCA	rs60235683	NA	HCI-EC-23	NORMAL	-	-	NA	NA	NA	NA	NA	NA	NA	NA	NA	NA	NA	NA	NA	NA	NA	c.11+7_11+16dup			ENST00000394672	1/18	NA	NA	NA	NA	NA	NA	CCDC66,stop_gained,,ENST00000394672,NM_001353147.1,NM_001353148.1,NM_001353150.1,NM_001353154.1,NM_001353149.1,NM_001353155.1,NM_001141947.3;CCDC66,stop_gained,,ENST00000422222,;CCDC66,intron_variant,,ENST00000326595,NM_001353160.1,NM_001353153.1,NM_001353152.1,NM_001353158.1,NM_001353156.1,NM_001353151.1,NM_001012506.5;CCDC66,non_coding_transcript_exon_variant,,ENST00000442522,;CCDC66,non_coding…	GGGGTAAGCA	ENSG00000180376	ENST00000394672	Transcript
ARHGEF3	50650	.	GRCh38	chr3	56958845	56958845	+	Missense_Mutation	SNP	G	G	T	novel	NA	HCI-EC-23	NORMAL	G	G	NA	NA	NA	NA	NA	NA	NA	NA	NA	NA	NA	NA	NA	NA	NA	c.107C>A	p.Pro36His	p.P36H	ENST00000338458	3/13	NA	NA	NA	NA	NA	NA	ARHGEF3,missense_variant,p.Pro36His,ENST00000338458,NM_001377411.1,NM_001377410.1,NM_001128615.2,NM_001377409.1,NM_001377408.1,NM_001377412.1,NM_001377407.1;ARHGEF3,missense_variant,p.Pro22His,ENST00000473779,;ARHGEF3,missense_variant,p.Pro5His,ENST00000468727,;ARHGEF3,missense_variant,p.Pro36His,ENST00000468466,;ARHGEF3-AS1,intron_variant,,ENST00000477246,;ARHGEF3,non_coding_transcript_exon_vari…	T	ENSG00000163947	ENST00000338458	Transcript
DNAH12	201625	.	GRCh38	chr3	57368206	57368206	+	Silent	SNP	T	T	C	rs905856097	NA	HCI-EC-23	NORMAL	T	T	NA	NA	NA	NA	NA	NA	NA	NA	NA	NA	NA	NA	NA	NA	NA	c.8814A>G	p.Glu2938=	p.E2938=	ENST00000495027	56/74	NA	NA	NA	NA	NA	NA	DNAH12,synonymous_variant,p.Glu2938=,ENST00000495027,NM_001366028.2;DNAH12,intron_variant,,ENST00000351747,;	C	ENSG00000174844	ENST00000495027	Transcript
DNAH12	201625	.	GRCh38	chr3	57377088	57377088	+	Silent	SNP	A	A	G	rs36173105	NA	HCI-EC-23	NORMAL	A	A	NA	NA	NA	NA	NA	NA	NA	NA	NA	NA	NA	NA	NA	NA	NA	c.8358T>C	p.Leu2786=	p.L2786=	ENST00000495027	53/74	NA	NA	NA	NA	NA	NA	DNAH12,synonymous_variant,p.Leu2786=,ENST00000495027,NM_001366028.2;DNAH12,intron_variant,,ENST00000351747,;,regulatory_region_variant,,ENSR00001066896,;	G	ENSG00000174844	ENST00000495027	Transcript
DNAH12	201625	.	GRCh38	chr3	57392028	57392028	+	Missense_Mutation	SNP	A	A	T	rs62644530	NA	HCI-EC-23	NORMAL	A	A	NA	NA	NA	NA	NA	NA	NA	NA	NA	NA	NA	NA	NA	NA	NA	c.7149T>A	p.Asp2383Glu	p.D2383E	ENST00000495027	45/74	NA	NA	NA	NA	NA	NA	DNAH12,missense_variant,p.Asp2383Glu,ENST00000495027,NM_001366028.2;DNAH12,intron_variant,,ENST00000351747,;	T	ENSG00000174844	ENST00000495027	Transcript
FRG2C	651959	.	GRCh38	chr3	75664404	75664404	+	Missense_Mutation	SNP	G	G	A	rs201766868	NA	HCI-EC-23	NORMAL	G	G	NA	NA	NA	NA	NA	NA	NA	NA	NA	NA	NA	NA	NA	NA	NA	c.25G>A	p.Asp9Asn	p.D9N	ENST00000308062	1/4	NA	NA	NA	NA	NA	NA	FRG2C,missense_variant,p.Asp9Asn,ENST00000308062,NM_001124759.3;FRG2C,missense_variant,p.Asp9Asn,ENST00000464571,;RPL23AP49,intron_variant,,ENST00000638439,;DUX4L26,upstream_gene_variant,,ENST00000489078,;	A	ENSG00000172969	ENST00000308062	Transcript
FRG2C	651959	.	GRCh38	chr3	75664413	75664413	+	Missense_Mutation	SNP	T	T	C	rs13073018	NA	HCI-EC-23	NORMAL	T	T	NA	NA	NA	NA	NA	NA	NA	NA	NA	NA	NA	NA	NA	NA	NA	c.34T>C	p.Cys12Arg	p.C12R	ENST00000308062	1/4	NA	NA	NA	NA	NA	NA	FRG2C,missense_variant,p.Cys12Arg,ENST00000308062,NM_001124759.3;FRG2C,missense_variant,p.Cys12Arg,ENST00000464571,;RPL23AP49,intron_variant,,ENST00000638439,;DUX4L26,upstream_gene_variant,,ENST00000489078,;	C	ENSG00000172969	ENST00000308062	Transcript
FRG2C	651959	.	GRCh38	chr3	75664415	75664415	+	Silent	SNP	T	T	C	rs74910647	NA	HCI-EC-23	NORMAL	T	T	NA	NA	NA	NA	NA	NA	NA	NA	NA	NA	NA	NA	NA	NA	NA	c.36T>C	p.Cys12=	p.C12=	ENST00000308062	1/4	NA	NA	NA	NA	NA	NA	FRG2C,synonymous_variant,p.Cys12=,ENST00000308062,NM_001124759.3;FRG2C,synonymous_variant,p.Cys12=,ENST00000464571,;RPL23AP49,intron_variant,,ENST00000638439,;DUX4L26,upstream_gene_variant,,ENST00000489078,;	C	ENSG00000172969	ENST00000308062	Transcript
FRG2C	651959	.	GRCh38	chr3	75665147	75665147	+	Missense_Mutation	SNP	A	A	G	rs74714110	NA	HCI-EC-23	NORMAL	A	A	NA	NA	NA	NA	NA	NA	NA	NA	NA	NA	NA	NA	NA	NA	NA	c.278A>G	p.Gln93Arg	p.Q93R	ENST00000308062	3/4	NA	NA	NA	NA	NA	NA	FRG2C,missense_variant,p.Gln93Arg,ENST00000308062,NM_001124759.3;FRG2C,missense_variant,p.Gln92Arg,ENST00000464571,;RPL23AP49,intron_variant,,ENST00000638439,;DUX4L26,upstream_gene_variant,,ENST00000489078,;	G	ENSG00000172969	ENST00000308062	Transcript
FRG2C	651959	.	GRCh38	chr3	75665160	75665160	+	Silent	SNP	G	G	A	rs79850029	NA	HCI-EC-23	NORMAL	G	G	NA	NA	NA	NA	NA	NA	NA	NA	NA	NA	NA	NA	NA	NA	NA	c.291G>A	p.Arg97=	p.R97=	ENST00000308062	3/4	NA	NA	NA	NA	NA	NA	FRG2C,synonymous_variant,p.Arg97=,ENST00000308062,NM_001124759.3;FRG2C,synonymous_variant,p.Arg96=,ENST00000464571,;RPL23AP49,intron_variant,,ENST00000638439,;DUX4L26,upstream_gene_variant,,ENST00000489078,;	A	ENSG00000172969	ENST00000308062	Transcript
FRG2C	651959	.	GRCh38	chr3	75665186	75665186	+	Missense_Mutation	SNP	T	T	G	rs73840323	NA	HCI-EC-23	NORMAL	T	T	NA	NA	NA	NA	NA	NA	NA	NA	NA	NA	NA	NA	NA	NA	NA	c.317T>G	p.Ile106Ser	p.I106S	ENST00000308062	3/4	NA	NA	NA	NA	NA	NA	FRG2C,missense_variant,p.Ile106Ser,ENST00000308062,NM_001124759.3;FRG2C,missense_variant,p.Ile105Ser,ENST00000464571,;RPL23AP49,intron_variant,,ENST00000638439,;DUX4L26,upstream_gene_variant,,ENST00000489078,;	G	ENSG00000172969	ENST00000308062	Transcript
FRG2C	651959	.	GRCh38	chr3	75665551	75665551	+	Missense_Mutation	SNP	A	A	G	rs62247157	NA	HCI-EC-23	NORMAL	A	A	NA	NA	NA	NA	NA	NA	NA	NA	NA	NA	NA	NA	NA	NA	NA	c.359A>G	p.Asn120Ser	p.N120S	ENST00000308062	4/4	NA	NA	NA	NA	NA	NA	FRG2C,missense_variant,p.Asn120Ser,ENST00000308062,NM_001124759.3;FRG2C,missense_variant,p.Asn119Ser,ENST00000464571,;RPL23AP49,intron_variant,,ENST00000638439,;DUX4L26,upstream_gene_variant,,ENST00000489078,;	G	ENSG00000172969	ENST00000308062	Transcript
FRG2C	651959	.	GRCh38	chr3	75665558	75665558	+	Silent	SNP	G	G	T	rs75314787	NA	HCI-EC-23	NORMAL	G	G	NA	NA	NA	NA	NA	NA	NA	NA	NA	NA	NA	NA	NA	NA	NA	c.366G>T	p.Thr122=	p.T122=	ENST00000308062	4/4	NA	NA	NA	NA	NA	NA	FRG2C,synonymous_variant,p.Thr122=,ENST00000308062,NM_001124759.3;FRG2C,synonymous_variant,p.Thr121=,ENST00000464571,;RPL23AP49,intron_variant,,ENST00000638439,;DUX4L26,upstream_gene_variant,,ENST00000489078,;	T	ENSG00000172969	ENST00000308062	Transcript
FRG2C	651959	.	GRCh38	chr3	75665620	75665620	+	Missense_Mutation	SNP	A	A	G	rs79973298	NA	HCI-EC-23	NORMAL	A	A	NA	NA	NA	NA	NA	NA	NA	NA	NA	NA	NA	NA	NA	NA	NA	c.428A>G	p.Asp143Gly	p.D143G	ENST00000308062	4/4	NA	NA	NA	NA	NA	NA	FRG2C,missense_variant,p.Asp143Gly,ENST00000308062,NM_001124759.3;FRG2C,missense_variant,p.Asp142Gly,ENST00000464571,;RPL23AP49,intron_variant,,ENST00000638439,;DUX4L26,upstream_gene_variant,,ENST00000489078,;	G	ENSG00000172969	ENST00000308062	Transcript
FRG2C	651959	.	GRCh38	chr3	75665637	75665637	+	Missense_Mutation	SNP	A	A	C	rs77229582	NA	HCI-EC-23	NORMAL	A	A	NA	NA	NA	NA	NA	NA	NA	NA	NA	NA	NA	NA	NA	NA	NA	c.445A>C	p.Ser149Arg	p.S149R	ENST00000308062	4/4	NA	NA	NA	NA	NA	NA	FRG2C,missense_variant,p.Ser149Arg,ENST00000308062,NM_001124759.3;FRG2C,missense_variant,p.Ser148Arg,ENST00000464571,;RPL23AP49,intron_variant,,ENST00000638439,;DUX4L26,upstream_gene_variant,,ENST00000489078,;	C	ENSG00000172969	ENST00000308062	Transcript
FRG2C	651959	.	GRCh38	chr3	75665658	75665658	+	Missense_Mutation	SNP	C	C	T	rs77371781	NA	HCI-EC-23	NORMAL	C	C	NA	NA	NA	NA	NA	NA	NA	NA	NA	NA	NA	NA	NA	NA	NA	c.466C>T	p.Arg156Cys	p.R156C	ENST00000308062	4/4	NA	NA	NA	NA	NA	NA	FRG2C,missense_variant,p.Arg156Cys,ENST00000308062,NM_001124759.3;FRG2C,missense_variant,p.Arg155Cys,ENST00000464571,;RPL23AP49,intron_variant,,ENST00000638439,;DUX4L26,upstream_gene_variant,,ENST00000489078,;	T	ENSG00000172969	ENST00000308062	Transcript
FRG2C	651959	.	GRCh38	chr3	75665668	75665668	+	Missense_Mutation	SNP	G	G	A	rs74497996	NA	HCI-EC-23	NORMAL	G	G	NA	NA	NA	NA	NA	NA	NA	NA	NA	NA	NA	NA	NA	NA	NA	c.476G>A	p.Arg159Gln	p.R159Q	ENST00000308062	4/4	NA	NA	NA	NA	NA	NA	FRG2C,missense_variant,p.Arg159Gln,ENST00000308062,NM_001124759.3;FRG2C,missense_variant,p.Arg158Gln,ENST00000464571,;RPL23AP49,intron_variant,,ENST00000638439,;DUX4L26,upstream_gene_variant,,ENST00000489078,;	A	ENSG00000172969	ENST00000308062	Transcript
FRG2C	651959	.	GRCh38	chr3	75665674	75665674	+	Frame_Shift_Del	DEL	G	G	-	rs373728386	NA	HCI-EC-23	NORMAL	G	G	NA	NA	NA	NA	NA	NA	NA	NA	NA	NA	NA	NA	NA	NA	NA	c.483del	p.Arg161SerfsTer5	p.R161Sfs*5	ENST00000308062	4/4	NA	NA	NA	NA	NA	NA	FRG2C,frameshift_variant,p.Arg161SerfsTer5,ENST00000308062,NM_001124759.3;FRG2C,frameshift_variant,p.Arg160SerfsTer5,ENST00000464571,;RPL23AP49,intron_variant,,ENST00000638439,;DUX4L26,upstream_gene_variant,,ENST00000489078,;	-	ENSG00000172969	ENST00000308062	Transcript
FRG2C	651959	.	GRCh38	chr3	75665680	75665680	+	Missense_Mutation	SNP	G	G	A	rs138192454	NA	HCI-EC-23	NORMAL	G	G	NA	NA	NA	NA	NA	NA	NA	NA	NA	NA	NA	NA	NA	NA	NA	c.488G>A	p.Arg163Gln	p.R163Q	ENST00000308062	4/4	NA	NA	NA	NA	NA	NA	FRG2C,missense_variant,p.Arg163Gln,ENST00000308062,NM_001124759.3;FRG2C,missense_variant,p.Arg162Gln,ENST00000464571,;RPL23AP49,intron_variant,,ENST00000638439,;DUX4L26,upstream_gene_variant,,ENST00000489078,;	A	ENSG00000172969	ENST00000308062	Transcript
FRG2C	651959	.	GRCh38	chr3	75665684	75665684	+	Silent	SNP	C	C	T	rs150744016	NA	HCI-EC-23	NORMAL	C	C	NA	NA	NA	NA	NA	NA	NA	NA	NA	NA	NA	NA	NA	NA	NA	c.492C>T	p.Ala164=	p.A164=	ENST00000308062	4/4	NA	NA	NA	NA	NA	NA	FRG2C,synonymous_variant,p.Ala164=,ENST00000308062,NM_001124759.3;FRG2C,synonymous_variant,p.Ala163=,ENST00000464571,;RPL23AP49,intron_variant,,ENST00000638439,;DUX4L26,upstream_gene_variant,,ENST00000489078,;	T	ENSG00000172969	ENST00000308062	Transcript
FRG2C	651959	.	GRCh38	chr3	75665689	75665689	+	Missense_Mutation	SNP	A	A	G	rs77669108	NA	HCI-EC-23	NORMAL	A	A	NA	NA	NA	NA	NA	NA	NA	NA	NA	NA	NA	NA	NA	NA	NA	c.497A>G	p.Glu166Gly	p.E166G	ENST00000308062	4/4	NA	NA	NA	NA	NA	NA	FRG2C,missense_variant,p.Glu166Gly,ENST00000308062,NM_001124759.3;FRG2C,missense_variant,p.Glu165Gly,ENST00000464571,;RPL23AP49,intron_variant,,ENST00000638439,;DUX4L26,upstream_gene_variant,,ENST00000489078,;	G	ENSG00000172969	ENST00000308062	Transcript
FRG2C	651959	.	GRCh38	chr3	75665744	75665744	+	Silent	SNP	G	G	A	rs1417477394	NA	HCI-EC-23	NORMAL	G	G	NA	NA	NA	NA	NA	NA	NA	NA	NA	NA	NA	NA	NA	NA	NA	c.552G>A	p.Ser184=	p.S184=	ENST00000308062	4/4	NA	NA	NA	NA	NA	NA	FRG2C,synonymous_variant,p.Ser184=,ENST00000308062,NM_001124759.3;FRG2C,synonymous_variant,p.Ser183=,ENST00000464571,;RPL23AP49,intron_variant,,ENST00000638439,;DUX4L26,upstream_gene_variant,,ENST00000489078,;	A	ENSG00000172969	ENST00000308062	Transcript
FRG2C	651959	.	GRCh38	chr3	75665747	75665747	+	Silent	SNP	G	G	A	rs62247159	NA	HCI-EC-23	NORMAL	G	G	NA	NA	NA	NA	NA	NA	NA	NA	NA	NA	NA	NA	NA	NA	NA	c.555G>A	p.Glu185=	p.E185=	ENST00000308062	4/4	NA	NA	NA	NA	NA	NA	FRG2C,synonymous_variant,p.Glu185=,ENST00000308062,NM_001124759.3;FRG2C,synonymous_variant,p.Glu184=,ENST00000464571,;RPL23AP49,intron_variant,,ENST00000638439,;DUX4L26,upstream_gene_variant,,ENST00000489078,;	A	ENSG00000172969	ENST00000308062	Transcript
FRG2C	651959	.	GRCh38	chr3	75665820	75665820	+	Missense_Mutation	SNP	C	C	A	rs13096122	NA	HCI-EC-23	NORMAL	C	C	NA	NA	NA	NA	NA	NA	NA	NA	NA	NA	NA	NA	NA	NA	NA	c.628C>A	p.Leu210Met	p.L210M	ENST00000308062	4/4	NA	NA	NA	NA	NA	NA	FRG2C,missense_variant,p.Leu210Met,ENST00000308062,NM_001124759.3;FRG2C,missense_variant,p.Leu209Met,ENST00000464571,;RPL23AP49,intron_variant,,ENST00000638439,;DUX4L26,upstream_gene_variant,,ENST00000489078,;	A	ENSG00000172969	ENST00000308062	Transcript
FRG2C	651959	.	GRCh38	chr3	75665825	75665825	+	Silent	SNP	C	C	T	rs62247960	NA	HCI-EC-23	NORMAL	C	C	NA	NA	NA	NA	NA	NA	NA	NA	NA	NA	NA	NA	NA	NA	NA	c.633C>T	p.Leu211=	p.L211=	ENST00000308062	4/4	NA	NA	NA	NA	NA	NA	FRG2C,synonymous_variant,p.Leu211=,ENST00000308062,NM_001124759.3;FRG2C,synonymous_variant,p.Leu210=,ENST00000464571,;RPL23AP49,intron_variant,,ENST00000638439,;DUX4L26,upstream_gene_variant,,ENST00000489078,;	T	ENSG00000172969	ENST00000308062	Transcript
FRG2C	651959	.	GRCh38	chr3	75665936	75665936	+	Silent	SNP	T	T	A	rs62247961	NA	HCI-EC-23	NORMAL	T	T	NA	NA	NA	NA	NA	NA	NA	NA	NA	NA	NA	NA	NA	NA	NA	c.744T>A	p.Pro248=	p.P248=	ENST00000308062	4/4	NA	NA	NA	NA	NA	NA	FRG2C,synonymous_variant,p.Pro248=,ENST00000308062,NM_001124759.3;FRG2C,synonymous_variant,p.Pro247=,ENST00000464571,;RPL23AP49,intron_variant,,ENST00000638439,;DUX4L26,upstream_gene_variant,,ENST00000489078,;	A	ENSG00000172969	ENST00000308062	Transcript
FRG2C	651959	.	GRCh38	chr3	75665948	75665948	+	Missense_Mutation	SNP	T	T	A	rs2118760	NA	HCI-EC-23	NORMAL	T	T	NA	NA	NA	NA	NA	NA	NA	NA	NA	NA	NA	NA	NA	NA	NA	c.756T>A	p.Asp252Glu	p.D252E	ENST00000308062	4/4	NA	NA	NA	NA	NA	NA	FRG2C,missense_variant,p.Asp252Glu,ENST00000308062,NM_001124759.3;FRG2C,missense_variant,p.Asp251Glu,ENST00000464571,;RPL23AP49,intron_variant,,ENST00000638439,;DUX4L26,upstream_gene_variant,,ENST00000489078,;	A	ENSG00000172969	ENST00000308062	Transcript
ZNF717	100131827	.	GRCh38	chr3	75737667	75737675	+	In_Frame_Del	DEL	ACATTCATT	ACATTCATT	-	rs57577072	NA	HCI-EC-23	NORMAL	ACATTCATT	ACATTCATT	NA	NA	NA	NA	NA	NA	NA	NA	NA	NA	NA	NA	NA	NA	NA	c.1948_1956del	p.Asn650_Cys652del	p.N650_C652del	ENST00000652011	5/5	NA	NA	NA	NA	NA	NA	ZNF717,inframe_deletion,p.Asn650_Cys652del,ENST00000652011,NM_001290208.3,NM_001128223.3;ZNF717,inframe_deletion,p.Asn600_Cys602del,ENST00000478296,NM_001290209.3;ZNF717,intron_variant,,ENST00000477374,NM_001290210.2,NM_001324026.2,NM_001324028.1,NM_001324027.1;ZNF717,downstream_gene_variant,,ENST00000468296,;ZNF717,downstream_gene_variant,,ENST00000471541,;LINC00960,intron_variant,,ENST000006681…	-	ENSG00000227124	ENST00000652011	Transcript
ZNF717	100131827	.	GRCh38	chr3	75737791	75737791	+	Missense_Mutation	SNP	C	C	A	rs2918517	NA	HCI-EC-23	NORMAL	C	C	NA	NA	NA	NA	NA	NA	NA	NA	NA	NA	NA	NA	NA	NA	NA	c.1832G>T	p.Arg611Ile	p.R611I	ENST00000652011	5/5	NA	NA	NA	NA	NA	NA	ZNF717,missense_variant,p.Arg611Ile,ENST00000652011,NM_001290208.3,NM_001128223.3;ZNF717,missense_variant,p.Arg561Ile,ENST00000478296,NM_001290209.3;ZNF717,intron_variant,,ENST00000477374,NM_001290210.2,NM_001324026.2,NM_001324028.1,NM_001324027.1;ZNF717,downstream_gene_variant,,ENST00000468296,;ZNF717,downstream_gene_variant,,ENST00000471541,;LINC00960,intron_variant,,ENST00000668145,;MIR4273,up…	A	ENSG00000227124	ENST00000652011	Transcript
ZNF717	100131827	.	GRCh38	chr3	75738019	75738019	+	Missense_Mutation	SNP	T	T	C	novel	NA	HCI-EC-23	NORMAL	T	T	NA	NA	NA	NA	NA	NA	NA	NA	NA	NA	NA	NA	NA	NA	NA	c.1604A>G	p.Tyr535Cys	p.Y535C	ENST00000652011	5/5	NA	NA	NA	NA	NA	NA	ZNF717,missense_variant,p.Tyr535Cys,ENST00000652011,NM_001290208.3,NM_001128223.3;ZNF717,missense_variant,p.Tyr485Cys,ENST00000478296,NM_001290209.3;ZNF717,intron_variant,,ENST00000477374,NM_001290210.2,NM_001324026.2,NM_001324028.1,NM_001324027.1;ZNF717,downstream_gene_variant,,ENST00000468296,;ZNF717,downstream_gene_variant,,ENST00000471541,;LINC00960,intron_variant,,ENST00000668145,;MIR4273,up…	C	ENSG00000227124	ENST00000652011	Transcript
ZNF717	100131827	.	GRCh38	chr3	75738575	75738575	+	Missense_Mutation	SNP	G	G	A	rs1962893	NA	HCI-EC-23	NORMAL	G	G	NA	NA	NA	NA	NA	NA	NA	NA	NA	NA	NA	NA	NA	NA	NA	c.1048C>T	p.Arg350Cys	p.R350C	ENST00000652011	5/5	NA	NA	NA	NA	NA	NA	ZNF717,missense_variant,p.Arg350Cys,ENST00000652011,NM_001290208.3,NM_001128223.3;ZNF717,missense_variant,p.Arg300Cys,ENST00000478296,NM_001290209.3;ZNF717,intron_variant,,ENST00000477374,NM_001290210.2,NM_001324026.2,NM_001324028.1,NM_001324027.1;ZNF717,downstream_gene_variant,,ENST00000468296,;ZNF717,downstream_gene_variant,,ENST00000471541,;LINC00960,intron_variant,,ENST00000668145,;MIR4273,do…	A	ENSG00000227124	ENST00000652011	Transcript
ZNF717	100131827	.	GRCh38	chr3	75739007	75739007	+	Missense_Mutation	SNP	G	G	C	rs3009004	NA	HCI-EC-23	NORMAL	G	G	NA	NA	NA	NA	NA	NA	NA	NA	NA	NA	NA	NA	NA	NA	NA	c.616C>G	p.Leu206Val	p.L206V	ENST00000652011	5/5	NA	NA	NA	NA	NA	NA	ZNF717,missense_variant,p.Leu206Val,ENST00000652011,NM_001290208.3,NM_001128223.3;ZNF717,missense_variant,p.Leu156Val,ENST00000478296,NM_001290209.3;ZNF717,intron_variant,,ENST00000477374,NM_001290210.2,NM_001324026.2,NM_001324028.1,NM_001324027.1;ZNF717,downstream_gene_variant,,ENST00000468296,;ZNF717,downstream_gene_variant,,ENST00000471541,;LINC00960,intron_variant,,ENST00000668145,;MIR4273,do…	C	ENSG00000227124	ENST00000652011	Transcript
ZNF717	100131827	.	GRCh38	chr3	75741293	75741293	+	Missense_Mutation	SNP	G	G	A	rs1971517	NA	HCI-EC-23	NORMAL	G	G	NA	NA	NA	NA	NA	NA	NA	NA	NA	NA	NA	NA	NA	NA	NA	c.260C>T	p.Pro87Leu	p.P87L	ENST00000652011	4/5	NA	NA	NA	NA	NA	NA	ZNF717,missense_variant,p.Pro87Leu,ENST00000652011,NM_001290208.3,NM_001128223.3;ZNF717,missense_variant,p.Pro37Leu,ENST00000478296,NM_001290209.3;ZNF717,missense_variant,p.Pro87Leu,ENST00000477374,NM_001290210.2,NM_001324026.2,NM_001324028.1,NM_001324027.1;ZNF717,missense_variant,p.Pro87Leu,ENST00000468296,;ZNF717,missense_variant,p.Pro37Leu,ENST00000471541,;LINC00960,non_coding_transcript_exon_…	A	ENSG00000227124	ENST00000652011	Transcript
ZNF717	100131827	.	GRCh38	chr3	75741671	75741671	+	Silent	SNP	A	A	G	rs2918520	NA	HCI-EC-23	NORMAL	A	A	NA	NA	NA	NA	NA	NA	NA	NA	NA	NA	NA	NA	NA	NA	NA	c.123T>C	p.Asp41=	p.D41=	ENST00000652011	3/5	NA	NA	NA	NA	NA	NA	ZNF717,synonymous_variant,p.Asp41=,ENST00000652011,NM_001290208.3,NM_001128223.3;ZNF717,synonymous_variant,p.Asp41=,ENST00000477374,NM_001290210.2,NM_001324026.2,NM_001324028.1,NM_001324027.1;ZNF717,synonymous_variant,p.Asp41=,ENST00000468296,;ZNF717,5_prime_UTR_variant,,ENST00000478296,NM_001290209.3;ZNF717,5_prime_UTR_variant,,ENST00000471541,;LINC00960,non_coding_transcript_exon_variant,,ENST0…	G	ENSG00000227124	ENST00000652011	Transcript
ROBO2	6092	.	GRCh38	chr3	77644782	77644782	+	Missense_Mutation	SNP	A	A	C		NA	HCI-EC-23	NORMAL	A	A	NA	NA	NA	NA	NA	NA	NA	NA	NA	NA	NA	NA	NA	NA	NA	c.4196A>C	p.Lys1399Thr	p.K1399T	ENST00000332191	26/27	NA	NA	NA	NA	NA	NA	ROBO2,missense_variant,p.Lys1338Thr,ENST00000461745,NM_001378192.1,NM_001378198.1,NM_001378199.1,NM_001378194.1,NM_001290039.2,NM_001378202.1,NM_001378197.1,NM_001378193.1,NM_002942.5;ROBO2,missense_variant,p.Lys1210Thr,ENST00000614793,NM_001290065.2;ROBO2,missense_variant,p.Lys1354Thr,ENST00000487694,NM_001378191.1,NM_001378195.1,NM_001378196.1,NM_001378190.1,NM_001378200.1,NM_001378201.1,NM_001…	C	ENSG00000185008	ENST00000332191	Transcript
OR5AC2	81050	.	GRCh38	chr3	98087857	98087857	+	Frame_Shift_Del	DEL	A	A	-	rs11369970	NA	HCI-EC-23	NORMAL	A	A	NA	NA	NA	NA	NA	NA	NA	NA	NA	NA	NA	NA	NA	NA	NA	c.692del	p.Lys231SerfsTer27	p.K231Sfs*27	ENST00000358642	1/1	NA	NA	NA	NA	NA	NA	OR5AC2,frameshift_variant,p.Lys231SerfsTer27,ENST00000358642,NM_054106.1;	-	ENSG00000196578	ENST00000358642	Transcript
FILIP1L	11259	.	GRCh38	chr3	99929983	99929983	+	Missense_Mutation	SNP	A	A	G	novel	NA	HCI-EC-23	NORMAL	A	A	NA	NA	NA	NA	NA	NA	NA	NA	NA	NA	NA	NA	NA	NA	NA	c.299T>C	p.Leu100Pro	p.L100P	ENST00000354552	3/6	NA	NA	NA	NA	NA	NA	FILIP1L,missense_variant,p.Leu100Pro,ENST00000331335,NM_001042459.2;FILIP1L,missense_variant,p.Leu100Pro,ENST00000354552,NM_182909.3;FILIP1L,missense_variant,p.Leu100Pro,ENST00000398326,;CMSS1,intron_variant,,ENST00000421999,NM_032359.4;CMSS1,intron_variant,,ENST00000463526,;CMSS1,intron_variant,,ENST00000496116,;CMSS1,intron_variant,,ENST00000491299,;	G	ENSG00000168386	ENST00000354552	Transcript
LNP1	348801	.	GRCh38	chr3	100451756	100451757	+	In_Frame_Ins	INS	-	-	TCCTAGAAGGCATTCTCATGAGGACCAGGAATTCCGATGCCGATCGTCTGACCGTCT	rs71132521	NA	HCI-EC-23	NORMAL	-	-	NA	NA	NA	NA	NA	NA	NA	NA	NA	NA	NA	NA	NA	NA	NA	c.260_261insGGAATTCCGATGCCGATCGTCTGACCGTCTTCCTAGAAGGCATTCTCATGAGGACCA	p.Ser93_His94insSerAspArgLeuProArgArgHisSerHisGluAspGlnGluPheArgCysArgSer	p.S93_H94insSDRLPRRHSHEDQEFRCRS	ENST00000489752	3/4	NA	NA	NA	NA	NA	NA	LNP1,inframe_insertion,p.Ser80_His81insSerAspArgLeuProArgArgHisSerHisGluAspGlnGluPheArgCysArgSer,ENST00000383693,NM_001085451.2;LNP1,inframe_insertion,p.Ser93_His94insSerAspArgLeuProArgArgHisSerHisGluAspGlnGluPheArgCysArgSer,ENST00000489752,;LNP1,3_prime_UTR_variant,,ENST00000466996,;	TCCTAGAAGGCATTCTCATGAGGACCAGGAATTCCGATGCCGATCGTCTGACCGTCT	ENSG00000206535	ENST00000489752	Transcript
IMPG2	50939	.	GRCh38	chr3	101243736	101243736	+	Silent	SNP	A	A	G	rs866409532	NA	HCI-EC-23	NORMAL	A	A	NA	NA	NA	NA	NA	NA	NA	NA	NA	NA	NA	NA	NA	NA	NA	c.2595T>C	p.Tyr865=	p.Y865=	ENST00000193391	13/19	NA	NA	NA	NA	NA	NA	IMPG2,synonymous_variant,p.Tyr865=,ENST00000193391,NM_016247.4;,regulatory_region_variant,,ENSR00000155744,;	G	ENSG00000081148	ENST00000193391	Transcript
SENP7	57337	.	GRCh38	chr3	101351640	101351640	+	Frame_Shift_Del	DEL	T	T	-	rs764980440	NA	HCI-EC-23	NORMAL	T	T	NA	NA	NA	NA	NA	NA	NA	NA	NA	NA	NA	NA	NA	NA	NA	c.1635del	p.Lys545AsnfsTer11	p.K545Nfs*11	ENST00000394095	12/24	NA	NA	NA	NA	NA	NA	SENP7,frameshift_variant,p.Lys545AsnfsTer11,ENST00000394095,NM_020654.5;SENP7,frameshift_variant,p.Lys479AsnfsTer11,ENST00000314261,NM_001282801.2;SENP7,frameshift_variant,p.Lys480AsnfsTer11,ENST00000394094,NM_001077203.3;SENP7,frameshift_variant,p.Lys381AsnfsTer11,ENST00000394091,NM_001282803.2;SENP7,frameshift_variant,p.Lys512AsnfsTer11,ENST00000348610,NM_001282802.2;SENP7,upstream_gene_variant…	-	ENSG00000138468	ENST00000394095	Transcript
NXPE3	91775	.	GRCh38	chr3	101801876	101801876	+	Silent	SNP	G	G	A	novel	NA	HCI-EC-23	NORMAL	G	G	NA	NA	NA	NA	NA	NA	NA	NA	NA	NA	NA	NA	NA	NA	NA	c.735G>A	p.Glu245=	p.E245=	ENST00000273347	5/8	NA	NA	NA	NA	NA	NA	NXPE3,synonymous_variant,p.Glu245=,ENST00000273347,NM_001348992.2,NM_001348994.2,NM_001348993.2,NM_001348995.2,NM_145037.4,NM_001348997.2;NXPE3,synonymous_variant,p.Glu245=,ENST00000491511,NM_001348990.2,NM_001348991.2,NM_001348996.2,NM_001134456.2,NM_001348998.2;NXPE3,synonymous_variant,p.Glu245=,ENST00000477909,;NXPE3,5_prime_UTR_variant,,ENST00000616286,;NXPE3,downstream_gene_variant,,ENST0000…	A	ENSG00000144815	ENST00000273347	Transcript
NECTIN3	25945	.	GRCh38	chr3	111133876	111133876	+	Silent	SNP	C	C	T	novel	NA	HCI-EC-23	NORMAL	C	C	NA	NA	NA	NA	NA	NA	NA	NA	NA	NA	NA	NA	NA	NA	NA	c.1311C>T	p.Asp437=	p.D437=	ENST00000485303	6/6	NA	NA	NA	NA	NA	NA	NECTIN3,synonymous_variant,p.Asp437=,ENST00000485303,NM_015480.3;NECTIN3,3_prime_UTR_variant,,ENST00000319792,NM_001243286.2;NECTIN3,intron_variant,,ENST00000493615,NM_001243288.2;	T	ENSG00000177707	ENST00000485303	Transcript
NECTIN3	25945	.	GRCh38	chr3	111145008	111145008	+	Frame_Shift_Del	DEL	A	A	-	novel	NA	HCI-EC-23	NORMAL	A	A	NA	NA	NA	NA	NA	NA	NA	NA	NA	NA	NA	NA	NA	NA	NA	c.1117del	p.Arg373AspfsTer8	p.R373Dfs*8	ENST00000493615	6/9	NA	NA	NA	NA	NA	NA	NECTIN3,frameshift_variant,p.Arg373AspfsTer8,ENST00000493615,NM_001243288.2;	-	ENSG00000177707	ENST00000493615	Transcript
PHLDB2	90102	.	GRCh38	chr3	111939476	111939476	+	Missense_Mutation	SNP	A	A	T	novel	NA	HCI-EC-23	NORMAL	A	A	NA	NA	NA	NA	NA	NA	NA	NA	NA	NA	NA	NA	NA	NA	NA	c.2132A>T	p.Asp711Val	p.D711V	ENST00000431670	7/18	NA	NA	NA	NA	NA	NA	PHLDB2,missense_variant,p.Asp711Val,ENST00000431670,NM_001134438.2;PHLDB2,missense_variant,p.Asp668Val,ENST00000412622,NM_145753.2;PHLDB2,missense_variant,p.Asp695Val,ENST00000393923,NM_001134437.2;PHLDB2,missense_variant,p.Asp711Val,ENST00000393925,NM_001134439.2;PHLDB2,missense_variant,p.Asp668Val,ENST00000481953,;PHLDB2,missense_variant,p.Asp297Val,ENST00000495180,;PHLDB2,missense_variant,p.As…	T	ENSG00000144824	ENST00000431670	Transcript
USF3	205717	.	GRCh38	chr3	113657264	113657269	+	In_Frame_Del	DEL	TGCTGC	TGCTGC	-	rs10606566	NA	HCI-EC-23	NORMAL	TGCTGC	TGCTGC	NA	NA	NA	NA	NA	NA	NA	NA	NA	NA	NA	NA	NA	NA	NA	c.4413_4418del	p.Gln1477_Gln1478del	p.Q1477_Q1478del	ENST00000316407	7/7	NA	NA	NA	NA	NA	NA	USF3,inframe_deletion,p.Gln1477_Gln1478del,ENST00000316407,NM_001009899.4;USF3,inframe_deletion,p.Gln1477_Gln1478del,ENST00000478658,;USF3,intron_variant,,ENST00000491165,;USF3,non_coding_transcript_exon_variant,,ENST00000496826,;,regulatory_region_variant,,ENSR00001070690,;	-	ENSG00000176542	ENST00000316407	Transcript
NR1I2	8856	.	GRCh38	chr3	119807433	119807433	+	Silent	SNP	C	C	T	novel	NA	HCI-EC-23	NORMAL	C	C	NA	NA	NA	NA	NA	NA	NA	NA	NA	NA	NA	NA	NA	NA	NA	c.300C>T	p.Cys100=	p.C100=	ENST00000337940	2/9	NA	NA	NA	NA	NA	NA	NR1I2,synonymous_variant,p.Cys61=,ENST00000393716,NM_003889.3;NR1I2,synonymous_variant,p.Cys61=,ENST00000466380,NM_033013.2;NR1I2,synonymous_variant,p.Cys100=,ENST00000337940,NM_022002.2;AC069444.2,3_prime_UTR_variant,,ENST00000648112,;NR1I2,non_coding_transcript_exon_variant,,ENST00000474090,;NR1I2,upstream_gene_variant,,ENST00000493757,;	T	ENSG00000144852	ENST00000337940	Transcript
CASR	846	.	GRCh38	chr3	122275825	122275825	+	Missense_Mutation	SNP	T	T	C	novel	NA	HCI-EC-23	NORMAL	T	T	NA	NA	NA	NA	NA	NA	NA	NA	NA	NA	NA	NA	NA	NA	NA	c.1391T>C	p.Leu464Pro	p.L464P	ENST00000498619	5/7	NA	NA	NA	NA	NA	NA	CASR,missense_variant,p.Leu464Pro,ENST00000639785,NM_000388.4;CASR,missense_variant,p.Leu464Pro,ENST00000638421,;CASR,missense_variant,p.Leu464Pro,ENST00000498619,NM_001178065.2;CASR,intron_variant,,ENST00000490131,;,regulatory_region_variant,,ENSR00001071372,;	C	ENSG00000036828	ENST00000498619	Transcript
SEMA5B	54437	.	GRCh38	chr3	122943526	122943526	+	Missense_Mutation	SNP	G	G	A	rs770977877	NA	HCI-EC-23	NORMAL	G	G	NA	NA	NA	NA	NA	NA	NA	NA	NA	NA	NA	NA	NA	NA	NA	c.500C>T	p.Pro167Leu	p.P167L	ENST00000451055	4/23	NA	NA	NA	NA	NA	NA	SEMA5B,missense_variant,p.Pro113Leu,ENST00000616742,NM_001256346.1;SEMA5B,missense_variant,p.Pro113Leu,ENST00000357599,NM_001031702.4;SEMA5B,missense_variant,p.Pro55Leu,ENST00000648990,;SEMA5B,missense_variant,p.Pro55Leu,ENST00000650207,;SEMA5B,missense_variant,p.Pro167Leu,ENST00000451055,NM_001256347.1;SEMA5B,missense_variant,p.Pro55Leu,ENST00000195173,NM_001256348.1;SEMA5B,missense_variant,p.Pr…	A	ENSG00000082684	ENST00000451055	Transcript
ZXDC	79364	.	GRCh38	chr3	126459727	126459727	+	Frame_Shift_Del	DEL	C	C	-	novel	NA	HCI-EC-23	NORMAL	C	C	NA	NA	NA	NA	NA	NA	NA	NA	NA	NA	NA	NA	NA	NA	NA	c.2138del	p.Gly713AlafsTer12	p.G713Afs*12	ENST00000389709	7/10	NA	NA	NA	NA	NA	NA	ZXDC,frameshift_variant,p.Gly713AlafsTer12,ENST00000389709,NM_025112.5;ZXDC,downstream_gene_variant,,ENST00000336332,NM_001040653.3;ZXDC,intron_variant,,ENST00000515545,;	-	ENSG00000070476	ENST00000389709	Transcript
MCM2	4171	.	GRCh38	chr3	127620792	127620792	+	Missense_Mutation	SNP	T	T	C	novel	NA	HCI-EC-23	NORMAL	T	T	NA	NA	NA	NA	NA	NA	NA	NA	NA	NA	NA	NA	NA	NA	NA	c.2360T>C	p.Ile787Thr	p.I787T	ENST00000265056	14/16	NA	NA	NA	NA	NA	NA	MCM2,missense_variant,p.Ile787Thr,ENST00000265056,NM_004526.4;MCM2,missense_variant,p.Ile719Thr,ENST00000491422,;AC023593.1,non_coding_transcript_exon_variant,,ENST00000650122,;MCM2,non_coding_transcript_exon_variant,,ENST00000468414,;MCM2,3_prime_UTR_variant,,ENST00000474964,;MCM2,3_prime_UTR_variant,,ENST00000477668,;MCM2,downstream_gene_variant,,ENST00000473785,;	C	ENSG00000073111	ENST00000265056	Transcript
MGLL	11343	.	GRCh38	chr3	127821740	127821740	+	Missense_Mutation	SNP	C	C	T	rs1017994751	NA	HCI-EC-23	NORMAL	C	C	NA	NA	NA	NA	NA	NA	NA	NA	NA	NA	NA	NA	NA	NA	NA	c.109G>A	p.Gly37Arg	p.G37R	ENST00000265052	2/8	NA	NA	NA	NA	NA	NA	MGLL,missense_variant,p.Gly27Arg,ENST00000434178,;MGLL,missense_variant,p.Gly37Arg,ENST00000265052,NM_007283.6;MGLL,missense_variant,p.Gly37Arg,ENST00000453507,NM_001256585.1;MGLL,missense_variant,p.Gly27Arg,ENST00000398104,NM_001003794.2;MGLL,missense_variant,p.Gly27Arg,ENST00000648300,;MGLL,missense_variant,p.Gly27Arg,ENST00000494830,;MGLL,non_coding_transcript_exon_variant,,ENST00000479967,;,r…	T	ENSG00000074416	ENST00000265052	Transcript
EFCC1	79825	.	GRCh38	chr3	129001897	129001897	+	Missense_Mutation	SNP	C	C	T	novel	NA	HCI-EC-23	NORMAL	C	C	NA	NA	NA	NA	NA	NA	NA	NA	NA	NA	NA	NA	NA	NA	NA	c.269C>T	p.Ala90Val	p.A90V	ENST00000436022	1/8	NA	NA	NA	NA	NA	NA	EFCC1,missense_variant,p.Ala90Val,ENST00000436022,NM_001377500.1,NM_024768.3;CFAP92,intron_variant,,ENST00000510149,;,regulatory_region_variant,,ENSR00000700337,;	T	ENSG00000114654	ENST00000436022	Transcript
TMCC1	23023	.	GRCh38	chr3	129827805	129827805	+	Missense_Mutation	SNP	G	G	A	rs779016604	NA	HCI-EC-23	NORMAL	G	G	NA	NA	NA	NA	NA	NA	NA	NA	NA	NA	NA	NA	NA	NA	NA	c.574C>T	p.Arg192Trp	p.R192W	ENST00000393238	3/6	NA	NA	NA	NA	NA	NA	TMCC1,missense_variant,p.Arg78Trp,ENST00000648771,NM_001349269.2;TMCC1,missense_variant,p.Arg192Trp,ENST00000393238,NM_001349268.2,NM_001349265.2,NM_001017395.5,NM_001349266.2,NM_001349263.2,NM_001349264.2;TMCC1,missense_variant,p.Arg78Trp,ENST00000426664,NM_001349270.2,NM_001128224.2;TMCC1,missense_variant,p.Arg78Trp,ENST00000505616,;TMCC1,downstream_gene_variant,,ENST00000513411,;TMCC1,downstre…	A	ENSG00000172765	ENST00000393238	Transcript
TRH	7200	.	GRCh38	chr3	129976800	129976800	+	Frame_Shift_Del	DEL	G	G	-	rs770451471	NA	HCI-EC-23	NORMAL	G	G	NA	NA	NA	NA	NA	NA	NA	NA	NA	NA	NA	NA	NA	NA	NA	c.319del	p.Ala107LeufsTer23	p.A107Lfs*23	ENST00000302649	3/3	NA	NA	NA	NA	NA	NA	TRH,frameshift_variant,p.Ala103LeufsTer23,ENST00000507066,;TRH,frameshift_variant,p.Ala107LeufsTer23,ENST00000302649,NM_007117.5;	-	ENSG00000170893	ENST00000302649	Transcript
ASTE1	28990	.	GRCh38	chr3	131025168	131025168	+	Missense_Mutation	SNP	G	G	A		NA	HCI-EC-23	NORMAL	G	G	NA	NA	NA	NA	NA	NA	NA	NA	NA	NA	NA	NA	NA	NA	NA	c.139C>T	p.Leu47Phe	p.L47F	ENST00000514044	3/7	NA	NA	NA	NA	NA	NA	ASTE1,missense_variant,p.Leu47Phe,ENST00000264992,NM_014065.4;ASTE1,missense_variant,p.Leu47Phe,ENST00000514044,NM_001288950.1;ASTE1,missense_variant,p.Leu47Phe,ENST00000504725,;ASTE1,missense_variant,p.Leu47Phe,ENST00000505545,;NEK11,upstream_gene_variant,,ENST00000356918,;NEK11,upstream_gene_variant,,ENST00000383366,NM_001353038.2,NM_001353022.2,NM_001353023.2,NM_001353024.2,NM_001353033.2,NM_0…	A	ENSG00000034533	ENST00000514044	Transcript
ACAD11	84129	.	GRCh38	chr3	132618665	132618665	+	Frame_Shift_Del	DEL	A	A	-	novel	NA	HCI-EC-23	NORMAL	A	A	NA	NA	NA	NA	NA	NA	NA	NA	NA	NA	NA	NA	NA	NA	NA	c.1383del	p.Phe461LeufsTer46	p.F461Lfs*46	ENST00000264990	11/20	NA	NA	NA	NA	NA	NA	ACAD11,frameshift_variant,p.Phe461LeufsTer46,ENST00000264990,NM_032169.5;ACAD11,frameshift_variant,p.Phe461LeufsTer29,ENST00000481970,;ACAD11,non_coding_transcript_exon_variant,,ENST00000507705,;ACAD11,frameshift_variant,p.Phe19LeufsTer46,ENST00000510100,;NPHP3-ACAD11,3_prime_UTR_variant,,ENST00000471702,;ACAD11,non_coding_transcript_exon_variant,,ENST00000496418,;ACAD11,non_coding_transcript_exo…	-	ENSG00000240303	ENST00000264990	Transcript
PRR23A	729627	.	GRCh38	chr3	139005822	139005822	+	Silent	SNP	G	G	A		NA	HCI-EC-23	NORMAL	G	G	NA	NA	NA	NA	NA	NA	NA	NA	NA	NA	NA	NA	NA	NA	NA	c.447C>T	p.Ile149=	p.I149=	ENST00000383163	1/1	NA	NA	NA	NA	NA	NA	PRR23A,synonymous_variant,p.Ile149=,ENST00000383163,NM_001134659.1;MRPS22,5_prime_UTR_variant,,ENST00000495075,NM_020191.4;	A	ENSG00000206260	ENST00000383163	Transcript
COPB2	9276	.	GRCh38	chr3	139371734	139371734	+	Silent	SNP	G	G	A	rs904778583	NA	HCI-EC-23	NORMAL	G	G	NA	NA	NA	NA	NA	NA	NA	NA	NA	NA	NA	NA	NA	NA	NA	c.1194C>T	p.His398=	p.H398=	ENST00000333188	10/22	NA	NA	NA	NA	NA	NA	COPB2,synonymous_variant,p.His398=,ENST00000503326,;COPB2,synonymous_variant,p.His369=,ENST00000512242,;COPB2,synonymous_variant,p.His369=,ENST00000514508,;COPB2,synonymous_variant,p.His320=,ENST00000510181,;COPB2,synonymous_variant,p.His398=,ENST00000512309,;COPB2,synonymous_variant,p.His398=,ENST00000333188,NM_004766.3;COPB2,synonymous_variant,p.His369=,ENST00000507777,;COPB2,downstream_gene_va…	A	ENSG00000184432	ENST00000333188	Transcript
SLC25A36	55186	.	GRCh38	chr3	140956575	140956575	+	Silent	SNP	A	A	C	novel	NA	HCI-EC-23	NORMAL	A	A	NA	NA	NA	NA	NA	NA	NA	NA	NA	NA	NA	NA	NA	NA	NA	c.90A>C	p.Val30=	p.V30=	ENST00000324194	2/7	NA	NA	NA	NA	NA	NA	SLC25A36,synonymous_variant,p.Val30=,ENST00000324194,NM_001104647.3;SLC25A36,synonymous_variant,p.Val30=,ENST00000446041,NM_018155.3;SLC25A36,synonymous_variant,p.Val30=,ENST00000507429,;SLC25A36,synonymous_variant,p.Val30=,ENST00000453248,;SLC25A36,5_prime_UTR_variant,,ENST00000513887,;SLC25A36,non_coding_transcript_exon_variant,,ENST00000393015,;SLC25A36,synonymous_variant,p.Val30=,ENST00000648…	C	ENSG00000114120	ENST00000324194	Transcript
SLC25A36	55186	.	GRCh38	chr3	140956584	140956584	+	Silent	SNP	A	A	G	rs992330928	NA	HCI-EC-23	NORMAL	A	A	NA	NA	NA	NA	NA	NA	NA	NA	NA	NA	NA	NA	NA	NA	NA	c.99A>G	p.Arg33=	p.R33=	ENST00000324194	2/7	NA	NA	NA	NA	NA	NA	SLC25A36,synonymous_variant,p.Arg33=,ENST00000324194,NM_001104647.3;SLC25A36,synonymous_variant,p.Arg33=,ENST00000446041,NM_018155.3;SLC25A36,synonymous_variant,p.Arg33=,ENST00000507429,;SLC25A36,synonymous_variant,p.Arg33=,ENST00000453248,;SLC25A36,5_prime_UTR_variant,,ENST00000513887,;SLC25A36,non_coding_transcript_exon_variant,,ENST00000393015,;SLC25A36,synonymous_variant,p.Arg33=,ENST00000648…	G	ENSG00000114120	ENST00000324194	Transcript
TRPC1	7220	.	GRCh38	chr3	142743556	142743556	+	Silent	SNP	A	A	G	novel	NA	HCI-EC-23	NORMAL	A	A	NA	NA	NA	NA	NA	NA	NA	NA	NA	NA	NA	NA	NA	NA	NA	c.399A>G	p.Arg133=	p.R133=	ENST00000476941	3/13	NA	NA	NA	NA	NA	NA	TRPC1,synonymous_variant,p.Arg133=,ENST00000476941,NM_001251845.2;TRPC1,intron_variant,,ENST00000273482,;TRPC1,intron_variant,,ENST00000612385,NM_003304.4;TRPC1,intron_variant,,ENST00000460401,;	G	ENSG00000144935	ENST00000476941	Transcript
TRPC1	7220	.	GRCh38	chr3	142743580	142743580	+	Silent	SNP	T	T	C	rs980481014	NA	HCI-EC-23	NORMAL	T	T	NA	NA	NA	NA	NA	NA	NA	NA	NA	NA	NA	NA	NA	NA	NA	c.423T>C	p.Thr141=	p.T141=	ENST00000476941	3/13	NA	NA	NA	NA	NA	NA	TRPC1,synonymous_variant,p.Thr141=,ENST00000476941,NM_001251845.2;TRPC1,intron_variant,,ENST00000273482,;TRPC1,intron_variant,,ENST00000612385,NM_003304.4;TRPC1,intron_variant,,ENST00000460401,;	C	ENSG00000144935	ENST00000476941	Transcript
TRPC1	7220	.	GRCh38	chr3	142743583	142743583	+	Silent	SNP	A	A	T	novel	NA	HCI-EC-23	NORMAL	A	A	NA	NA	NA	NA	NA	NA	NA	NA	NA	NA	NA	NA	NA	NA	NA	c.426A>T	p.Ile142=	p.I142=	ENST00000476941	3/13	NA	NA	NA	NA	NA	NA	TRPC1,synonymous_variant,p.Ile142=,ENST00000476941,NM_001251845.2;TRPC1,intron_variant,,ENST00000273482,;TRPC1,intron_variant,,ENST00000612385,NM_003304.4;TRPC1,intron_variant,,ENST00000460401,;	T	ENSG00000144935	ENST00000476941	Transcript
PLSCR2	57047	.	GRCh38	chr3	146449232	146449232	+	Missense_Mutation	SNP	C	C	T	rs139488321	NA	HCI-EC-23	NORMAL	C	C	NA	NA	NA	NA	NA	NA	NA	NA	NA	NA	NA	NA	NA	NA	NA	c.838G>A	p.Val280Met	p.V280M	ENST00000497985	8/10	NA	NA	NA	NA	NA	NA	PLSCR2,missense_variant,p.Val280Met,ENST00000497985,NM_001199978.1;PLSCR2,missense_variant,p.Val207Met,ENST00000336685,NM_020359.2;PLSCR2,missense_variant,p.Val276Met,ENST00000613069,NM_001199979.1;PLSCR2,missense_variant,p.Val207Met,ENST00000610787,;PLSCR2,downstream_gene_variant,,ENST00000489015,;PLSCR2,intron_variant,,ENST00000463633,;,regulatory_region_variant,,ENSR00001073843,;	T	ENSG00000163746	ENST00000497985	Transcript
ZIC1	7545	.	GRCh38	chr3	147410336	147410336	+	Missense_Mutation	SNP	C	C	T	novel	NA	HCI-EC-23	NORMAL	C	C	NA	NA	NA	NA	NA	NA	NA	NA	NA	NA	NA	NA	NA	NA	NA	c.224C>T	p.Ala75Val	p.A75V	ENST00000282928	1/3	NA	NA	NA	NA	NA	NA	ZIC1,missense_variant,p.Ala75Val,ENST00000282928,NM_003412.4;ZIC1,intron_variant,,ENST00000488404,;ZIC4,upstream_gene_variant,,ENST00000383075,NM_032153.6;ZIC4,upstream_gene_variant,,ENST00000425731,NM_001168379.1;ZIC4,upstream_gene_variant,,ENST00000462748,;ZIC4,upstream_gene_variant,,ENST00000463250,;ZIC4,upstream_gene_variant,,ENST00000473123,;ZIC4,upstream_gene_variant,,ENST00000491672,NM_001…	T	ENSG00000152977	ENST00000282928	Transcript
ARHGEF26	26084	.	GRCh38	chr3	154226010	154226010	+	Missense_Mutation	SNP	G	G	A	rs1401233141	NA	HCI-EC-23	NORMAL	G	G	NA	NA	NA	NA	NA	NA	NA	NA	NA	NA	NA	NA	NA	NA	NA	c.2090G>A	p.Ser697Asn	p.S697N	ENST00000356448	11/15	NA	NA	NA	NA	NA	NA	ARHGEF26,missense_variant,p.Ser697Asn,ENST00000356448,NM_001251962.1;ARHGEF26,missense_variant,p.Ser697Asn,ENST00000465093,NM_015595.4;ARHGEF26,missense_variant,p.Ser697Asn,ENST00000496710,NM_001251963.2;ARHGEF26,intron_variant,,ENST00000465817,;ARHGEF26,splice_region_variant,,ENST00000483068,;	A	ENSG00000114790	ENST00000356448	Transcript
IQCJ-SCHIP1	0	.	GRCh38	chr3	159888826	159888826	+	Missense_Mutation	SNP	C	C	T	novel	NA	HCI-EC-23	NORMAL	C	C	NA	NA	NA	NA	NA	NA	NA	NA	NA	NA	NA	NA	NA	NA	NA	c.1429C>T	p.His477Tyr	p.H477Y	ENST00000485419	9/11	NA	NA	NA	NA	NA	NA	IQCJ-SCHIP1,missense_variant,p.His401Tyr,ENST00000638749,NM_014575.3;IQCJ-SCHIP1,missense_variant,p.His477Tyr,ENST00000485419,NM_001197113.1;IQCJ-SCHIP1,missense_variant,p.His388Tyr,ENST00000412423,NM_001197107.1;IQCJ-SCHIP1,missense_variant,p.His361Tyr,ENST00000460298,;SCHIP1,missense_variant,p.His174Tyr,ENST00000482804,;IQCJ-SCHIP1,missense_variant,p.His450Tyr,ENST00000476809,NM_001197114.1;SCH…	T	ENSG00000283154	ENST00000485419	Transcript
TRIM59	286827	.	GRCh38	chr3	160438353	160438353	+	Silent	SNP	A	A	T	novel	NA	HCI-EC-23	NORMAL	A	A	NA	NA	NA	NA	NA	NA	NA	NA	NA	NA	NA	NA	NA	NA	NA	c.831T>A	p.Ile277=	p.I277=	ENST00000309784	3/3	NA	NA	NA	NA	NA	NA	TRIM59,synonymous_variant,p.Ile277=,ENST00000543469,;TRIM59,synonymous_variant,p.Ile277=,ENST00000309784,NM_173084.3;SMC4,downstream_gene_variant,,ENST00000344722,NM_005496.3;SMC4,downstream_gene_variant,,ENST00000357388,NM_001002800.3;SMC4,downstream_gene_variant,,ENST00000462787,;TRIM59,downstream_gene_variant,,ENST00000468542,;SMC4,downstream_gene_variant,,ENST00000469762,NM_001288753.2;TRIM59…	T	ENSG00000213186	ENST00000309784	Transcript
OTOL1	131149	.	GRCh38	chr3	161499208	161499208	+	Silent	SNP	G	G	A	novel	NA	HCI-EC-23	NORMAL	G	G	NA	NA	NA	NA	NA	NA	NA	NA	NA	NA	NA	NA	NA	NA	NA	c.402G>A	p.Gly134=	p.G134=	ENST00000327928	2/4	NA	NA	NA	NA	NA	NA	OTOL1,synonymous_variant,p.Gly134=,ENST00000327928,NM_001080440.1;	A	ENSG00000182447	ENST00000327928	Transcript
WDR49	151790	.	GRCh38	chr3	167560139	167560139	+	Silent	SNP	G	G	A	rs372277287	NA	HCI-EC-23	NORMAL	G	G	NA	NA	NA	NA	NA	NA	NA	NA	NA	NA	NA	NA	NA	NA	NA	c.1599C>T	p.Asn533=	p.N533=	ENST00000647816	9/19	NA	NA	NA	NA	NA	NA	WDR49,synonymous_variant,p.Asn533=,ENST00000647816,NM_001348951.2,NM_001348952.2,NM_001366157.1;WDR49,synonymous_variant,p.Asn192=,ENST00000308378,NM_001366158.1;WDR49,synonymous_variant,p.Asn331=,ENST00000472600,;WDR49,synonymous_variant,p.Asn85=,ENST00000466760,;WDR49,intron_variant,,ENST00000479765,;WDR49,non_coding_transcript_exon_variant,,ENST00000476376,;WDR49,intron_variant,,ENST0000046044…	A	ENSG00000174776	ENST00000647816	Transcript
PRKCI	5584	.	GRCh38	chr3	170280340	170280340	+	Frame_Shift_Del	DEL	A	A	-	rs753143066	NA	HCI-EC-23	NORMAL	A	A	NA	NA	NA	NA	NA	NA	NA	NA	NA	NA	NA	NA	NA	NA	NA	c.826del	p.Thr276GlnfsTer7	p.T276Qfs*7	ENST00000295797	9/18	NA	NA	NA	NA	NA	NA	PRKCI,frameshift_variant,p.Thr276GlnfsTer7,ENST00000295797,NM_002740.6;PRKCI,non_coding_transcript_exon_variant,,ENST00000493761,;PRKCI,non_coding_transcript_exon_variant,,ENST00000488541,;PRKCI,upstream_gene_variant,,ENST00000482353,;	-	ENSG00000163558	ENST00000295797	Transcript
KCNMB2	10242	.	GRCh38	chr3	178825692	178825692	+	Missense_Mutation	SNP	T	T	C	novel	NA	HCI-EC-23	NORMAL	T	T	NA	NA	NA	NA	NA	NA	NA	NA	NA	NA	NA	NA	NA	NA	NA	c.161T>C	p.Met54Thr	p.M54T	ENST00000432997	3/5	NA	NA	NA	NA	NA	NA	KCNMB2,missense_variant,p.Met54Thr,ENST00000432997,NM_005832.5,NM_001278911.2;KCNMB2,missense_variant,p.Met54Thr,ENST00000452583,NM_181361.3;KCNMB2,missense_variant,p.Met54Thr,ENST00000358316,;KCNMB2,missense_variant,p.Met35Thr,ENST00000617329,;KCNMB2,missense_variant,p.Met54Thr,ENST00000420517,;AC117457.1,missense_variant,p.Met54Thr,ENST00000614557,;KCNMB2,missense_variant,p.Met54Thr,ENST0000045…	C	ENSG00000197584	ENST00000432997	Transcript
PIK3CA	5290	.	GRCh38	chr3	179198940	179198940	+	Missense_Mutation	SNP	G	G	A		NA	HCI-EC-23	NORMAL	G	G	NA	NA	NA	NA	NA	NA	NA	NA	NA	NA	NA	NA	NA	NA	NA	c.115G>A	p.Glu39Lys	p.E39K	ENST00000263967	2/21	NA	NA	NA	NA	NA	NA	PIK3CA,missense_variant,p.Glu39Lys,ENST00000263967,NM_006218.4;PIK3CA,missense_variant,p.Glu39Lys,ENST00000643187,;PIK3CA,missense_variant,p.Glu39Lys,ENST00000468036,;PIK3CA,downstream_gene_variant,,ENST00000477735,;PIK3CA,missense_variant,p.Glu39Lys,ENST00000675786,;PIK3CA,non_coding_transcript_exon_variant,,ENST00000675467,;PIK3CA,upstream_gene_variant,,ENST00000674534,;	A	ENSG00000121879	ENST00000263967	Transcript
PIK3CA	5290	.	GRCh38	chr3	179199103	179199103	+	Missense_Mutation	SNP	G	G	A	rs1064793663	NA	HCI-EC-23	NORMAL	G	G	NA	NA	NA	NA	NA	NA	NA	NA	NA	NA	NA	NA	NA	NA	NA	c.278G>A	p.Arg93Gln	p.R93Q	ENST00000263967	2/21	NA	NA	NA	NA	NA	NA	PIK3CA,missense_variant,p.Arg93Gln,ENST00000263967,NM_006218.4;PIK3CA,missense_variant,p.Arg93Gln,ENST00000643187,;PIK3CA,missense_variant,p.Arg93Gln,ENST00000468036,;PIK3CA,downstream_gene_variant,,ENST00000477735,;PIK3CA,missense_variant,p.Arg93Gln,ENST00000675786,;PIK3CA,non_coding_transcript_exon_variant,,ENST00000675467,;PIK3CA,upstream_gene_variant,,ENST00000674534,;	A	ENSG00000121879	ENST00000263967	Transcript
PEX5L	51555	.	GRCh38	chr3	179802002	179802002	+	Silent	SNP	G	G	A	novel	NA	HCI-EC-23	NORMAL	G	G	NA	NA	NA	NA	NA	NA	NA	NA	NA	NA	NA	NA	NA	NA	NA	c.1707C>T	p.Leu569=	p.L569=	ENST00000467460	15/15	NA	NA	NA	NA	NA	NA	PEX5L,synonymous_variant,p.Leu569=,ENST00000467460,NM_016559.3,NM_001349389.2,NM_001349387.2,NM_001349386.2,NM_001349388.2;PEX5L,synonymous_variant,p.Leu461=,ENST00000392649,;PEX5L,synonymous_variant,p.Leu534=,ENST00000485199,NM_001256752.2,NM_001349393.2,NM_001349390.2,NM_001349397.2,NM_001349392.2;PEX5L,synonymous_variant,p.Leu567=,ENST00000263962,NM_001349396.2,NM_001256750.2;PEX5L,synonymous_…	A	ENSG00000114757	ENST00000467460	Transcript
KLHL24	54800	.	GRCh38	chr3	183651272	183651272	+	Missense_Mutation	SNP	C	C	T	rs1236279281	NA	HCI-EC-23	NORMAL	C	C	NA	NA	NA	NA	NA	NA	NA	NA	NA	NA	NA	NA	NA	NA	NA	c.916C>T	p.Arg306Cys	p.R306C	ENST00000454652	4/9	NA	NA	NA	NA	NA	NA	KLHL24,missense_variant,p.Arg306Cys,ENST00000454652,NM_001349418.1,NM_001349424.1,NM_001349417.1,NM_001349420.1,NM_001349414.1,NM_001349422.1;KLHL24,missense_variant,p.Arg306Cys,ENST00000242810,NM_001349428.1,NM_001349413.1,NM_017644.3,NM_001349415.1,NM_001349423.1,NM_001349419.1,NM_001349429.1,NM_001349421.1,NM_001349416.1,NM_001349425.1,NM_001349426.1;KLHL24,missense_variant,p.Arg306Cys,ENST000…	T	ENSG00000114796	ENST00000454652	Transcript
ABCC5	10057	.	GRCh38	chr3	183965210	183965210	+	Missense_Mutation	SNP	A	A	G	novel	NA	HCI-EC-23	NORMAL	A	A	NA	NA	NA	NA	NA	NA	NA	NA	NA	NA	NA	NA	NA	NA	NA	c.2006T>C	p.Ile669Thr	p.I669T	ENST00000334444	14/30	NA	NA	NA	NA	NA	NA	ABCC5,missense_variant,p.Ile669Thr,ENST00000334444,NM_005688.4,NM_001320032.2;ABCC5,missense_variant,p.Ile669Thr,ENST00000265586,;ABCC5,3_prime_UTR_variant,,ENST00000437205,;ABCC5,downstream_gene_variant,,ENST00000476402,;	G	ENSG00000114770	ENST00000334444	Transcript
DVL3	1857	.	GRCh38	chr3	184164886	184164886	+	Missense_Mutation	SNP	A	A	T	novel	NA	HCI-EC-23	NORMAL	A	A	NA	NA	NA	NA	NA	NA	NA	NA	NA	NA	NA	NA	NA	NA	NA	c.554A>T	p.Glu185Val	p.E185V	ENST00000313143	5/15	NA	NA	NA	NA	NA	NA	DVL3,missense_variant,p.Glu185Val,ENST00000313143,NM_004423.4;DVL3,missense_variant,p.Glu185Val,ENST00000431765,;DVL3,non_coding_transcript_exon_variant,,ENST00000423300,;DVL3,non_coding_transcript_exon_variant,,ENST00000462665,;DVL3,non_coding_transcript_exon_variant,,ENST00000478247,;DVL3,non_coding_transcript_exon_variant,,ENST00000648288,;DVL3,non_coding_transcript_exon_variant,,ENST000004678…	T	ENSG00000161202	ENST00000313143	Transcript
AP2M1	1173	.	GRCh38	chr3	184182787	184182787	+	Silent	SNP	G	G	C		NA	HCI-EC-23	NORMAL	G	G	NA	NA	NA	NA	NA	NA	NA	NA	NA	NA	NA	NA	NA	NA	NA	c.1167G>C	p.Ser389=	p.S389=	ENST00000411763	13/14	NA	NA	NA	NA	NA	NA	AP2M1,synonymous_variant,p.Ser362=,ENST00000382456,NM_001025205.1;AP2M1,synonymous_variant,p.Ser362=,ENST00000439647,;AP2M1,synonymous_variant,p.Ser364=,ENST00000292807,NM_004068.4;AP2M1,synonymous_variant,p.Ser389=,ENST00000411763,NM_001311198.1;AP2M1,synonymous_variant,p.Ser363=,ENST00000621863,;AP2M1,synonymous_variant,p.Ser54=,ENST00000442686,;ABCF3,upstream_gene_variant,,ENST00000292808,NM_0…	C	ENSG00000161203	ENST00000411763	Transcript
ABCF3	55324	.	GRCh38	chr3	184187892	184187892	+	Missense_Mutation	SNP	G	G	T	novel	NA	HCI-EC-23	NORMAL	G	G	NA	NA	NA	NA	NA	NA	NA	NA	NA	NA	NA	NA	NA	NA	NA	c.478G>T	p.Gly160Cys	p.G160C	ENST00000429586	6/21	NA	NA	NA	NA	NA	NA	ABCF3,missense_variant,p.Gly160Cys,ENST00000429586,NM_001351300.1,NM_001351299.1,NM_018358.2;ABCF3,missense_variant,p.Gly154Cys,ENST00000292808,NM_001351298.1;AP2M1,downstream_gene_variant,,ENST00000292807,NM_004068.4;AP2M1,downstream_gene_variant,,ENST00000382456,NM_001025205.1;AP2M1,downstream_gene_variant,,ENST00000411763,NM_001311198.1;AP2M1,downstream_gene_variant,,ENST00000439647,;AP2M1,dow…	T	ENSG00000161204	ENST00000429586	Transcript
CHRD	8646	.	GRCh38	chr3	184381561	184381562	+	In_Frame_Ins	INS	-	-	GCA	rs745620244	NA	HCI-EC-23	NORMAL	-	-	NA	NA	NA	NA	NA	NA	NA	NA	NA	NA	NA	NA	NA	NA	NA	c.450_452dup	p.Ser151dup	p.S151dup	ENST00000204604	4/23	NA	NA	NA	NA	NA	NA	CHRD,inframe_insertion,p.Ser151dup,ENST00000204604,NM_003741.3,NM_001304473.2,NM_001304474.2;CHRD,inframe_insertion,p.Ser151dup,ENST00000450923,NM_001304472.1;CHRD,inframe_insertion,p.Ser151dup,ENST00000348986,;THPO,5_prime_UTR_variant,,ENST00000645603,;THPO,upstream_gene_variant,,ENST00000445696,NM_001290022.1,NM_001177597.2;THPO,upstream_gene_variant,,ENST00000647395,NM_001290028.1,NM_001289998…	GCA	ENSG00000090539	ENST00000204604	Transcript
AHSG	197	.	GRCh38	chr3	186620761	186620761	+	Missense_Mutation	SNP	C	C	T	rs548302489	NA	HCI-EC-23	NORMAL	C	C	NA	NA	NA	NA	NA	NA	NA	NA	NA	NA	NA	NA	NA	NA	NA	c.938C>T	p.Ala313Val	p.A313V	ENST00000273784	7/7	NA	NA	NA	NA	NA	NA	AHSG,missense_variant,p.Ala312Val,ENST00000411641,NM_001622.4,NM_001354573.2,NM_001354572.2;AHSG,missense_variant,p.Ala313Val,ENST00000273784,NM_001354571.2;AC068631.1,intron_variant,,ENST00000625386,;AC068631.1,intron_variant,,ENST00000628505,;AC068631.1,intron_variant,,ENST00000630178,;AHSG,downstream_gene_variant,,ENST00000478441,;	T	ENSG00000145192	ENST00000273784	Transcript
KNG1	3827	.	GRCh38	chr3	186732656	186732657	+	Frame_Shift_Ins	INS	-	-	A	novel	NA	HCI-EC-23	NORMAL	-	-	NA	NA	NA	NA	NA	NA	NA	NA	NA	NA	NA	NA	NA	NA	NA	c.918dup	p.Ala307SerfsTer14	p.A307Sfs*14	ENST00000644859	7/10	NA	NA	NA	NA	NA	NA	KNG1,frameshift_variant,p.Ala307SerfsTer14,ENST00000644859,NM_001102416.3;KNG1,frameshift_variant,p.Ala307SerfsTer14,ENST00000287611,NM_000893.4;KNG1,frameshift_variant,p.Ala271SerfsTer14,ENST00000447445,NM_001166451.2;AC068631.1,intron_variant,,ENST00000354642,;AC068631.1,intron_variant,,ENST00000599314,;AC068631.1,intron_variant,,ENST00000625303,;AC068631.1,intron_variant,,ENST00000625386,;AC06…	A	ENSG00000113889	ENST00000644859	Transcript
ATP13A4	84239	.	GRCh38	chr3	193467438	193467438	+	Missense_Mutation	SNP	G	G	A	rs200876454	NA	HCI-EC-23	NORMAL	G	G	NA	NA	NA	NA	NA	NA	NA	NA	NA	NA	NA	NA	NA	NA	NA	c.992C>T	p.Ser331Phe	p.S331F	ENST00000342695	10/30	NA	NA	NA	NA	NA	NA	ATP13A4,missense_variant,p.Ser331Phe,ENST00000342695,NM_032279.4;ATP13A4,missense_variant,p.Ser331Phe,ENST00000392443,;ATP13A4,missense_variant,p.Ser331Phe,ENST00000295548,;ATP13A4,3_prime_UTR_variant,,ENST00000450950,;ATP13A4,non_coding_transcript_exon_variant,,ENST00000490925,;ATP13A4,upstream_gene_variant,,ENST00000428352,;	A	ENSG00000127249	ENST00000342695	Transcript
ATP13A3	79572	.	GRCh38	chr3	194427129	194427129	+	Missense_Mutation	SNP	C	C	A	rs867958861	NA	HCI-EC-23	NORMAL	C	C	NA	NA	NA	NA	NA	NA	NA	NA	NA	NA	NA	NA	NA	NA	NA	c.3071G>T	p.Gly1024Val	p.G1024V	ENST00000645319	29/34	NA	NA	NA	NA	NA	NA	ATP13A3,missense_variant,p.Gly1024Val,ENST00000439040,;ATP13A3,missense_variant,p.Gly1024Val,ENST00000645319,NM_001367549.1;ATP13A3,missense_variant,p.Gly1024Val,ENST00000645538,NM_024524.3;ATP13A3,missense_variant,p.Gly997Val,ENST00000642744,NM_001374836.1;ATP13A3,missense_variant,p.Gly202Val,ENST00000429136,;ATP13A3,non_coding_transcript_exon_variant,,ENST00000645621,;ATP13A3,downstream_gene_va…	A	ENSG00000133657	ENST00000645319	Transcript
MUC4	4585	.	GRCh38	chr3	195754340	195754340	+	Silent	SNP	G	G	A	rs773361472	NA	HCI-EC-23	NORMAL	G	G	NA	NA	NA	NA	NA	NA	NA	NA	NA	NA	NA	NA	NA	NA	NA	c.15201C>T	p.Phe5067=	p.F5067=	ENST00000463781	19/25	NA	NA	NA	NA	NA	NA	MUC4,synonymous_variant,p.Phe5067=,ENST00000463781,NM_018406.7;MUC4,synonymous_variant,p.Phe5015=,ENST00000475231,;MUC4,synonymous_variant,p.Phe831=,ENST00000346145,NM_004532.6;MUC4,synonymous_variant,p.Phe780=,ENST00000349607,NM_138297.5;MUC4,3_prime_UTR_variant,,ENST00000466475,;MUC4,3_prime_UTR_variant,,ENST00000477756,;MUC4,3_prime_UTR_variant,,ENST00000477086,;MUC4,3_prime_UTR_variant,,ENST0…	A	ENSG00000145113	ENST00000463781	Transcript
MUC4	4585	.	GRCh38	chr3	195779481	195779482	+	In_Frame_Ins	INS	-	-	AGAGGGGTGGCCTGACCTGTGGATGATGAGGAAGGGCTGGTG	novel	NA	HCI-EC-23	NORMAL	-	-	NA	NA	NA	NA	NA	NA	NA	NA	NA	NA	NA	NA	NA	NA	NA	c.12098_12099insCACCAGCCCTTCCTCATCATCCACAGGTCAGGCCACCCCTCT	p.Val4033_Pro4034insThrSerProSerSerSerSerThrGlyGlnAlaThrProLeu	p.V4033_P4034insTSPSSSSTGQATPL	ENST00000463781	2/25	NA	NA	NA	NA	NA	NA	MUC4,inframe_insertion,p.Val4033_Pro4034insThrSerProSerSerSerSerThrGlyGlnAlaThrProLeu,ENST00000463781,NM_018406.7;MUC4,inframe_insertion,p.Val4033_Pro4034insThrSerProSerSerSerSerThrGlyGlnAlaThrProLeu,ENST00000475231,;MUC4,intron_variant,,ENST00000346145,NM_004532.6;MUC4,intron_variant,,ENST00000349607,NM_138297.5;MUC4,inframe_insertion,p.Val4033_Pro4034insThrSerProSerSerSerSerThrGlyGlnAlaThrProLe…	AGAGGGGTGGCCTGACCTGTGGATGATGAGGAAGGGCTGGTG	ENSG00000145113	ENST00000463781	Transcript
MUC4	4585	.	GRCh38	chr3	195779486	195779487	+	In_Frame_Ins	INS	-	-	AAGAGA	novel	NA	HCI-EC-23	NORMAL	-	-	NA	NA	NA	NA	NA	NA	NA	NA	NA	NA	NA	NA	NA	NA	NA	c.12093_12094insTCTCTT	p.Thr4031_Pro4032insSerLeu	p.T4031_P4032insSL	ENST00000463781	2/25	NA	NA	NA	NA	NA	NA	MUC4,inframe_insertion,p.Thr4031_Pro4032insSerLeu,ENST00000463781,NM_018406.7;MUC4,inframe_insertion,p.Thr4031_Pro4032insSerLeu,ENST00000475231,;MUC4,intron_variant,,ENST00000346145,NM_004532.6;MUC4,intron_variant,,ENST00000349607,NM_138297.5;MUC4,inframe_insertion,p.Thr4031_Pro4032insSerLeu,ENST00000478156,;MUC4,inframe_insertion,p.Thr4031_Pro4032insSerLeu,ENST00000466475,;MUC4,inframe_insertion…	AAGAGA	ENSG00000145113	ENST00000463781	Transcript
MUC4	4585	.	GRCh38	chr3	195780221	195780221	+	Missense_Mutation	SNP	T	T	A	rs769637445	NA	HCI-EC-23	NORMAL	T	T	NA	NA	NA	NA	NA	NA	NA	NA	NA	NA	NA	NA	NA	NA	NA	c.11359A>T	p.Thr3787Ser	p.T3787S	ENST00000463781	2/25	NA	NA	NA	NA	NA	NA	MUC4,missense_variant,p.Thr3787Ser,ENST00000463781,NM_018406.7;MUC4,missense_variant,p.Thr3787Ser,ENST00000475231,;MUC4,intron_variant,,ENST00000346145,NM_004532.6;MUC4,intron_variant,,ENST00000349607,NM_138297.5;MUC4,missense_variant,p.Thr3787Ser,ENST00000478156,;MUC4,missense_variant,p.Thr3787Ser,ENST00000466475,;MUC4,missense_variant,p.Thr3787Ser,ENST00000477756,;MUC4,missense_variant,p.Thr378…	A	ENSG00000145113	ENST00000463781	Transcript
MUC4	4585	.	GRCh38	chr3	195780371	195780372	+	In_Frame_Ins	INS	-	-	TGAGGAAGGGCTGGTGACATGAAGAGGGGTGACGTGACCTGTAGATACTGAGGAAGTGCTGGTGACAGGAAGAGGGGTGGCCTGACCTGTGGATGA	novel	NA	HCI-EC-23	NORMAL	-	-	NA	NA	NA	NA	NA	NA	NA	NA	NA	NA	NA	NA	NA	NA	NA	c.11208_11209insTCATCCACAGGTCAGGCCACCCCTCTTCCTGTCACCAGCACTTCCTCAGTATCTACAGGTCACGTCACCCCTCTTCATGTCACCAGCCCTTCCTCA	p.Ser3736_Ala3737insSerSerThrGlyGlnAlaThrProLeuProValThrSerThrSerSerValSerThrGlyHisValThrProLeuHisValThrSerProSerSer	p.S3736_A3737insSSTGQATPLPVTSTSSVSTGHVTPLHVTSPSS	ENST00000463781	2/25	NA	NA	NA	NA	NA	NA	MUC4,inframe_insertion,p.Ser3736_Ala3737insSerSerThrGlyGlnAlaThrProLeuProValThrSerThrSerSerValSerThrGlyHisValThrProLeuHisValThrSerProSerSer,ENST00000463781,NM_018406.7;MUC4,inframe_insertion,p.Ser3736_Ala3737insSerSerThrGlyGlnAlaThrProLeuProValThrSerThrSerSerValSerThrGlyHisValThrProLeuHisValThrSerProSerSer,ENST00000475231,;MUC4,intron_variant,,ENST00000346145,NM_004532.6;MUC4,intron_variant,,ENST…	TGAGGAAGGGCTGGTGACATGAAGAGGGGTGACGTGACCTGTAGATACTGAGGAAGTGCTGGTGACAGGAAGAGGGGTGGCCTGACCTGTGGATGA	ENSG00000145113	ENST00000463781	Transcript
MUC4	4585	.	GRCh38	chr3	195781237	195781238	+	In_Frame_Ins	INS	-	-	AGGAAGGGCTGGTGACAGGAAGAGGGGTGGTGTGACCTGTGGATGCTA	rs771345062	NA	HCI-EC-23	NORMAL	-	-	NA	NA	NA	NA	NA	NA	NA	NA	NA	NA	NA	NA	NA	NA	NA	c.10342_10343insTAGCATCCACAGGTCACACCACCCCTCTTCCTGTCACCAGCCCTTCCT	p.Ser3447_Ser3448insLeuAlaSerThrGlyHisThrThrProLeuProValThrSerProSer	p.S3447_S3448insLASTGHTTPLPVTSPS	ENST00000463781	2/25	NA	NA	NA	NA	NA	NA	MUC4,inframe_insertion,p.Ser3447_Ser3448insLeuAlaSerThrGlyHisThrThrProLeuProValThrSerProSer,ENST00000463781,NM_018406.7;MUC4,inframe_insertion,p.Ser3447_Ser3448insLeuAlaSerThrGlyHisThrThrProLeuProValThrSerProSer,ENST00000475231,;MUC4,intron_variant,,ENST00000346145,NM_004532.6;MUC4,intron_variant,,ENST00000349607,NM_138297.5;MUC4,inframe_insertion,p.Ser3447_Ser3448insLeuAlaSerThrGlyHisThrThrProLe…	AGGAAGGGCTGGTGACAGGAAGAGGGGTGGTGTGACCTGTGGATGCTA	ENSG00000145113	ENST00000463781	Transcript
MUC4	4585	.	GRCh38	chr3	195781571	195781666	+	In_Frame_Del	DEL	CTGAGGAAGGGCTGGTGACATGAAGAGGGGTGGCGTGACCTGTGGATGCTGAGGAAGCGTCGGTGACAAGAAGAGGAGTGGCGTGACCTGTGGATA	CTGAGGAAGGGCTGGTGACATGAAGAGGGGTGGCGTGACCTGTGGATGCTGAGGAAGCGTCGGTGACAAGAAGAGGAGTGGCGTGACCTGTGGATA	-	novel	NA	HCI-EC-23	NORMAL	CTGAGGAAGGGCTGGTGACATGAAGAGGGGTGGCGTGACCTGTGGATGCTGAGGAAGCGTCGGTGACAAGAAGAGGAGTGGCGTGACCTGTGGATA	CTGAGGAAGGGCTGGTGACATGAAGAGGGGTGGCGTGACCTGTGGATGCTGAGGAAGCGTCGGTGACAAGAAGAGGAGTGGCGTGACCTGTGGATA	NA	NA	NA	NA	NA	NA	NA	NA	NA	NA	NA	NA	NA	NA	NA	c.9914_10009del	p.Val3305_Ser3336del	p.V3305_S3336del	ENST00000463781	2/25	NA	NA	NA	NA	NA	NA	MUC4,inframe_deletion,p.Val3305_Ser3336del,ENST00000463781,NM_018406.7;MUC4,inframe_deletion,p.Val3305_Ser3336del,ENST00000475231,;MUC4,intron_variant,,ENST00000346145,NM_004532.6;MUC4,intron_variant,,ENST00000349607,NM_138297.5;MUC4,inframe_deletion,p.Val3305_Ser3336del,ENST00000478156,;MUC4,inframe_deletion,p.Val3305_Ser3336del,ENST00000466475,;MUC4,inframe_deletion,p.Val3305_Ser3336del,ENST000…	-	ENSG00000145113	ENST00000463781	Transcript
MUC4	4585	.	GRCh38	chr3	195782549	195782644	+	In_Frame_Del	DEL	CAGGAAGAGAGGTGGCGTGACCTATGGATGCTGAGGAAGTGTCGGTGACAGGAAGAAGGGTGGCGTGACCTGTGGATGCTGAGGAAGTGTCGGTGT	CAGGAAGAGAGGTGGCGTGACCTATGGATGCTGAGGAAGTGTCGGTGACAGGAAGAAGGGTGGCGTGACCTGTGGATGCTGAGGAAGTGTCGGTGT	-	novel	NA	HCI-EC-23	NORMAL	CAGGAAGAGAGGTGGCGTGACCTATGGATGCTGAGGAAGTGTCGGTGACAGGAAGAAGGGTGGCGTGACCTGTGGATGCTGAGGAAGTGTCGGTGT	CAGGAAGAGAGGTGGCGTGACCTATGGATGCTGAGGAAGTGTCGGTGACAGGAAGAAGGGTGGCGTGACCTGTGGATGCTGAGGAAGTGTCGGTGT	NA	NA	NA	NA	NA	NA	NA	NA	NA	NA	NA	NA	NA	NA	NA	c.8936_9031del	p.Asp2979_Pro3010del	p.D2979_P3010del	ENST00000463781	2/25	NA	NA	NA	NA	NA	NA	MUC4,inframe_deletion,p.Asp2979_Pro3010del,ENST00000463781,NM_018406.7;MUC4,inframe_deletion,p.Asp2979_Pro3010del,ENST00000475231,;MUC4,intron_variant,,ENST00000346145,NM_004532.6;MUC4,intron_variant,,ENST00000349607,NM_138297.5;MUC4,inframe_deletion,p.Asp2979_Pro3010del,ENST00000478156,;MUC4,inframe_deletion,p.Asp2979_Pro3010del,ENST00000466475,;MUC4,inframe_deletion,p.Asp2979_Pro3010del,ENST000…	-	ENSG00000145113	ENST00000463781	Transcript
MUC4	4585	.	GRCh38	chr3	195783504	195783504	+	Silent	SNP	G	G	A	rs750168264	NA	HCI-EC-23	NORMAL	G	G	NA	NA	NA	NA	NA	NA	NA	NA	NA	NA	NA	NA	NA	NA	NA	c.8076C>T	p.Thr2692=	p.T2692=	ENST00000463781	2/25	NA	NA	NA	NA	NA	NA	MUC4,synonymous_variant,p.Thr2692=,ENST00000463781,NM_018406.7;MUC4,synonymous_variant,p.Thr2692=,ENST00000475231,;MUC4,intron_variant,,ENST00000346145,NM_004532.6;MUC4,intron_variant,,ENST00000349607,NM_138297.5;MUC4,synonymous_variant,p.Thr2692=,ENST00000478156,;MUC4,synonymous_variant,p.Thr2692=,ENST00000466475,;MUC4,synonymous_variant,p.Thr2692=,ENST00000477756,;MUC4,synonymous_variant,p.Thr2…	A	ENSG00000145113	ENST00000463781	Transcript
MUC4	4585	.	GRCh38	chr3	195783847	195783847	+	Missense_Mutation	SNP	G	G	T	rs80005560	NA	HCI-EC-23	NORMAL	G	G	NA	NA	NA	NA	NA	NA	NA	NA	NA	NA	NA	NA	NA	NA	NA	c.7733C>A	p.Pro2578His	p.P2578H	ENST00000463781	2/25	NA	NA	NA	NA	NA	NA	MUC4,missense_variant,p.Pro2578His,ENST00000463781,NM_018406.7;MUC4,missense_variant,p.Pro2578His,ENST00000475231,;MUC4,intron_variant,,ENST00000346145,NM_004532.6;MUC4,intron_variant,,ENST00000349607,NM_138297.5;MUC4,missense_variant,p.Pro2578His,ENST00000478156,;MUC4,missense_variant,p.Pro2578His,ENST00000466475,;MUC4,missense_variant,p.Pro2578His,ENST00000477756,;MUC4,missense_variant,p.Pro257…	T	ENSG00000145113	ENST00000463781	Transcript
MUC4	4585	.	GRCh38	chr3	195783874	195783874	+	Missense_Mutation	SNP	G	G	A	rs2453138	NA	HCI-EC-23	NORMAL	G	G	NA	NA	NA	NA	NA	NA	NA	NA	NA	NA	NA	NA	NA	NA	NA	c.7706C>T	p.Ala2569Val	p.A2569V	ENST00000463781	2/25	NA	NA	NA	NA	NA	NA	MUC4,missense_variant,p.Ala2569Val,ENST00000463781,NM_018406.7;MUC4,missense_variant,p.Ala2569Val,ENST00000475231,;MUC4,intron_variant,,ENST00000346145,NM_004532.6;MUC4,intron_variant,,ENST00000349607,NM_138297.5;MUC4,missense_variant,p.Ala2569Val,ENST00000478156,;MUC4,missense_variant,p.Ala2569Val,ENST00000466475,;MUC4,missense_variant,p.Ala2569Val,ENST00000477756,;MUC4,missense_variant,p.Ala256…	A	ENSG00000145113	ENST00000463781	Transcript
MUC4	4585	.	GRCh38	chr3	195783902	195783902	+	Missense_Mutation	SNP	A	A	G	rs2911272	NA	HCI-EC-23	NORMAL	A	A	NA	NA	NA	NA	NA	NA	NA	NA	NA	NA	NA	NA	NA	NA	NA	c.7678T>C	p.Ser2560Pro	p.S2560P	ENST00000463781	2/25	NA	NA	NA	NA	NA	NA	MUC4,missense_variant,p.Ser2560Pro,ENST00000463781,NM_018406.7;MUC4,missense_variant,p.Ser2560Pro,ENST00000475231,;MUC4,intron_variant,,ENST00000346145,NM_004532.6;MUC4,intron_variant,,ENST00000349607,NM_138297.5;MUC4,missense_variant,p.Ser2560Pro,ENST00000478156,;MUC4,missense_variant,p.Ser2560Pro,ENST00000466475,;MUC4,missense_variant,p.Ser2560Pro,ENST00000477756,;MUC4,missense_variant,p.Ser256…	G	ENSG00000145113	ENST00000463781	Transcript
MUC4	4585	.	GRCh38	chr3	195784909	195784909	+	Missense_Mutation	SNP	G	G	A	rs391928	NA	HCI-EC-23	NORMAL	G	G	NA	NA	NA	NA	NA	NA	NA	NA	NA	NA	NA	NA	NA	NA	NA	c.6671C>T	p.Pro2224Leu	p.P2224L	ENST00000463781	2/25	NA	NA	NA	NA	NA	NA	MUC4,missense_variant,p.Pro2224Leu,ENST00000463781,NM_018406.7;MUC4,missense_variant,p.Pro2224Leu,ENST00000475231,;MUC4,intron_variant,,ENST00000346145,NM_004532.6;MUC4,intron_variant,,ENST00000349607,NM_138297.5;MUC4,missense_variant,p.Pro2224Leu,ENST00000478156,;MUC4,missense_variant,p.Pro2224Leu,ENST00000466475,;MUC4,missense_variant,p.Pro2224Leu,ENST00000477756,;MUC4,missense_variant,p.Pro222…	A	ENSG00000145113	ENST00000463781	Transcript
MUC4	4585	.	GRCh38	chr3	195785236	195785236	+	Missense_Mutation	SNP	T	T	A	rs374495657	NA	HCI-EC-23	NORMAL	T	T	NA	NA	NA	NA	NA	NA	NA	NA	NA	NA	NA	NA	NA	NA	NA	c.6344A>T	p.Asp2115Val	p.D2115V	ENST00000463781	2/25	NA	NA	NA	NA	NA	NA	MUC4,missense_variant,p.Asp2115Val,ENST00000463781,NM_018406.7;MUC4,missense_variant,p.Asp2115Val,ENST00000475231,;MUC4,intron_variant,,ENST00000346145,NM_004532.6;MUC4,intron_variant,,ENST00000349607,NM_138297.5;MUC4,missense_variant,p.Asp2115Val,ENST00000478156,;MUC4,missense_variant,p.Asp2115Val,ENST00000466475,;MUC4,missense_variant,p.Asp2115Val,ENST00000477756,;MUC4,missense_variant,p.Asp211…	A	ENSG00000145113	ENST00000463781	Transcript
MUC4	4585	.	GRCh38	chr3	195785315	195785315	+	Missense_Mutation	SNP	T	T	C	rs202060675	NA	HCI-EC-23	NORMAL	T	T	NA	NA	NA	NA	NA	NA	NA	NA	NA	NA	NA	NA	NA	NA	NA	c.6265A>G	p.Ile2089Val	p.I2089V	ENST00000463781	2/25	NA	NA	NA	NA	NA	NA	MUC4,missense_variant,p.Ile2089Val,ENST00000463781,NM_018406.7;MUC4,missense_variant,p.Ile2089Val,ENST00000475231,;MUC4,intron_variant,,ENST00000346145,NM_004532.6;MUC4,intron_variant,,ENST00000349607,NM_138297.5;MUC4,missense_variant,p.Ile2089Val,ENST00000478156,;MUC4,missense_variant,p.Ile2089Val,ENST00000466475,;MUC4,missense_variant,p.Ile2089Val,ENST00000477756,;MUC4,missense_variant,p.Ile208…	C	ENSG00000145113	ENST00000463781	Transcript
MUC4	4585	.	GRCh38	chr3	195785341	195785341	+	Missense_Mutation	SNP	G	G	T	rs75588776	NA	HCI-EC-23	NORMAL	G	G	NA	NA	NA	NA	NA	NA	NA	NA	NA	NA	NA	NA	NA	NA	NA	c.6239C>A	p.Pro2080His	p.P2080H	ENST00000463781	2/25	NA	NA	NA	NA	NA	NA	MUC4,missense_variant,p.Pro2080His,ENST00000463781,NM_018406.7;MUC4,missense_variant,p.Pro2080His,ENST00000475231,;MUC4,intron_variant,,ENST00000346145,NM_004532.6;MUC4,intron_variant,,ENST00000349607,NM_138297.5;MUC4,missense_variant,p.Pro2080His,ENST00000478156,;MUC4,missense_variant,p.Pro2080His,ENST00000466475,;MUC4,missense_variant,p.Pro2080His,ENST00000477756,;MUC4,missense_variant,p.Pro208…	T	ENSG00000145113	ENST00000463781	Transcript
MUC4	4585	.	GRCh38	chr3	195785374	195785374	+	Missense_Mutation	SNP	T	T	C	rs62282486	NA	HCI-EC-23	NORMAL	T	T	NA	NA	NA	NA	NA	NA	NA	NA	NA	NA	NA	NA	NA	NA	NA	c.6206A>G	p.Asn2069Ser	p.N2069S	ENST00000463781	2/25	NA	NA	NA	NA	NA	NA	MUC4,missense_variant,p.Asn2069Ser,ENST00000463781,NM_018406.7;MUC4,missense_variant,p.Asn2069Ser,ENST00000475231,;MUC4,intron_variant,,ENST00000346145,NM_004532.6;MUC4,intron_variant,,ENST00000349607,NM_138297.5;MUC4,missense_variant,p.Asn2069Ser,ENST00000478156,;MUC4,missense_variant,p.Asn2069Ser,ENST00000466475,;MUC4,missense_variant,p.Asn2069Ser,ENST00000477756,;MUC4,missense_variant,p.Asn206…	C	ENSG00000145113	ENST00000463781	Transcript
MUC4	4585	.	GRCh38	chr3	195785416	195785416	+	Missense_Mutation	SNP	G	G	A	rs113602668	NA	HCI-EC-23	NORMAL	G	G	NA	NA	NA	NA	NA	NA	NA	NA	NA	NA	NA	NA	NA	NA	NA	c.6164C>T	p.Ser2055Phe	p.S2055F	ENST00000463781	2/25	NA	NA	NA	NA	NA	NA	MUC4,missense_variant,p.Ser2055Phe,ENST00000463781,NM_018406.7;MUC4,missense_variant,p.Ser2055Phe,ENST00000475231,;MUC4,intron_variant,,ENST00000346145,NM_004532.6;MUC4,intron_variant,,ENST00000349607,NM_138297.5;MUC4,missense_variant,p.Ser2055Phe,ENST00000478156,;MUC4,missense_variant,p.Ser2055Phe,ENST00000466475,;MUC4,missense_variant,p.Ser2055Phe,ENST00000477756,;MUC4,missense_variant,p.Ser205…	A	ENSG00000145113	ENST00000463781	Transcript
MUC4	4585	.	GRCh38	chr3	195786908	195786908	+	Missense_Mutation	SNP	C	C	T	rs3103959	NA	HCI-EC-23	NORMAL	C	C	NA	NA	NA	NA	NA	NA	NA	NA	NA	NA	NA	NA	NA	NA	NA	c.4672G>A	p.Ala1558Thr	p.A1558T	ENST00000463781	2/25	NA	NA	NA	NA	NA	NA	MUC4,missense_variant,p.Ala1558Thr,ENST00000463781,NM_018406.7;MUC4,missense_variant,p.Ala1558Thr,ENST00000475231,;MUC4,intron_variant,,ENST00000346145,NM_004532.6;MUC4,intron_variant,,ENST00000349607,NM_138297.5;MUC4,missense_variant,p.Ala1558Thr,ENST00000478156,;MUC4,missense_variant,p.Ala1558Thr,ENST00000466475,;MUC4,missense_variant,p.Ala1558Thr,ENST00000477756,;MUC4,missense_variant,p.Ala155…	T	ENSG00000145113	ENST00000463781	Transcript
MUC4	4585	.	GRCh38	chr3	195788543	195788544	+	In_Frame_Ins	INS	-	-	GGTGACAGGAAGAGGGGTGGCGTGACCTGTGGATTCTGAGGAAGTGTC	rs71180964	NA	HCI-EC-23	NORMAL	-	-	NA	NA	NA	NA	NA	NA	NA	NA	NA	NA	NA	NA	NA	NA	NA	c.3036_3037insGACACTTCCTCAGAATCCACAGGTCACGCCACCCCTCTTCCTGTCACC	p.Thr1012_Ser1013insAspThrSerSerGluSerThrGlyHisAlaThrProLeuProValThr	p.T1012_S1013insDTSSESTGHATPLPVT	ENST00000463781	2/25	NA	NA	NA	NA	NA	NA	MUC4,inframe_insertion,p.Thr1012_Ser1013insAspThrSerSerGluSerThrGlyHisAlaThrProLeuProValThr,ENST00000463781,NM_018406.7;MUC4,inframe_insertion,p.Thr1012_Ser1013insAspThrSerSerGluSerThrGlyHisAlaThrProLeuProValThr,ENST00000475231,;MUC4,intron_variant,,ENST00000346145,NM_004532.6;MUC4,intron_variant,,ENST00000349607,NM_138297.5;MUC4,inframe_insertion,p.Thr1012_Ser1013insAspThrSerSerGluSerThrGlyHisAl…	GGTGACAGGAAGAGGGGTGGCGTGACCTGTGGATTCTGAGGAAGTGTC	ENSG00000145113	ENST00000463781	Transcript
MUC4	4585	.	GRCh38	chr3	195789330	195789331	+	Frame_Shift_Ins	INS	-	-	C	novel	NA	HCI-EC-23	NORMAL	-	-	NA	NA	NA	NA	NA	NA	NA	NA	NA	NA	NA	NA	NA	NA	NA	c.2249dup	p.Glu752ArgfsTer14	p.E752Rfs*14	ENST00000463781	2/25	NA	NA	NA	NA	NA	NA	MUC4,frameshift_variant,p.Glu752ArgfsTer14,ENST00000463781,NM_018406.7;MUC4,frameshift_variant,p.Glu752ArgfsTer14,ENST00000475231,;MUC4,intron_variant,,ENST00000346145,NM_004532.6;MUC4,intron_variant,,ENST00000349607,NM_138297.5;MUC4,frameshift_variant,p.Glu752ArgfsTer14,ENST00000478156,;MUC4,frameshift_variant,p.Glu752ArgfsTer14,ENST00000466475,;MUC4,frameshift_variant,p.Glu752ArgfsTer14,ENST000…	C	ENSG00000145113	ENST00000463781	Transcript
MUC4	4585	.	GRCh38	chr3	195791241	195791242	+	In_Frame_Ins	INS	-	-	GTCTCCTGCGTAACA	rs71180965	NA	HCI-EC-23	NORMAL	-	-	NA	NA	NA	NA	NA	NA	NA	NA	NA	NA	NA	NA	NA	NA	NA	c.338_339insTGTTACGCAGGAGAC	p.Thr113_Ala114insValThrGlnGluThr	p.T113_A114insVTQET	ENST00000463781	2/25	NA	NA	NA	NA	NA	NA	MUC4,inframe_insertion,p.Thr113_Ala114insValThrGlnGluThr,ENST00000463781,NM_018406.7;MUC4,inframe_insertion,p.Thr113_Ala114insValThrGlnGluThr,ENST00000475231,;MUC4,intron_variant,,ENST00000346145,NM_004532.6;MUC4,intron_variant,,ENST00000349607,NM_138297.5;MUC4,inframe_insertion,p.Thr113_Ala114insValThrGlnGluThr,ENST00000478156,;MUC4,inframe_insertion,p.Thr113_Ala114insValThrGlnGluThr,ENST0000046…	GTCTCCTGCGTAACA	ENSG00000145113	ENST00000463781	Transcript
TNK2	10188	.	GRCh38	chr3	195868193	195868193	+	Missense_Mutation	SNP	A	A	G	rs1299004946	NA	HCI-EC-23	NORMAL	A	A	NA	NA	NA	NA	NA	NA	NA	NA	NA	NA	NA	NA	NA	NA	NA	c.2294T>C	p.Leu765Pro	p.L765P	ENST00000381916	13/15	NA	NA	NA	NA	NA	NA	TNK2,missense_variant,p.Leu687Pro,ENST00000333602,NM_005781.5;TNK2,missense_variant,p.Leu687Pro,ENST00000672024,;TNK2,missense_variant,p.Leu719Pro,ENST00000678220,NM_001382271.1;TNK2,missense_variant,p.Leu702Pro,ENST00000672887,NM_001382273.1,NM_001382274.1;TNK2,missense_variant,p.Leu719Pro,ENST00000673038,;TNK2,missense_variant,p.Leu687Pro,ENST00000673420,;TNK2,missense_variant,p.Leu719Pro,ENST0…	G	ENSG00000061938	ENST00000381916	Transcript
RNF168	165918	.	GRCh38	chr3	196475303	196475303	+	Silent	SNP	T	T	G	novel	NA	HCI-EC-23	NORMAL	T	T	NA	NA	NA	NA	NA	NA	NA	NA	NA	NA	NA	NA	NA	NA	NA	c.690A>C	p.Thr230=	p.T230=	ENST00000318037	5/6	NA	NA	NA	NA	NA	NA	RNF168,synonymous_variant,p.Thr230=,ENST00000318037,NM_152617.4;AC117490.2,non_coding_transcript_exon_variant,,ENST00000610042,;RNF168,3_prime_UTR_variant,,ENST00000437070,;	G	ENSG00000163961	ENST00000318037	Transcript
RNF168	165918	.	GRCh38	chr3	196475305	196475305	+	Missense_Mutation	SNP	T	T	G		NA	HCI-EC-23	NORMAL	T	T	NA	NA	NA	NA	NA	NA	NA	NA	NA	NA	NA	NA	NA	NA	NA	c.688A>C	p.Thr230Pro	p.T230P	ENST00000318037	5/6	NA	NA	NA	NA	NA	NA	RNF168,missense_variant,p.Thr230Pro,ENST00000318037,NM_152617.4;AC117490.2,non_coding_transcript_exon_variant,,ENST00000610042,;RNF168,3_prime_UTR_variant,,ENST00000437070,;	G	ENSG00000163961	ENST00000318037	Transcript
ZNF721	170960	.	GRCh38	chr4	443237	443237	+	Silent	SNP	A	A	G	novel	NA	HCI-EC-23	NORMAL	A	A	NA	NA	NA	NA	NA	NA	NA	NA	NA	NA	NA	NA	NA	NA	NA	c.1230T>C	p.Ile410=	p.I410=	ENST00000511833	3/3	NA	NA	NA	NA	NA	NA	ZNF721,synonymous_variant,p.Ile410=,ENST00000511833,NM_133474.4;ZNF721,synonymous_variant,p.Ile398=,ENST00000338977,;ZNF721,intron_variant,,ENST00000506646,;ZNF721,downstream_gene_variant,,ENST00000505900,;AC092574.2,intron_variant,,ENST00000631198,;ABCA11P,intron_variant,,ENST00000451020,;ZNF721,intron_variant,,ENST00000507078,;ABCA11P,intron_variant,,ENST00000507854,;ABCA11P,intron_variant,,ENS…	G	ENSG00000182903	ENST00000511833	Transcript
NKX1-1	0	.	GRCh38	chr4	1406384	1406384	+	Missense_Mutation	SNP	T	T	C	rs72613115	NA	HCI-EC-23	NORMAL	T	T	NA	NA	NA	NA	NA	NA	NA	NA	NA	NA	NA	NA	NA	NA	NA	c.59A>G	p.Gln20Arg	p.Q20R	ENST00000422806	1/2	NA	NA	NA	NA	NA	NA	NKX1-1,missense_variant,p.Gln20Arg,ENST00000422806,NM_001290079.1;,regulatory_region_variant,,ENSR00001078440,;	C	ENSG00000235608	ENST00000422806	Transcript
SLBP	7884	.	GRCh38	chr4	1696290	1696290	+	Missense_Mutation	SNP	G	G	A	rs767305159	NA	HCI-EC-23	NORMAL	G	G	NA	NA	NA	NA	NA	NA	NA	NA	NA	NA	NA	NA	NA	NA	NA	c.562C>T	p.Arg188Cys	p.R188C	ENST00000318386	6/8	NA	NA	NA	NA	NA	NA	SLBP,missense_variant,p.Arg181Cys,ENST00000489418,NM_006527.4;SLBP,missense_variant,p.Arg188Cys,ENST00000318386,;SLBP,missense_variant,p.Arg142Cys,ENST00000429429,NM_001306075.2;SLBP,missense_variant,p.Arg136Cys,ENST00000483348,;SLBP,missense_variant,p.Arg146Cys,ENST00000488267,NM_001306074.2;SLBP,downstream_gene_variant,,ENST00000480936,;,regulatory_region_variant,,ENSR00000164858,;	A	ENSG00000163950	ENST00000318386	Transcript
SH3BP2	6452	.	GRCh38	chr4	2829772	2829772	+	Missense_Mutation	SNP	C	C	A	rs778115531	NA	HCI-EC-23	NORMAL	C	C	NA	NA	NA	NA	NA	NA	NA	NA	NA	NA	NA	NA	NA	NA	NA	c.1037C>A	p.Pro346His	p.P346H	ENST00000511747	8/13	NA	NA	NA	NA	NA	NA	SH3BP2,missense_variant,p.Pro289His,ENST00000356331,NM_003023.4;SH3BP2,missense_variant,p.Pro317His,ENST00000435136,NM_001145855.2;SH3BP2,missense_variant,p.Pro289His,ENST00000503393,NM_001122681.2;SH3BP2,missense_variant,p.Pro346His,ENST00000511747,NM_001145856.2;SH3BP2,downstream_gene_variant,,ENST00000502260,;SH3BP2,downstream_gene_variant,,ENST00000503219,;SH3BP2,downstream_gene_variant,,ENST…	A	ENSG00000087266	ENST00000511747	Transcript
NOP14	8602	.	GRCh38	chr4	2963253	2963253	+	Missense_Mutation	SNP	C	C	T	novel	NA	HCI-EC-23	NORMAL	C	C	NA	NA	NA	NA	NA	NA	NA	NA	NA	NA	NA	NA	NA	NA	NA	c.67G>A	p.Gly23Ser	p.G23S	ENST00000416614	1/18	NA	NA	NA	NA	NA	NA	NOP14,missense_variant,p.Gly23Ser,ENST00000416614,NM_001291978.2;NOP14,missense_variant,p.Gly23Ser,ENST00000314262,NM_003703.3;NOP14,missense_variant,p.Gly23Ser,ENST00000502735,;NOP14,missense_variant,p.Gly23Ser,ENST00000398071,NM_001291979.2;GRK4,upstream_gene_variant,,ENST00000345167,NM_001004056.2,NM_001350173.2;GRK4,upstream_gene_variant,,ENST00000398051,NM_005307.3;GRK4,upstream_gene_variant…	T	ENSG00000087269	ENST00000416614	Transcript
HTT	3064	.	GRCh38	chr4	3074876	3074877	+	In_Frame_Ins	INS	-	-	CAGCAG	rs71180116	NA	HCI-EC-23	NORMAL	-	-	NA	NA	NA	NA	NA	NA	NA	NA	NA	NA	NA	NA	NA	NA	NA	c.105_110dup	p.Gln37_Gln38dup	p.Q37_Q38dup	ENST00000355072	1/67	NA	NA	NA	NA	NA	NA	HTT,inframe_insertion,p.Gln37_Gln38dup,ENST00000355072,NM_002111.8;HTT-AS,upstream_gene_variant,,ENST00000503893,;HTT-AS,upstream_gene_variant,,ENST00000657282,;HTT-AS,upstream_gene_variant,,ENST00000660368,;HTT-AS,upstream_gene_variant,,ENST00000664062,;AL390065.1,downstream_gene_variant,,ENST00000621529,;HTT,intron_variant,,ENST00000649900,;HTT,downstream_gene_variant,,ENST00000647962,;,regulat…	CAGCAG	ENSG00000197386	ENST00000355072	Transcript
HTT	3064	.	GRCh38	chr4	3074918	3074918	+	Silent	SNP	G	G	A	rs1254473243	NA	HCI-EC-23	NORMAL	G	G	NA	NA	NA	NA	NA	NA	NA	NA	NA	NA	NA	NA	NA	NA	NA	c.93G>A	p.Gln31=	p.Q31=	ENST00000355072	1/67	NA	NA	NA	NA	NA	NA	HTT,synonymous_variant,p.Gln31=,ENST00000355072,NM_002111.8;HTT-AS,upstream_gene_variant,,ENST00000503893,;HTT-AS,upstream_gene_variant,,ENST00000657282,;HTT-AS,upstream_gene_variant,,ENST00000660368,;HTT-AS,upstream_gene_variant,,ENST00000664062,;AL390065.1,downstream_gene_variant,,ENST00000621529,;HTT,intron_variant,,ENST00000649900,;HTT,downstream_gene_variant,,ENST00000647962,;,regulatory_reg…	A	ENSG00000197386	ENST00000355072	Transcript
HTT	3064	.	GRCh38	chr4	3074923	3074923	+	Missense_Mutation	SNP	A	A	C	rs1302432328	NA	HCI-EC-23	NORMAL	A	A	NA	NA	NA	NA	NA	NA	NA	NA	NA	NA	NA	NA	NA	NA	NA	c.98A>C	p.Gln33Pro	p.Q33P	ENST00000355072	1/67	NA	NA	NA	NA	NA	NA	HTT,missense_variant,p.Gln33Pro,ENST00000355072,NM_002111.8;HTT-AS,upstream_gene_variant,,ENST00000503893,;HTT-AS,upstream_gene_variant,,ENST00000657282,;HTT-AS,upstream_gene_variant,,ENST00000660368,;HTT-AS,upstream_gene_variant,,ENST00000664062,;AL390065.1,downstream_gene_variant,,ENST00000621529,;HTT,intron_variant,,ENST00000649900,;HTT,downstream_gene_variant,,ENST00000647962,;,regulatory_reg…	C	ENSG00000197386	ENST00000355072	Transcript
HTT	3064	.	GRCh38	chr4	3074926	3074927	+	Frame_Shift_Del	DEL	AG	AG	-	rs1262594046	NA	HCI-EC-23	NORMAL	AG	AG	NA	NA	NA	NA	NA	NA	NA	NA	NA	NA	NA	NA	NA	NA	NA	c.101_102del	p.Gln34ProfsTer48	p.Q34Pfs*48	ENST00000355072	1/67	NA	NA	NA	NA	NA	NA	HTT,frameshift_variant,p.Gln34ProfsTer48,ENST00000355072,NM_002111.8;HTT-AS,upstream_gene_variant,,ENST00000503893,;HTT-AS,upstream_gene_variant,,ENST00000657282,;HTT-AS,upstream_gene_variant,,ENST00000660368,;HTT-AS,upstream_gene_variant,,ENST00000664062,;AL390065.1,downstream_gene_variant,,ENST00000621529,;HTT,intron_variant,,ENST00000649900,;HTT,downstream_gene_variant,,ENST00000647962,;,regul…	-	ENSG00000197386	ENST00000355072	Transcript
HTT	3064	.	GRCh38	chr4	3074930	3074939	+	Frame_Shift_Del	DEL	GCAGCAACAG	GCAGCAACAG	-	rs1560535090	NA	HCI-EC-23	NORMAL	GCAGCAACAG	GCAGCAACAG	NA	NA	NA	NA	NA	NA	NA	NA	NA	NA	NA	NA	NA	NA	NA	c.105_114del	p.Gln35HisfsTer63	p.Q35Hfs*63	ENST00000355072	1/67	NA	NA	NA	NA	NA	NA	HTT,frameshift_variant,p.Gln35HisfsTer63,ENST00000355072,NM_002111.8;HTT-AS,upstream_gene_variant,,ENST00000503893,;HTT-AS,upstream_gene_variant,,ENST00000657282,;HTT-AS,upstream_gene_variant,,ENST00000660368,;HTT-AS,upstream_gene_variant,,ENST00000664062,;AL390065.1,downstream_gene_variant,,ENST00000621529,;HTT,intron_variant,,ENST00000649900,;HTT,downstream_gene_variant,,ENST00000647962,;,regul…	-	ENSG00000197386	ENST00000355072	Transcript
OTOP1	133060	.	GRCh38	chr4	4226555	4226555	+	Missense_Mutation	SNP	G	G	T	rs200554408	NA	HCI-EC-23	NORMAL	G	G	NA	NA	NA	NA	NA	NA	NA	NA	NA	NA	NA	NA	NA	NA	NA	c.310C>A	p.Leu104Met	p.L104M	ENST00000296358	1/6	NA	NA	NA	NA	NA	NA	OTOP1,missense_variant,p.Leu104Met,ENST00000296358,NM_177998.3;,regulatory_region_variant,,ENSR00001078796,;,TF_binding_site_variant,,ENSM00526322475,;	T	ENSG00000163982	ENST00000296358	Transcript
EVC2	132884	.	GRCh38	chr4	5622657	5622658	+	Frame_Shift_Ins	INS	-	-	C	rs1235616110	NA	HCI-EC-23	NORMAL	-	-	NA	NA	NA	NA	NA	NA	NA	NA	NA	NA	NA	NA	NA	NA	NA	c.2380dup	p.Glu794GlyfsTer20	p.E794Gfs*20	ENST00000344408	14/22	NA	NA	NA	NA	NA	NA	EVC2,frameshift_variant,p.Glu714GlyfsTer20,ENST00000310917,NM_001166136.1;EVC2,frameshift_variant,p.Glu794GlyfsTer20,ENST00000344408,NM_147127.5;EVC2,frameshift_variant,p.Glu714GlyfsTer20,ENST00000475313,;EVC2,3_prime_UTR_variant,,ENST00000509670,;	C	ENSG00000173040	ENST00000344408	Transcript
SORCS2	57537	.	GRCh38	chr4	7192755	7192757	+	In_Frame_Del	DEL	CTG	CTG	-	rs544508254	NA	HCI-EC-23	NORMAL	CTG	CTG	NA	NA	NA	NA	NA	NA	NA	NA	NA	NA	NA	NA	NA	NA	NA	c.127_129del	p.Leu43del	p.L43del	ENST00000507866	1/27	NA	NA	NA	NA	NA	NA	SORCS2,inframe_deletion,p.Leu43del,ENST00000507866,NM_020777.3;,regulatory_region_variant,,ENSR00000716370,;,regulatory_region_variant,,ENSR00001079107,;	-	ENSG00000184985	ENST00000507866	Transcript
SORCS2	57537	.	GRCh38	chr4	7192781	7192781	+	Silent	SNP	C	C	A	novel	NA	HCI-EC-23	NORMAL	C	C	NA	NA	NA	NA	NA	NA	NA	NA	NA	NA	NA	NA	NA	NA	NA	c.135C>A	p.Ala45=	p.A45=	ENST00000507866	1/27	NA	NA	NA	NA	NA	NA	SORCS2,synonymous_variant,p.Ala45=,ENST00000507866,NM_020777.3;,regulatory_region_variant,,ENSR00000716370,;,regulatory_region_variant,,ENSR00001079107,;	A	ENSG00000184985	ENST00000507866	Transcript
SH3TC1	54436	.	GRCh38	chr4	8227514	8227514	+	Missense_Mutation	SNP	T	T	C	novel	NA	HCI-EC-23	NORMAL	T	T	NA	NA	NA	NA	NA	NA	NA	NA	NA	NA	NA	NA	NA	NA	NA	c.1820T>C	p.Leu607Pro	p.L607P	ENST00000245105	12/18	NA	NA	NA	NA	NA	NA	SH3TC1,missense_variant,p.Leu607Pro,ENST00000245105,NM_001318480.2,NM_018986.5;SH3TC1,downstream_gene_variant,,ENST00000508641,;SH3TC1,upstream_gene_variant,,ENST00000507801,;SH3TC1,downstream_gene_variant,,ENST00000514274,;SH3TC1,3_prime_UTR_variant,,ENST00000515682,;SH3TC1,3_prime_UTR_variant,,ENST00000502669,;SH3TC1,non_coding_transcript_exon_variant,,ENST00000506360,;SH3TC1,non_coding_transcr…	C	ENSG00000125089	ENST00000245105	Transcript
USP17L17	100287327	.	GRCh38	chr4	9245112	9245112	+	Missense_Mutation	SNP	C	C	T	rs796976574	NA	HCI-EC-23	NORMAL	C	C	NA	NA	NA	NA	NA	NA	NA	NA	NA	NA	NA	NA	NA	NA	NA	c.1234C>T	p.His412Tyr	p.H412Y	ENST00000511568	1/1	NA	NA	NA	NA	NA	NA	USP17L17,missense_variant,p.His412Tyr,ENST00000511568,NM_001256857.1;USP17L18,upstream_gene_variant,,ENST00000504209,NM_001256859.1;AC108519.1,intron_variant,,ENST00000658713,;AC108519.1,intron_variant,,ENST00000666840,;USP17L16P,downstream_gene_variant,,ENST00000507155,;	T	ENSG00000249104	ENST00000511568	Transcript
ZNF518B	85460	.	GRCh38	chr4	10444134	10444134	+	Missense_Mutation	SNP	C	C	T	novel	NA	HCI-EC-23	NORMAL	C	C	NA	NA	NA	NA	NA	NA	NA	NA	NA	NA	NA	NA	NA	NA	NA	c.2195G>A	p.Gly732Asp	p.G732D	ENST00000326756	3/3	NA	NA	NA	NA	NA	NA	ZNF518B,missense_variant,p.Gly732Asp,ENST00000326756,NM_001375817.1,NM_053042.3,NM_001375816.1;ZNF518B,downstream_gene_variant,,ENST00000507515,;	T	ENSG00000178163	ENST00000326756	Transcript
CLRN2	645104	.	GRCh38	chr4	17522917	17522917	+	Silent	SNP	C	C	T		NA	HCI-EC-23	NORMAL	C	C	NA	NA	NA	NA	NA	NA	NA	NA	NA	NA	NA	NA	NA	NA	NA	c.307C>T	p.Leu103=	p.L103=	ENST00000511148	2/3	NA	NA	NA	NA	NA	NA	CLRN2,synonymous_variant,p.Leu103=,ENST00000511148,NM_001079827.2;	T	ENSG00000249581	ENST00000511148	Transcript
PPARGC1A	10891	.	GRCh38	chr4	23884773	23884773	+	Missense_Mutation	SNP	A	A	T	novel	NA	HCI-EC-23	NORMAL	A	A	NA	NA	NA	NA	NA	NA	NA	NA	NA	NA	NA	NA	NA	NA	NA	c.213T>A	p.Asn71Lys	p.N71K	ENST00000264867	2/13	NA	NA	NA	NA	NA	NA	PPARGC1A,missense_variant,p.Asn71Lys,ENST00000264867,NM_001354827.2,NM_001354825.2,NM_001330752.2,NM_001330751.2,NM_013261.5;PPARGC1A,missense_variant,p.Asn71Lys,ENST00000507380,NM_001354828.2;PPARGC1A,missense_variant,p.Asn67Lys,ENST00000617484,;PPARGC1A,missense_variant,p.Asn67Lys,ENST00000612355,;PPARGC1A,upstream_gene_variant,,ENST00000613098,NM_001354826.2,NM_001330753.1;PPARGC1A,non_coding_…	T	ENSG00000109819	ENST00000264867	Transcript
ARAP2	116984	.	GRCh38	chr4	36107569	36107569	+	Silent	SNP	G	G	A	rs1264109981	NA	HCI-EC-23	NORMAL	G	G	NA	NA	NA	NA	NA	NA	NA	NA	NA	NA	NA	NA	NA	NA	NA	c.4281C>T	p.Cys1427=	p.C1427=	ENST00000303965	27/33	NA	NA	NA	NA	NA	NA	ARAP2,synonymous_variant,p.Cys1427=,ENST00000303965,NM_015230.4;ARAP2,synonymous_variant,p.Cys686=,ENST00000618163,;	A	ENSG00000047365	ENST00000303965	Transcript
FAM114A1	92689	.	GRCh38	chr4	38891748	38891748	+	Silent	SNP	G	G	T	novel	NA	HCI-EC-23	NORMAL	G	G	NA	NA	NA	NA	NA	NA	NA	NA	NA	NA	NA	NA	NA	NA	NA	c.354G>T	p.Val118=	p.V118=	ENST00000358869	4/15	NA	NA	NA	NA	NA	NA	FAM114A1,synonymous_variant,p.Val118=,ENST00000358869,NM_138389.4,NM_001375792.1,NM_001375793.1,NM_001350632.2,NM_001350633.2;FAM114A1,synonymous_variant,p.Val118=,ENST00000510213,;FAM114A1,5_prime_UTR_variant,,ENST00000515037,NM_001330764.2,NM_001350634.2,NM_001350631.2;	T	ENSG00000197712	ENST00000358869	Transcript
UBE2K	3093	.	GRCh38	chr4	39745753	39745753	+	Splice_Region	SNP	A	A	T	novel	NA	HCI-EC-23	NORMAL	A	A	NA	NA	NA	NA	NA	NA	NA	NA	NA	NA	NA	NA	NA	NA	NA	c.159A>T	p.Gly53=	p.G53=	ENST00000261427	3/7	NA	NA	NA	NA	NA	NA	UBE2K,splice_region_variant,p.Gly53=,ENST00000261427,NM_005339.5,NM_001312647.2;UBE2K,splice_region_variant,p.Gly53=,ENST00000445950,NM_001111112.2;UBE2K,splice_region_variant,p.Gly53=,ENST00000510934,NM_001312646.2;UBE2K,intron_variant,,ENST00000503368,NM_001312648.2,NM_001111113.2;UBE2K,splice_region_variant,,ENST00000438068,;UBE2K,splice_region_variant,,ENST00000513231,;UBE2K,intron_variant,,E…	T	ENSG00000078140	ENST00000261427	Transcript
UBE2K	3093	.	GRCh38	chr4	39745762	39745762	+	Silent	SNP	C	C	T	rs770044900	NA	HCI-EC-23	NORMAL	C	C	NA	NA	NA	NA	NA	NA	NA	NA	NA	NA	NA	NA	NA	NA	NA	c.168C>T	p.Tyr56=	p.Y56=	ENST00000261427	3/7	NA	NA	NA	NA	NA	NA	UBE2K,synonymous_variant,p.Tyr56=,ENST00000261427,NM_005339.5,NM_001312647.2;UBE2K,synonymous_variant,p.Tyr56=,ENST00000445950,NM_001111112.2;UBE2K,synonymous_variant,p.Tyr56=,ENST00000510934,NM_001312646.2;UBE2K,intron_variant,,ENST00000503368,NM_001312648.2,NM_001111113.2;UBE2K,non_coding_transcript_exon_variant,,ENST00000438068,;UBE2K,non_coding_transcript_exon_variant,,ENST00000513231,;UBE2K,…	T	ENSG00000078140	ENST00000261427	Transcript
UBE2K	3093	.	GRCh38	chr4	39745792	39745792	+	Silent	SNP	C	C	T	novel	NA	HCI-EC-23	NORMAL	C	C	NA	NA	NA	NA	NA	NA	NA	NA	NA	NA	NA	NA	NA	NA	NA	c.198C>T	p.Tyr66=	p.Y66=	ENST00000261427	3/7	NA	NA	NA	NA	NA	NA	UBE2K,synonymous_variant,p.Tyr66=,ENST00000261427,NM_005339.5,NM_001312647.2;UBE2K,synonymous_variant,p.Tyr66=,ENST00000445950,NM_001111112.2;UBE2K,synonymous_variant,p.Tyr66=,ENST00000510934,NM_001312646.2;UBE2K,intron_variant,,ENST00000503368,NM_001312648.2,NM_001111113.2;UBE2K,non_coding_transcript_exon_variant,,ENST00000438068,;UBE2K,non_coding_transcript_exon_variant,,ENST00000513231,;UBE2K,…	T	ENSG00000078140	ENST00000261427	Transcript
UBE2K	3093	.	GRCh38	chr4	39745801	39745801	+	Silent	SNP	T	T	C	novel	NA	HCI-EC-23	NORMAL	T	T	NA	NA	NA	NA	NA	NA	NA	NA	NA	NA	NA	NA	NA	NA	NA	c.207T>C	p.Asn69=	p.N69=	ENST00000261427	3/7	NA	NA	NA	NA	NA	NA	UBE2K,synonymous_variant,p.Asn69=,ENST00000261427,NM_005339.5,NM_001312647.2;UBE2K,synonymous_variant,p.Asn69=,ENST00000445950,NM_001111112.2;UBE2K,synonymous_variant,p.Asn69=,ENST00000510934,NM_001312646.2;UBE2K,intron_variant,,ENST00000503368,NM_001312648.2,NM_001111113.2;UBE2K,non_coding_transcript_exon_variant,,ENST00000438068,;UBE2K,non_coding_transcript_exon_variant,,ENST00000513231,;UBE2K,…	C	ENSG00000078140	ENST00000261427	Transcript
N4BP2	55728	.	GRCh38	chr4	40120547	40120547	+	Silent	SNP	C	C	T	rs753329630	NA	HCI-EC-23	NORMAL	C	C	NA	NA	NA	NA	NA	NA	NA	NA	NA	NA	NA	NA	NA	NA	NA	c.2436C>T	p.Ser812=	p.S812=	ENST00000261435	9/18	NA	NA	NA	NA	NA	NA	N4BP2,synonymous_variant,p.Ser812=,ENST00000261435,NM_001318359.2,NM_018177.6;N4BP2,synonymous_variant,p.Ser459=,ENST00000513269,;N4BP2,3_prime_UTR_variant,,ENST00000511480,;,regulatory_region_variant,,ENSR00000722046,;	T	ENSG00000078177	ENST00000261435	Transcript
N4BP2	55728	.	GRCh38	chr4	40142829	40142829	+	Frame_Shift_Del	DEL	A	A	-	rs763929397	NA	HCI-EC-23	NORMAL	A	A	NA	NA	NA	NA	NA	NA	NA	NA	NA	NA	NA	NA	NA	NA	NA	c.4949del	p.Asn1650MetfsTer17	p.N1650Mfs*17	ENST00000261435	15/18	NA	NA	NA	NA	NA	NA	N4BP2,frameshift_variant,p.Asn1650MetfsTer17,ENST00000261435,NM_001318359.2,NM_018177.6;N4BP2,frameshift_variant,p.Asn1280MetfsTer17,ENST00000513269,;N4BP2,3_prime_UTR_variant,,ENST00000511480,;AC095057.1,upstream_gene_variant,,ENST00000507583,;	-	ENSG00000078177	ENST00000261435	Transcript
ATP10D	57205	.	GRCh38	chr4	47536776	47536777	+	Frame_Shift_Ins	INS	-	-	A	rs1440513677	NA	HCI-EC-23	NORMAL	-	-	NA	NA	NA	NA	NA	NA	NA	NA	NA	NA	NA	NA	NA	NA	NA	c.1240dup	p.Met414AsnfsTer26	p.M414Nfs*26	ENST00000273859	9/23	NA	NA	NA	NA	NA	NA	ATP10D,frameshift_variant,p.Met414AsnfsTer26,ENST00000273859,NM_020453.4;ATP10D,frameshift_variant,p.Met399AsnfsTer26,ENST00000504445,;ATP10D,frameshift_variant,p.Met62AsnfsTer26,ENST00000503288,;	A	ENSG00000145246	ENST00000273859	Transcript
CRACD	57482	.	GRCh38	chr4	56314410	56314411	+	In_Frame_Ins	INS	-	-	GGAGCGGAGGGAGCGGAG	rs11276076	NA	HCI-EC-23	NORMAL	-	-	NA	NA	NA	NA	NA	NA	NA	NA	NA	NA	NA	NA	NA	NA	NA	c.923_924insGAGGGAGCGGAGGGAGCG	p.Arg308_Glu309insArgGluArgArgGluArg	p.R308_E309insRERRER	ENST00000264229	8/11	NA	NA	NA	NA	NA	NA	CRACD,inframe_insertion,p.Arg308_Glu309insArgGluArgArgGluArg,ENST00000264229,NM_020722.1;CRACD,inframe_insertion,p.Arg308_Glu309insArgGluArgArgGluArg,ENST00000504228,;CRACD,inframe_insertion,p.Arg301_Glu302insArgGluArgArgGluArg,ENST00000541073,;CRACD,inframe_insertion,p.Arg393_Glu394insArgGluArgArgGluArg,ENST00000646253,;CRACD,inframe_insertion,p.Arg308_Glu309insArgGluArgArgGluArg,ENST00000636006…	GGAGCGGAGGGAGCGGAG	ENSG00000109265	ENST00000264229	Transcript
CRACD	57482	.	GRCh38	chr4	56315560	56315560	+	Silent	SNP	C	C	T	rs768705327	NA	HCI-EC-23	NORMAL	C	C	NA	NA	NA	NA	NA	NA	NA	NA	NA	NA	NA	NA	NA	NA	NA	c.2058C>T	p.Ser686=	p.S686=	ENST00000264229	8/11	NA	NA	NA	NA	NA	NA	CRACD,synonymous_variant,p.Ser686=,ENST00000264229,NM_020722.1;CRACD,synonymous_variant,p.Ser686=,ENST00000504228,;CRACD,synonymous_variant,p.Ser679=,ENST00000541073,;CRACD,upstream_gene_variant,,ENST00000514330,;CRACD,downstream_gene_variant,,ENST00000636006,;CRACD,downstream_gene_variant,,ENST00000646253,;CRACD,downstream_gene_variant,,ENST00000505410,;	T	ENSG00000109265	ENST00000264229	Transcript
POLR2B	5431	.	GRCh38	chr4	57005430	57005430	+	Missense_Mutation	SNP	C	C	T	novel	NA	HCI-EC-23	NORMAL	C	C	NA	NA	NA	NA	NA	NA	NA	NA	NA	NA	NA	NA	NA	NA	NA	c.1085C>T	p.Ala362Val	p.A362V	ENST00000381227	9/26	NA	NA	NA	NA	NA	NA	POLR2B,missense_variant,p.Ala362Val,ENST00000381227,;POLR2B,missense_variant,p.Ala355Val,ENST00000441246,NM_001303269.1,NM_001303268.1;POLR2B,missense_variant,p.Ala362Val,ENST00000314595,NM_000938.3;POLR2B,missense_variant,p.Ala255Val,ENST00000431623,;RNU6-998P,downstream_gene_variant,,ENST00000515894,;POLR2B,upstream_gene_variant,,ENST00000510355,;POLR2B,upstream_gene_variant,,ENST00000478188,;	T	ENSG00000047315	ENST00000381227	Transcript
STAP1	26228	.	GRCh38	chr4	67583607	67583607	+	Silent	SNP	T	T	C	rs1413290020	NA	HCI-EC-23	NORMAL	T	T	NA	NA	NA	NA	NA	NA	NA	NA	NA	NA	NA	NA	NA	NA	NA	c.564T>C	p.Thr188=	p.T188=	ENST00000265404	6/9	NA	NA	NA	NA	NA	NA	STAP1,synonymous_variant,p.Thr188=,ENST00000265404,NM_012108.4;STAP1,synonymous_variant,p.Thr188=,ENST00000396225,NM_001317769.2;	C	ENSG00000035720	ENST00000265404	Transcript
TMPRSS11D	9407	.	GRCh38	chr4	67854086	67854086	+	Silent	SNP	A	A	G	novel	NA	HCI-EC-23	NORMAL	A	A	NA	NA	NA	NA	NA	NA	NA	NA	NA	NA	NA	NA	NA	NA	NA	c.231T>C	p.Ser77=	p.S77=	ENST00000283916	3/10	NA	NA	NA	NA	NA	NA	TMPRSS11D,synonymous_variant,p.Ser77=,ENST00000283916,NM_004262.3;UBA6-AS1,intron_variant,,ENST00000500538,;UBA6-AS1,intron_variant,,ENST00000663060,;UBA6-AS1,intron_variant,,ENST00000667140,;TMPRSS11D,non_coding_transcript_exon_variant,,ENST00000509584,;TMPRSS11D,non_coding_transcript_exon_variant,,ENST00000502573,;TMPRSS11D,non_coding_transcript_exon_variant,,ENST00000508409,;TMPRSS11D,non_codi…	G	ENSG00000153802	ENST00000283916	Transcript
TMPRSS11F	389208	.	GRCh38	chr4	68064889	68064889	+	Missense_Mutation	SNP	C	C	T	rs750121063	NA	HCI-EC-23	NORMAL	C	C	NA	NA	NA	NA	NA	NA	NA	NA	NA	NA	NA	NA	NA	NA	NA	c.811G>A	p.Ala271Thr	p.A271T	ENST00000356291	8/10	NA	NA	NA	NA	NA	NA	TMPRSS11F,missense_variant,p.Ala271Thr,ENST00000356291,NM_207407.2;UBA6-AS1,intron_variant,,ENST00000499180,;UBA6-AS1,intron_variant,,ENST00000500538,;UBA6-AS1,intron_variant,,ENST00000511571,;UBA6-AS1,intron_variant,,ENST00000663060,;UBA6-AS1,intron_variant,,ENST00000667140,;SYT14P1,upstream_gene_variant,,ENST00000600441,;SYT14P1,upstream_gene_variant,,ENST00000481459,;	T	ENSG00000198092	ENST00000356291	Transcript
TMPRSS11E	28983	.	GRCh38	chr4	68477521	68477521	+	Missense_Mutation	SNP	T	T	A	novel	NA	HCI-EC-23	NORMAL	T	T	NA	NA	NA	NA	NA	NA	NA	NA	NA	NA	NA	NA	NA	NA	NA	c.860T>A	p.Val287Asp	p.V287D	ENST00000305363	8/10	NA	NA	NA	NA	NA	NA	TMPRSS11E,missense_variant,p.Val287Asp,ENST00000305363,NM_014058.4;TMPRSS11E,3_prime_UTR_variant,,ENST00000510647,;	A	ENSG00000087128	ENST00000305363	Transcript
UGT2A3	79799	.	GRCh38	chr4	68951419	68951419	+	Frame_Shift_Del	DEL	A	A	-	rs763425928	NA	HCI-EC-23	NORMAL	A	A	NA	NA	NA	NA	NA	NA	NA	NA	NA	NA	NA	NA	NA	NA	NA	c.342del	p.Phe114LeufsTer4	p.F114Lfs*4	ENST00000251566	1/6	NA	NA	NA	NA	NA	NA	UGT2A3,frameshift_variant,p.Phe114LeufsTer4,ENST00000251566,NM_024743.4;UGT2A3,upstream_gene_variant,,ENST00000503012,;,regulatory_region_variant,,ENSR00000725937,;	-	ENSG00000135220	ENST00000251566	Transcript
ODAM	54959	.	GRCh38	chr4	70201463	70201463	+	Missense_Mutation	SNP	T	T	C	rs748580771	NA	HCI-EC-23	NORMAL	T	T	NA	NA	NA	NA	NA	NA	NA	NA	NA	NA	NA	NA	NA	NA	NA	c.538T>C	p.Tyr180His	p.Y180H	ENST00000396094	7/11	NA	NA	NA	NA	NA	NA	ODAM,missense_variant,p.Tyr180His,ENST00000396094,NM_017855.3;ODAM,missense_variant,p.Tyr166His,ENST00000510709,;ODAM,intron_variant,,ENST00000514097,;ODAM,3_prime_UTR_variant,,ENST00000510847,;ODAM,downstream_gene_variant,,ENST00000506248,;	C	ENSG00000109205	ENST00000396094	Transcript
COX18	285521	.	GRCh38	chr4	73061902	73061902	+	Frame_Shift_Del	DEL	T	T	-	rs866638264	NA	HCI-EC-23	NORMAL	T	T	NA	NA	NA	NA	NA	NA	NA	NA	NA	NA	NA	NA	NA	NA	NA	c.742del	p.Ile248LeufsTer20	p.I248Lfs*20	ENST00000507544	5/6	NA	NA	NA	NA	NA	NA	COX18,frameshift_variant,p.Ile247LeufsTer20,ENST00000295890,NM_173827.4,NM_001297733.2,NM_001300729.1;COX18,frameshift_variant,p.Ile248LeufsTer20,ENST00000507544,NM_001297732.2;COX18,3_prime_UTR_variant,,ENST00000449739,;COX18,3_prime_UTR_variant,,ENST00000510031,;	-	ENSG00000163626	ENST00000507544	Transcript
USO1	8615	.	GRCh38	chr4	75771130	75771130	+	Missense_Mutation	SNP	G	G	A	rs866967051	NA	HCI-EC-23	NORMAL	G	G	NA	NA	NA	NA	NA	NA	NA	NA	NA	NA	NA	NA	NA	NA	NA	c.560G>A	p.Arg187His	p.R187H	ENST00000264904	8/26	NA	NA	NA	NA	NA	NA	USO1,missense_variant,p.Arg187His,ENST00000264904,NM_001290049.1;USO1,missense_variant,p.Arg183His,ENST00000514213,NM_003715.4;USO1,non_coding_transcript_exon_variant,,ENST00000512893,;	A	ENSG00000138768	ENST00000264904	Transcript
FRAS1	80144	.	GRCh38	chr4	78499815	78499815	+	Silent	SNP	A	A	G	novel	NA	HCI-EC-23	NORMAL	A	A	NA	NA	NA	NA	NA	NA	NA	NA	NA	NA	NA	NA	NA	NA	NA	c.9210A>G	p.Arg3070=	p.R3070=	ENST00000512123	61/74	NA	NA	NA	NA	NA	NA	FRAS1,synonymous_variant,p.Arg3070=,ENST00000512123,NM_025074.7;	G	ENSG00000138759	ENST00000512123	Transcript
SEC31A	22872	.	GRCh38	chr4	82864412	82864412	+	Frame_Shift_Del	DEL	T	T	-	rs748463349	NA	HCI-EC-23	NORMAL	T	T	NA	NA	NA	NA	NA	NA	NA	NA	NA	NA	NA	NA	NA	NA	NA	c.1384del	p.Ile462LeufsTer16	p.I462Lfs*16	ENST00000505472	10/27	NA	NA	NA	NA	NA	NA	SEC31A,frameshift_variant,p.Ile462LeufsTer16,ENST00000395310,NM_001077207.4;SEC31A,frameshift_variant,p.Ile462LeufsTer16,ENST00000448323,;SEC31A,frameshift_variant,p.Ile462LeufsTer16,ENST00000505472,;SEC31A,frameshift_variant,p.Ile462LeufsTer16,ENST00000355196,NM_001318120.1;SEC31A,frameshift_variant,p.Ile457LeufsTer16,ENST00000443462,NM_001191049.2;SEC31A,frameshift_variant,p.Ile462LeufsTer16,EN…	-	ENSG00000138674	ENST00000505472	Transcript
WDFY3	23001	.	GRCh38	chr4	84718489	84718489	+	Frame_Shift_Del	DEL	A	A	-	novel	NA	HCI-EC-23	NORMAL	A	A	NA	NA	NA	NA	NA	NA	NA	NA	NA	NA	NA	NA	NA	NA	NA	c.7687del	p.Tyr2563MetfsTer2	p.Y2563Mfs*2	ENST00000295888	48/68	NA	NA	NA	NA	NA	NA	WDFY3,frameshift_variant,p.Tyr2563MetfsTer2,ENST00000295888,NM_014991.6;WDFY3,frameshift_variant,p.Tyr166MetfsTer2,ENST00000514711,;	-	ENSG00000163625	ENST00000295888	Transcript
WDFY3	23001	.	GRCh38	chr4	84780239	84780239	+	Missense_Mutation	SNP	C	C	T		NA	HCI-EC-23	NORMAL	C	C	NA	NA	NA	NA	NA	NA	NA	NA	NA	NA	NA	NA	NA	NA	NA	c.4234G>A	p.Ala1412Thr	p.A1412T	ENST00000295888	26/68	NA	NA	NA	NA	NA	NA	WDFY3,missense_variant,p.Ala1412Thr,ENST00000295888,NM_014991.6;	T	ENSG00000163625	ENST00000295888	Transcript
PKD2	5311	.	GRCh38	chr4	88065406	88065407	+	Frame_Shift_Ins	INS	-	-	A	rs757757289	NA	HCI-EC-23	NORMAL	-	-	NA	NA	NA	NA	NA	NA	NA	NA	NA	NA	NA	NA	NA	NA	NA	c.2159dup	p.Asn720LysfsTer5	p.N720Kfs*5	ENST00000237596	11/15	NA	NA	NA	NA	NA	NA	PKD2,frameshift_variant,p.Asn720LysfsTer5,ENST00000237596,NM_000297.4;PKD2,frameshift_variant,p.Asn138LysfsTer5,ENST00000508588,;PKD2,frameshift_variant,p.Asn138LysfsTer5,ENST00000502363,;PKD2,non_coding_transcript_exon_variant,,ENST00000511337,;PKD2,non_coding_transcript_exon_variant,,ENST00000512858,;	A	ENSG00000118762	ENST00000237596	Transcript
ABCG2	9429	.	GRCh38	chr4	88113416	88113418	+	In_Frame_Del	DEL	TCT	TCT	-	rs750972998	NA	HCI-EC-23	NORMAL	TCT	TCT	NA	NA	NA	NA	NA	NA	NA	NA	NA	NA	NA	NA	NA	NA	NA	c.1079_1081del	p.Lys360del	p.K360del	ENST00000650821	10/17	NA	NA	NA	NA	NA	NA	ABCG2,inframe_deletion,p.Lys360del,ENST00000650821,NM_001348985.1;ABCG2,inframe_deletion,p.Lys360del,ENST00000515655,NM_001257386.2;ABCG2,inframe_deletion,p.Lys360del,ENST00000237612,NM_001348989.1,NM_001348986.1,NM_001348987.1,NM_001348988.1,NM_004827.3;	-	ENSG00000118777	ENST00000650821	Transcript
SMARCAD1	56916	.	GRCh38	chr4	94278928	94278929	+	Frame_Shift_Ins	INS	-	-	A	rs750056186	NA	HCI-EC-23	NORMAL	-	-	NA	NA	NA	NA	NA	NA	NA	NA	NA	NA	NA	NA	NA	NA	NA	c.2309dup	p.Asn770LysfsTer28	p.N770Kfs*28	ENST00000359052	19/24	NA	NA	NA	NA	NA	NA	SMARCAD1,frameshift_variant,p.Asn768LysfsTer28,ENST00000354268,NM_001375855.1,NM_001375858.1,NM_020159.5,NM_001375857.1,NM_001375856.1;SMARCAD1,frameshift_variant,p.Asn770LysfsTer28,ENST00000359052,NM_001128430.2;SMARCAD1,frameshift_variant,p.Asn770LysfsTer28,ENST00000457823,NM_001128429.3;SMARCAD1,frameshift_variant,p.Asn338LysfsTer28,ENST00000509418,NM_001375859.1,NM_001254949.2;SMARCAD1,3_prim…	A	ENSG00000163104	ENST00000359052	Transcript
MTTP	4547	.	GRCh38	chr4	99589710	99589710	+	Missense_Mutation	SNP	G	G	C	rs1266532973	NA	HCI-EC-23	NORMAL	G	G	NA	NA	NA	NA	NA	NA	NA	NA	NA	NA	NA	NA	NA	NA	NA	c.542G>C	p.Ser181Thr	p.S181T	ENST00000511045	4/18	NA	NA	NA	NA	NA	NA	MTTP,missense_variant,p.Ser154Thr,ENST00000457717,NM_000253.4;MTTP,missense_variant,p.Ser154Thr,ENST00000265517,;MTTP,missense_variant,p.Ser181Thr,ENST00000511045,NM_001300785.1;MTTP,missense_variant,p.Ser164Thr,ENST00000506883,;	C	ENSG00000138823	ENST00000511045	Transcript
C4orf54	285556	.	GRCh38	chr4	99652968	99652968	+	Missense_Mutation	SNP	C	C	T	novel	NA	HCI-EC-23	NORMAL	C	C	NA	NA	NA	NA	NA	NA	NA	NA	NA	NA	NA	NA	NA	NA	NA	c.1681G>A	p.Glu561Lys	p.E561K	ENST00000511828	1/2	NA	NA	NA	NA	NA	NA	C4orf54,missense_variant,p.Glu561Lys,ENST00000511828,NM_001354435.1;,regulatory_region_variant,,ENSR00000731310,;	T	ENSG00000248713	ENST00000511828	Transcript
TBCK	93627	.	GRCh38	chr4	106242555	106242555	+	Missense_Mutation	SNP	T	T	C	rs1377456328	NA	HCI-EC-23	NORMAL	T	T	NA	NA	NA	NA	NA	NA	NA	NA	NA	NA	NA	NA	NA	NA	NA	c.1085A>G	p.Asp362Gly	p.D362G	ENST00000394708	12/26	NA	NA	NA	NA	NA	NA	TBCK,missense_variant,p.Asp362Gly,ENST00000394708,NM_001163435.3;TBCK,missense_variant,p.Asp362Gly,ENST00000273980,NM_001163436.4;TBCK,missense_variant,p.Asp323Gly,ENST00000394706,NM_001163437.3;TBCK,missense_variant,p.Asp299Gly,ENST00000361687,NM_033115.5,NM_001290768.2;TBCK,upstream_gene_variant,,ENST00000503516,;TBCK,missense_variant,p.Asp101Gly,ENST00000508666,;TBCK,3_prime_UTR_variant,,ENST0…	C	ENSG00000145348	ENST00000394708	Transcript
COL25A1	84570	.	GRCh38	chr4	108899162	108899162	+	Missense_Mutation	SNP	C	C	A	novel	NA	HCI-EC-23	NORMAL	C	C	NA	NA	NA	NA	NA	NA	NA	NA	NA	NA	NA	NA	NA	NA	NA	c.853G>T	p.Gly285Cys	p.G285C	ENST00000642955	14/39	NA	NA	NA	NA	NA	NA	COL25A1,missense_variant,p.Gly285Cys,ENST00000642955,;COL25A1,missense_variant,p.Gly285Cys,ENST00000399132,NM_198721.4;COL25A1,missense_variant,p.Gly123Cys,ENST00000622134,;COL25A1,missense_variant,p.Gly50Cys,ENST00000610288,;COL25A1,missense_variant,p.Gly285Cys,ENST00000399126,NM_032518.3;COL25A1,missense_variant,p.Gly281Cys,ENST00000399127,NM_001256074.2;COL25A1,missense_variant,p.Gly213Cys,ENS…	A	ENSG00000188517	ENST00000642955	Transcript
ANK2	287	.	GRCh38	chr4	113282692	113282692	+	Silent	SNP	A	A	G	rs377608305	NA	HCI-EC-23	NORMAL	A	A	NA	NA	NA	NA	NA	NA	NA	NA	NA	NA	NA	NA	NA	NA	NA	c.1836A>G	p.Leu612=	p.L612=	ENST00000672209	19/48	NA	NA	NA	NA	NA	NA	ANK2,synonymous_variant,p.Leu648=,ENST00000672240,NM_001354237.1;ANK2,synonymous_variant,p.Leu648=,ENST00000671971,;ANK2,synonymous_variant,p.Leu648=,ENST00000673363,;ANK2,synonymous_variant,p.Leu612=,ENST00000672209,;ANK2,synonymous_variant,p.Leu612=,ENST00000672830,;ANK2,synonymous_variant,p.Leu633=,ENST00000672502,;ANK2,synonymous_variant,p.Leu612=,ENST00000671809,;ANK2,synonymous_variant,p.Le…	G	ENSG00000145362	ENST00000672209	Transcript
SEC24D	9871	.	GRCh38	chr4	118738311	118738311	+	Missense_Mutation	SNP	T	T	C	novel	NA	HCI-EC-23	NORMAL	T	T	NA	NA	NA	NA	NA	NA	NA	NA	NA	NA	NA	NA	NA	NA	NA	c.2446A>G	p.Met816Val	p.M816V	ENST00000280551	19/23	NA	NA	NA	NA	NA	NA	SEC24D,missense_variant,p.Met816Val,ENST00000280551,NM_014822.4,NM_001318066.2;SEC24D,missense_variant,p.Met372Val,ENST00000419654,;SEC24D,missense_variant,p.Met447Val,ENST00000511481,;SEC24D,non_coding_transcript_exon_variant,,ENST00000505134,;SEC24D,3_prime_UTR_variant,,ENST00000514561,;SEC24D,non_coding_transcript_exon_variant,,ENST00000502526,;SEC24D,upstream_gene_variant,,ENST00000511715,;	C	ENSG00000150961	ENST00000280551	Transcript
SYNPO2	171024	.	GRCh38	chr4	119030038	119030038	+	Silent	SNP	G	G	A	novel	NA	HCI-EC-23	NORMAL	G	G	NA	NA	NA	NA	NA	NA	NA	NA	NA	NA	NA	NA	NA	NA	NA	c.1263G>A	p.Ala421=	p.A421=	ENST00000307142	4/5	NA	NA	NA	NA	NA	NA	SYNPO2,synonymous_variant,p.Ala421=,ENST00000429713,NM_001128933.3;SYNPO2,synonymous_variant,p.Ala26=,ENST00000627783,;SYNPO2,synonymous_variant,p.Ala421=,ENST00000307142,NM_133477.3;SYNPO2,synonymous_variant,p.Ala373=,ENST00000504178,;SYNPO2,synonymous_variant,p.Ala390=,ENST00000610556,NM_001286754.2;SYNPO2,synonymous_variant,p.Ala421=,ENST00000434046,NM_001128934.3;SYNPO2,intron_variant,,ENST00…	A	ENSG00000172403	ENST00000307142	Transcript
EXOSC9	5393	.	GRCh38	chr4	121802739	121802739	+	Frame_Shift_Del	DEL	T	T	-	novel	NA	HCI-EC-23	NORMAL	T	T	NA	NA	NA	NA	NA	NA	NA	NA	NA	NA	NA	NA	NA	NA	NA	c.234del	p.Phe78LeufsTer23	p.F78Lfs*23	ENST00000379663	3/13	NA	NA	NA	NA	NA	NA	EXOSC9,frameshift_variant,p.Phe78LeufsTer23,ENST00000243498,NM_005033.3;EXOSC9,frameshift_variant,p.Phe62LeufsTer23,ENST00000512454,;EXOSC9,frameshift_variant,p.Phe78LeufsTer23,ENST00000379663,NM_001034194.2;EXOSC9,frameshift_variant,p.Phe78LeufsTer23,ENST00000509800,;EXOSC9,upstream_gene_variant,,ENST00000511132,;EXOSC9,non_coding_transcript_exon_variant,,ENST00000509980,;EXOSC9,non_coding_trans…	-	ENSG00000123737	ENST00000379663	Transcript
SMARCA5	8467	.	GRCh38	chr4	143546877	143546877	+	Silent	SNP	C	C	A	novel	NA	HCI-EC-23	NORMAL	C	C	NA	NA	NA	NA	NA	NA	NA	NA	NA	NA	NA	NA	NA	NA	NA	c.2622C>A	p.Gly874=	p.G874=	ENST00000283131	20/24	NA	NA	NA	NA	NA	NA	SMARCA5,synonymous_variant,p.Gly874=,ENST00000283131,NM_003601.4;SMARCA5,upstream_gene_variant,,ENST00000508573,;SMARCA5,downstream_gene_variant,,ENST00000515531,;	A	ENSG00000153147	ENST00000283131	Transcript
SMARCA5	8467	.	GRCh38	chr4	143547948	143547948	+	Silent	SNP	T	T	C	novel	NA	HCI-EC-23	NORMAL	T	T	NA	NA	NA	NA	NA	NA	NA	NA	NA	NA	NA	NA	NA	NA	NA	c.2793T>C	p.Pro931=	p.P931=	ENST00000283131	22/24	NA	NA	NA	NA	NA	NA	SMARCA5,synonymous_variant,p.Pro931=,ENST00000283131,NM_003601.4;SMARCA5,non_coding_transcript_exon_variant,,ENST00000508573,;SMARCA5,downstream_gene_variant,,ENST00000515531,;	C	ENSG00000153147	ENST00000283131	Transcript
SMARCA5	8467	.	GRCh38	chr4	143547960	143547960	+	Silent	SNP	G	G	A	novel	NA	HCI-EC-23	NORMAL	G	G	NA	NA	NA	NA	NA	NA	NA	NA	NA	NA	NA	NA	NA	NA	NA	c.2805G>A	p.Leu935=	p.L935=	ENST00000283131	22/24	NA	NA	NA	NA	NA	NA	SMARCA5,synonymous_variant,p.Leu935=,ENST00000283131,NM_003601.4;SMARCA5,non_coding_transcript_exon_variant,,ENST00000508573,;SMARCA5,downstream_gene_variant,,ENST00000515531,;	A	ENSG00000153147	ENST00000283131	Transcript
ABCE1	6059	.	GRCh38	chr4	145110425	145110425	+	Silent	SNP	A	A	G	novel	NA	HCI-EC-23	NORMAL	A	A	NA	NA	NA	NA	NA	NA	NA	NA	NA	NA	NA	NA	NA	NA	NA	c.594A>G	p.Ala198=	p.A198=	ENST00000296577	7/18	NA	NA	NA	NA	NA	NA	ABCE1,synonymous_variant,p.Ala198=,ENST00000296577,NM_002940.3,NM_001040876.2;ABCE1,synonymous_variant,p.Ala198=,ENST00000502586,;ABCE1,intron_variant,,ENST00000502803,;ABCE1,intron_variant,,ENST00000506506,;OTUD4,downstream_gene_variant,,ENST00000455611,;ABCE1,synonymous_variant,p.Ala198=,ENST00000507193,;ABCE1,synonymous_variant,p.Ala131=,ENST00000504292,;	G	ENSG00000164163	ENST00000296577	Transcript
POU4F2	5458	.	GRCh38	chr4	146639957	146639957	+	Missense_Mutation	SNP	C	C	T	novel	NA	HCI-EC-23	NORMAL	C	C	NA	NA	NA	NA	NA	NA	NA	NA	NA	NA	NA	NA	NA	NA	NA	c.379C>T	p.His127Tyr	p.H127Y	ENST00000281321	2/2	NA	NA	NA	NA	NA	NA	POU4F2,missense_variant,p.His127Tyr,ENST00000281321,NM_004575.3;	T	ENSG00000151615	ENST00000281321	Transcript
FHDC1	85462	.	GRCh38	chr4	152975107	152975107	+	Missense_Mutation	SNP	G	G	T	novel	NA	HCI-EC-23	NORMAL	G	G	NA	NA	NA	NA	NA	NA	NA	NA	NA	NA	NA	NA	NA	NA	NA	c.1816G>T	p.Gly606Trp	p.G606W	ENST00000511601	12/12	NA	NA	NA	NA	NA	NA	FHDC1,missense_variant,p.Gly606Trp,ENST00000511601,NM_001371116.1,NM_033393.2;	T	ENSG00000137460	ENST00000511601	Transcript
ASIC5	51802	.	GRCh38	chr4	155866218	155866218	+	Silent	SNP	C	C	T	rs761872496	NA	HCI-EC-23	NORMAL	C	C	NA	NA	NA	NA	NA	NA	NA	NA	NA	NA	NA	NA	NA	NA	NA	c.9G>A	p.Gln3=	p.Q3=	ENST00000537611	1/10	NA	NA	NA	NA	NA	NA	ASIC5,synonymous_variant,p.Gln3=,ENST00000537611,NM_017419.3;TDO2,intron_variant,,ENST00000506072,;TDO2,intron_variant,,ENST00000507590,;TDO2,intron_variant,,ENST00000503634,;TDO2,downstream_gene_variant,,ENST00000506181,;	T	ENSG00000256394	ENST00000537611	Transcript
STOX2	56977	.	GRCh38	chr4	184001330	184001330	+	Missense_Mutation	SNP	G	G	A	rs749347622	NA	HCI-EC-23	NORMAL	G	G	NA	NA	NA	NA	NA	NA	NA	NA	NA	NA	NA	NA	NA	NA	NA	c.172G>A	p.Val58Ile	p.V58I	ENST00000308497	2/4	NA	NA	NA	NA	NA	NA	STOX2,missense_variant,p.Val58Ile,ENST00000308497,NM_020225.3;STOX2,missense_variant,p.Val124Ile,ENST00000513034,;AC074194.1,downstream_gene_variant,,ENST00000505025,;STOX2,non_coding_transcript_exon_variant,,ENST00000511250,;STOX2,missense_variant,p.Met13Ile,ENST00000512520,;,regulatory_region_variant,,ENSR00001090892,;	A	ENSG00000173320	ENST00000308497	Transcript
KLKB1	3818	.	GRCh38	chr4	186236865	186236865	+	Frame_Shift_Del	DEL	A	A	-	rs755680952	NA	HCI-EC-23	NORMAL	A	A	NA	NA	NA	NA	NA	NA	NA	NA	NA	NA	NA	NA	NA	NA	NA	c.561del	p.Arg188GlyfsTer29	p.R188Gfs*29	ENST00000511608	5/15	NA	NA	NA	NA	NA	NA	KLKB1,frameshift_variant,p.Arg188GlyfsTer29,ENST00000511608,;KLKB1,frameshift_variant,p.Arg140GlyfsTer29,ENST00000264690,NM_001318396.2,NM_000892.5;KLKB1,frameshift_variant,p.Arg102GlyfsTer29,ENST00000513864,NM_001318394.2;KLKB1,frameshift_variant,p.Arg140GlyfsTer?,ENST00000428196,;KLKB1,frameshift_variant,p.Arg102GlyfsTer29,ENST00000446598,;KLKB1,non_coding_transcript_exon_variant,,ENST000005114…	-	ENSG00000164344	ENST00000511608	Transcript
MTNR1A	4543	.	GRCh38	chr4	186534001	186534001	+	Frame_Shift_Del	DEL	A	A	-	novel	NA	HCI-EC-23	NORMAL	A	A	NA	NA	NA	NA	NA	NA	NA	NA	NA	NA	NA	NA	NA	NA	NA	c.741del	p.Phe247LeufsTer8	p.F247Lfs*8	ENST00000307161	2/2	NA	NA	NA	NA	NA	NA	MTNR1A,frameshift_variant,p.Phe247LeufsTer8,ENST00000307161,NM_005958.4;AC018709.1,intron_variant,,ENST00000509111,;	-	ENSG00000168412	ENST00000307161	Transcript
FAT1	2195	.	GRCh38	chr4	186706858	186706858	+	Missense_Mutation	SNP	G	G	C	novel	NA	HCI-EC-23	NORMAL	G	G	NA	NA	NA	NA	NA	NA	NA	NA	NA	NA	NA	NA	NA	NA	NA	c.2970C>G	p.Asp990Glu	p.D990E	ENST00000614102	2/29	NA	NA	NA	NA	NA	NA	FAT1,missense_variant,p.Asp990Glu,ENST00000441802,NM_005245.4;FAT1,missense_variant,p.Asp990Glu,ENST00000614102,;FAT1,downstream_gene_variant,,ENST00000509647,;AC107050.1,downstream_gene_variant,,ENST00000667182,;	C	ENSG00000083857	ENST00000614102	Transcript
DUX4	728410	.	GRCh38	chr4	190175029	190175029	+	Missense_Mutation	SNP	C	C	A	novel	NA	HCI-EC-23	NORMAL	C	C	NA	NA	NA	NA	NA	NA	NA	NA	NA	NA	NA	NA	NA	NA	NA	c.1256C>A	p.Ala419Asp	p.A419D	ENST00000565211	1/2	NA	NA	NA	NA	NA	NA	DUX4,missense_variant,p.Ala419Asp,ENST00000565211,NM_001306068.3;DUX4,missense_variant,p.Ala419Asp,ENST00000569241,NM_001293798.3;DUX4,missense_variant,p.Ala419Asp,ENST00000616166,;DUX4,intron_variant,,ENST00000570263,NM_001363820.2;DUX4,upstream_gene_variant,,ENST00000563716,;	A	ENSG00000260596	ENST00000565211	Transcript
ICE1	23379	.	GRCh38	chr5	5462523	5462523	+	Frame_Shift_Del	DEL	T	T	-	novel	NA	HCI-EC-23	NORMAL	T	T	NA	NA	NA	NA	NA	NA	NA	NA	NA	NA	NA	NA	NA	NA	NA	c.3192del	p.Phe1064LeufsTer46	p.F1064Lfs*46	ENST00000296564	13/19	NA	NA	NA	NA	NA	NA	ICE1,frameshift_variant,p.Phe1064LeufsTer46,ENST00000296564,NM_015325.3;	-	ENSG00000164151	ENST00000296564	Transcript
NSUN2	54888	.	GRCh38	chr5	6611728	6611728	+	Nonsense_Mutation	SNP	C	C	T	novel	NA	HCI-EC-23	NORMAL	C	C	NA	NA	NA	NA	NA	NA	NA	NA	NA	NA	NA	NA	NA	NA	NA	c.1092G>A	p.Trp364Ter	p.W364*	ENST00000264670	10/19	NA	NA	NA	NA	NA	NA	NSUN2,stop_gained,p.Trp364Ter,ENST00000264670,NM_017755.6;NSUN2,stop_gained,p.Trp329Ter,ENST00000506139,NM_001193455.2;NSUN2,3_prime_UTR_variant,,ENST00000504374,;NSUN2,non_coding_transcript_exon_variant,,ENST00000505892,;NSUN2,upstream_gene_variant,,ENST00000507888,;NSUN2,upstream_gene_variant,,ENST00000514127,;	T	ENSG00000037474	ENST00000264670	Transcript
MTRR	4552	.	GRCh38	chr5	7886686	7886686	+	Nonsense_Mutation	SNP	C	C	T	rs147960130	NA	HCI-EC-23	NORMAL	C	C	NA	NA	NA	NA	NA	NA	NA	NA	NA	NA	NA	NA	NA	NA	NA	c.1210C>T	p.Arg404Ter	p.R404*	ENST00000264668	8/15	NA	NA	NA	NA	NA	NA	MTRR,stop_gained,p.Arg404Ter,ENST00000264668,;MTRR,stop_gained,p.Arg377Ter,ENST00000440940,NM_001364440.2,NM_001364441.2,NM_001364442.2,NM_002454.3,NM_024010.4;MTRR,non_coding_transcript_exon_variant,,ENST00000508101,;MTRR,non_coding_transcript_exon_variant,,ENST00000509961,;MTRR,upstream_gene_variant,,ENST00000507414,;MTRR,3_prime_UTR_variant,,ENST00000511461,;MTRR,3_prime_UTR_variant,,ENST00000…	T	ENSG00000124275	ENST00000264668	Transcript
DNAH5	1767	.	GRCh38	chr5	13780944	13780944	+	Missense_Mutation	SNP	G	G	A	rs150899380	NA	HCI-EC-23	NORMAL	G	G	NA	NA	NA	NA	NA	NA	NA	NA	NA	NA	NA	NA	NA	NA	NA	c.8836C>T	p.Arg2946Cys	p.R2946C	ENST00000265104	53/79	NA	NA	NA	NA	NA	NA	DNAH5,missense_variant,p.Arg2946Cys,ENST00000265104,NM_001369.2;	A	ENSG00000039139	ENST00000265104	Transcript
TRIO	7204	.	GRCh38	chr5	14498552	14498552	+	Silent	SNP	C	C	T	rs571477045	NA	HCI-EC-23	NORMAL	C	C	NA	NA	NA	NA	NA	NA	NA	NA	NA	NA	NA	NA	NA	NA	NA	c.8244C>T	p.Gly2748=	p.G2748=	ENST00000344204	53/57	NA	NA	NA	NA	NA	NA	TRIO,synonymous_variant,p.Gly2748=,ENST00000344204,NM_007118.4;TRIO,synonymous_variant,p.Gly2481=,ENST00000513206,;TRIO,synonymous_variant,p.Gly247=,ENST00000344135,;TRIO,intron_variant,,ENST00000620511,;TRIO,3_prime_UTR_variant,,ENST00000512070,;TRIO,non_coding_transcript_exon_variant,,ENST00000508717,;TRIO,non_coding_transcript_exon_variant,,ENST00000508343,;TRIO,non_coding_transcript_exon_vari…	T	ENSG00000038382	ENST00000344204	Transcript
PRDM9	56979	.	GRCh38	chr5	23526589	23526589	+	Missense_Mutation	SNP	G	G	T		NA	HCI-EC-23	NORMAL	G	G	NA	NA	NA	NA	NA	NA	NA	NA	NA	NA	NA	NA	NA	NA	NA	c.1501G>T	p.Gly501Cys	p.G501C	ENST00000296682	11/11	NA	NA	NA	NA	NA	NA	PRDM9,missense_variant,p.Gly501Cys,ENST00000296682,NM_001310214.2,NM_001376900.1,NM_020227.4;PRDM9,downstream_gene_variant,,ENST00000635252,;	T	ENSG00000164256	ENST00000296682	Transcript
PRDM9	56979	.	GRCh38	chr5	23527130	23527130	+	Missense_Mutation	SNP	C	C	G	rs6875787	NA	HCI-EC-23	NORMAL	C	C	NA	NA	NA	NA	NA	NA	NA	NA	NA	NA	NA	NA	NA	NA	NA	c.2042C>G	p.Thr681Ser	p.T681S	ENST00000296682	11/11	NA	NA	NA	NA	NA	NA	PRDM9,missense_variant,p.Thr681Ser,ENST00000296682,NM_001310214.2,NM_001376900.1,NM_020227.4;PRDM9,downstream_gene_variant,,ENST00000635252,;	G	ENSG00000164256	ENST00000296682	Transcript
DROSHA	29102	.	GRCh38	chr5	31493215	31493215	+	Frame_Shift_Del	DEL	G	G	-		NA	HCI-EC-23	NORMAL	G	G	NA	NA	NA	NA	NA	NA	NA	NA	NA	NA	NA	NA	NA	NA	NA	c.1834del	p.Leu612Ter	p.L612*	ENST00000511367	12/35	NA	NA	NA	NA	NA	NA	DROSHA,frameshift_variant,p.Leu612Ter,ENST00000511367,NM_013235.5,NM_001382508.1;DROSHA,frameshift_variant,p.Leu612Ter,ENST00000344624,;DROSHA,frameshift_variant,p.Leu575Ter,ENST00000442743,;DROSHA,frameshift_variant,p.Leu575Ter,ENST00000513349,NM_001100412.2;DROSHA,frameshift_variant,p.Leu374Ter,ENST00000512076,;DROSHA,upstream_gene_variant,,ENST00000512885,;,regulatory_region_variant,,ENSR00001…	-	ENSG00000113360	ENST00000511367	Transcript
ADAMTS12	81792	.	GRCh38	chr5	33576359	33576359	+	Missense_Mutation	SNP	T	T	C	novel	NA	HCI-EC-23	NORMAL	T	T	NA	NA	NA	NA	NA	NA	NA	NA	NA	NA	NA	NA	NA	NA	NA	c.3667A>G	p.Ser1223Gly	p.S1223G	ENST00000504830	19/24	NA	NA	NA	NA	NA	NA	ADAMTS12,missense_variant,p.Ser1223Gly,ENST00000504830,NM_030955.4;ADAMTS12,missense_variant,p.Ser1138Gly,ENST00000352040,NM_001324512.2;ADAMTS12,downstream_gene_variant,,ENST00000504582,;	C	ENSG00000151388	ENST00000504830	Transcript
SLC45A2	51151	.	GRCh38	chr5	33944674	33944674	+	Missense_Mutation	SNP	C	C	T	rs371334000	NA	HCI-EC-23	NORMAL	C	C	NA	NA	NA	NA	NA	NA	NA	NA	NA	NA	NA	NA	NA	NA	NA	c.1567G>A	p.Ala523Thr	p.A523T	ENST00000296589	7/7	NA	NA	NA	NA	NA	NA	SLC45A2,missense_variant,p.Ala523Thr,ENST00000296589,NM_016180.5;SLC45A2,downstream_gene_variant,,ENST00000382102,NM_001012509.4;SLC45A2,downstream_gene_variant,,ENST00000510600,;,regulatory_region_variant,,ENSR00001093420,;	T	ENSG00000164175	ENST00000296589	Transcript
AMACR	23600	.	GRCh38	chr5	34005857	34005857	+	Missense_Mutation	SNP	C	C	G	rs139273474	NA	HCI-EC-23	NORMAL	C	C	NA	NA	NA	NA	NA	NA	NA	NA	NA	NA	NA	NA	NA	NA	NA	c.290G>C	p.Arg97Pro	p.R97P	ENST00000382085	2/6	NA	NA	NA	NA	NA	NA	AMACR,missense_variant,p.Arg97Pro,ENST00000335606,NM_014324.6;AMACR,missense_variant,p.Arg97Pro,ENST00000382072,NM_203382.3;AMACR,missense_variant,p.Arg97Pro,ENST00000502637,;AMACR,missense_variant,p.Arg97Pro,ENST00000426255,;AMACR,missense_variant,p.Arg97Pro,ENST00000382085,NM_001167595.2;AMACR,missense_variant,p.Arg97Pro,ENST00000382068,;AMACR,missense_variant,p.Arg97Pro,ENST00000512079,;AMACR,…	G	ENSG00000242110	ENST00000382085	Transcript
OXCT1	5019	.	GRCh38	chr5	41794048	41794048	+	Silent	SNP	C	C	T	rs781714285	NA	HCI-EC-23	NORMAL	C	C	NA	NA	NA	NA	NA	NA	NA	NA	NA	NA	NA	NA	NA	NA	NA	c.1203G>A	p.Ala401=	p.A401=	ENST00000196371	13/17	NA	NA	NA	NA	NA	NA	OXCT1,synonymous_variant,p.Ala401=,ENST00000196371,NM_001364301.2,NM_001364302.2,NM_000436.4,NM_001364299.2,NM_001364300.2;OXCT1,synonymous_variant,p.Ala4=,ENST00000512084,;OXCT1,synonymous_variant,p.Ala215=,ENST00000509987,NM_001364303.1;OXCT1,synonymous_variant,p.Ala4=,ENST00000510634,;OXCT1,non_coding_transcript_exon_variant,,ENST00000513081,;OXCT1,intron_variant,,ENST00000514723,;OXCT1,non_co…	T	ENSG00000083720	ENST00000196371	Transcript
HCN1	348980	.	GRCh38	chr5	45396544	45396544	+	Missense_Mutation	SNP	G	G	A	novel	NA	HCI-EC-23	NORMAL	G	G	NA	NA	NA	NA	NA	NA	NA	NA	NA	NA	NA	NA	NA	NA	NA	c.1178C>T	p.Ala393Val	p.A393V	ENST00000303230	4/8	NA	NA	NA	NA	NA	NA	HCN1,missense_variant,p.Ala393Val,ENST00000673735,;HCN1,missense_variant,p.Ala393Val,ENST00000303230,NM_021072.4;HCN1,non_coding_transcript_exon_variant,,ENST00000637305,;	A	ENSG00000164588	ENST00000303230	Transcript
HSPB3	8988	.	GRCh38	chr5	54456090	54456090	+	Missense_Mutation	SNP	G	G	A	rs899435605	NA	HCI-EC-23	NORMAL	G	G	NA	NA	NA	NA	NA	NA	NA	NA	NA	NA	NA	NA	NA	NA	NA	c.301G>A	p.Gly101Arg	p.G101R	ENST00000302005	1/1	NA	NA	NA	NA	NA	NA	HSPB3,missense_variant,p.Gly101Arg,ENST00000302005,NM_006308.3;,regulatory_region_variant,,ENSR00000754906,;	A	ENSG00000169271	ENST00000302005	Transcript
MAP3K1	4214	.	GRCh38	chr5	56864859	56864859	+	Silent	SNP	G	G	A	novel	NA	HCI-EC-23	NORMAL	G	G	NA	NA	NA	NA	NA	NA	NA	NA	NA	NA	NA	NA	NA	NA	NA	c.960G>A	p.Gln320=	p.Q320=	ENST00000399503	4/20	NA	NA	NA	NA	NA	NA	MAP3K1,synonymous_variant,p.Gln320=,ENST00000399503,NM_005921.2;AC008937.2,upstream_gene_variant,,ENST00000415589,;	A	ENSG00000095015	ENST00000399503	Transcript
MAP3K1	4214	.	GRCh38	chr5	56888323	56888323	+	Frame_Shift_Del	DEL	A	A	-	novel	NA	HCI-EC-23	NORMAL	A	A	NA	NA	NA	NA	NA	NA	NA	NA	NA	NA	NA	NA	NA	NA	NA	c.4359del	p.Lys1453AsnfsTer8	p.K1453Nfs*8	ENST00000399503	19/20	NA	NA	NA	NA	NA	NA	MAP3K1,frameshift_variant,p.Lys1453AsnfsTer8,ENST00000399503,NM_005921.2;MAP3K1,non_coding_transcript_exon_variant,,ENST00000469188,;	-	ENSG00000095015	ENST00000399503	Transcript
MIER3	166968	.	GRCh38	chr5	56946963	56946963	+	Missense_Mutation	SNP	C	C	T	novel	NA	HCI-EC-23	NORMAL	C	C	NA	NA	NA	NA	NA	NA	NA	NA	NA	NA	NA	NA	NA	NA	NA	c.158G>A	p.Gly53Asp	p.G53D	ENST00000381226	3/13	NA	NA	NA	NA	NA	NA	MIER3,missense_variant,p.Gly53Asp,ENST00000381226,NM_001297598.1;MIER3,missense_variant,p.Gly48Asp,ENST00000381199,NM_001297599.2;MIER3,missense_variant,p.Gly48Asp,ENST00000381213,NM_152622.4;MIER3,missense_variant,p.Gly21Asp,ENST00000336942,;MIER3,downstream_gene_variant,,ENST00000440000,;AC016644.1,intron_variant,,ENST00000438553,;MIER3,downstream_gene_variant,,ENST00000497185,;MIER3,downstream…	T	ENSG00000155545	ENST00000381226	Transcript
ZSWIM6	57688	.	GRCh38	chr5	61332748	61332762	+	In_Frame_Del	DEL	CGGCCGCAACCTCGG	CGGCCGCAACCTCGG	-	rs541338051	NA	HCI-EC-23	NORMAL	CGGCCGCAACCTCGG	CGGCCGCAACCTCGG	NA	NA	NA	NA	NA	NA	NA	NA	NA	NA	NA	NA	NA	NA	NA	c.492_506del	p.Thr167_Ala171del	p.T167_A171del	ENST00000252744	1/14	NA	NA	NA	NA	NA	NA	ZSWIM6,inframe_deletion,p.Thr167_Ala171del,ENST00000252744,NM_020928.2;,regulatory_region_variant,,ENSR00000181391,;	-	ENSG00000130449	ENST00000252744	Transcript
ZSWIM6	57688	.	GRCh38	chr5	61521399	61521399	+	Silent	SNP	C	C	A	novel	NA	HCI-EC-23	NORMAL	C	C	NA	NA	NA	NA	NA	NA	NA	NA	NA	NA	NA	NA	NA	NA	NA	c.1470C>A	p.Pro490=	p.P490=	ENST00000252744	5/14	NA	NA	NA	NA	NA	NA	ZSWIM6,synonymous_variant,p.Pro490=,ENST00000252744,NM_020928.2;	A	ENSG00000130449	ENST00000252744	Transcript
TRIM23	373	.	GRCh38	chr5	65609402	65609402	+	Silent	SNP	T	T	C	rs374508796	NA	HCI-EC-23	NORMAL	T	T	NA	NA	NA	NA	NA	NA	NA	NA	NA	NA	NA	NA	NA	NA	NA	c.885A>G	p.Leu295=	p.L295=	ENST00000231524	6/11	NA	NA	NA	NA	NA	NA	TRIM23,synonymous_variant,p.Leu295=,ENST00000231524,NM_001656.4;TRIM23,synonymous_variant,p.Leu295=,ENST00000381018,NM_033227.3;TRIM23,synonymous_variant,p.Leu295=,ENST00000274327,NM_033228.3;RNU6-540P,upstream_gene_variant,,ENST00000384622,;TRIM23,non_coding_transcript_exon_variant,,ENST00000508808,;TRIM23,downstream_gene_variant,,ENST00000505205,;TRIM23,downstream_gene_variant,,ENST00000506400,;	C	ENSG00000113595	ENST00000231524	Transcript
FCHO2	115548	.	GRCh38	chr5	73078240	73078240	+	Silent	SNP	A	A	T	novel	NA	HCI-EC-23	NORMAL	A	A	NA	NA	NA	NA	NA	NA	NA	NA	NA	NA	NA	NA	NA	NA	NA	c.1908A>T	p.Thr636=	p.T636=	ENST00000430046	22/26	NA	NA	NA	NA	NA	NA	FCHO2,synonymous_variant,p.Thr636=,ENST00000430046,NM_138782.3;FCHO2,synonymous_variant,p.Thr603=,ENST00000512348,NM_001146032.2;FCHO2,downstream_gene_variant,,ENST00000508431,;	T	ENSG00000157107	ENST00000430046	Transcript
FCHO2	115548	.	GRCh38	chr5	73078241	73078241	+	Missense_Mutation	SNP	G	G	A	novel	NA	HCI-EC-23	NORMAL	G	G	NA	NA	NA	NA	NA	NA	NA	NA	NA	NA	NA	NA	NA	NA	NA	c.1909G>A	p.Val637Ile	p.V637I	ENST00000430046	22/26	NA	NA	NA	NA	NA	NA	FCHO2,missense_variant,p.Val637Ile,ENST00000430046,NM_138782.3;FCHO2,missense_variant,p.Val604Ile,ENST00000512348,NM_001146032.2;FCHO2,downstream_gene_variant,,ENST00000508431,;	A	ENSG00000157107	ENST00000430046	Transcript
FCHO2	115548	.	GRCh38	chr5	73078258	73078258	+	Silent	SNP	G	G	A	novel	NA	HCI-EC-23	NORMAL	G	G	NA	NA	NA	NA	NA	NA	NA	NA	NA	NA	NA	NA	NA	NA	NA	c.1926G>A	p.Leu642=	p.L642=	ENST00000430046	22/26	NA	NA	NA	NA	NA	NA	FCHO2,synonymous_variant,p.Leu642=,ENST00000430046,NM_138782.3;FCHO2,synonymous_variant,p.Leu609=,ENST00000512348,NM_001146032.2;FCHO2,downstream_gene_variant,,ENST00000508431,;	A	ENSG00000157107	ENST00000430046	Transcript
FCHO2	115548	.	GRCh38	chr5	73078264	73078264	+	Silent	SNP	G	G	A	novel	NA	HCI-EC-23	NORMAL	G	G	NA	NA	NA	NA	NA	NA	NA	NA	NA	NA	NA	NA	NA	NA	NA	c.1932G>A	p.Glu644=	p.E644=	ENST00000430046	22/26	NA	NA	NA	NA	NA	NA	FCHO2,synonymous_variant,p.Glu644=,ENST00000430046,NM_138782.3;FCHO2,synonymous_variant,p.Glu611=,ENST00000512348,NM_001146032.2;FCHO2,downstream_gene_variant,,ENST00000508431,;	A	ENSG00000157107	ENST00000430046	Transcript
FCHO2	115548	.	GRCh38	chr5	73078306	73078306	+	Silent	SNP	G	G	A	novel	NA	HCI-EC-23	NORMAL	G	G	NA	NA	NA	NA	NA	NA	NA	NA	NA	NA	NA	NA	NA	NA	NA	c.1974G>A	p.Lys658=	p.K658=	ENST00000430046	22/26	NA	NA	NA	NA	NA	NA	FCHO2,synonymous_variant,p.Lys658=,ENST00000430046,NM_138782.3;FCHO2,synonymous_variant,p.Lys625=,ENST00000512348,NM_001146032.2;FCHO2,downstream_gene_variant,,ENST00000508431,;	A	ENSG00000157107	ENST00000430046	Transcript
FCHO2	115548	.	GRCh38	chr5	73078309	73078309	+	Silent	SNP	T	T	C	novel	NA	HCI-EC-23	NORMAL	T	T	NA	NA	NA	NA	NA	NA	NA	NA	NA	NA	NA	NA	NA	NA	NA	c.1977T>C	p.Tyr659=	p.Y659=	ENST00000430046	22/26	NA	NA	NA	NA	NA	NA	FCHO2,synonymous_variant,p.Tyr659=,ENST00000430046,NM_138782.3;FCHO2,synonymous_variant,p.Tyr626=,ENST00000512348,NM_001146032.2;FCHO2,downstream_gene_variant,,ENST00000508431,;	C	ENSG00000157107	ENST00000430046	Transcript
TMEM174	134288	.	GRCh38	chr5	73173637	73173637	+	Missense_Mutation	SNP	C	C	A	novel	NA	HCI-EC-23	NORMAL	C	C	NA	NA	NA	NA	NA	NA	NA	NA	NA	NA	NA	NA	NA	NA	NA	c.394C>A	p.His132Asn	p.H132N	ENST00000296776	1/2	NA	NA	NA	NA	NA	NA	TMEM174,missense_variant,p.His132Asn,ENST00000296776,NM_153217.3;TMEM174,non_coding_transcript_exon_variant,,ENST00000511737,;	A	ENSG00000164325	ENST00000296776	Transcript
GFM2	84340	.	GRCh38	chr5	74726001	74726001	+	Missense_Mutation	SNP	C	C	A	novel	NA	HCI-EC-23	NORMAL	C	C	NA	NA	NA	NA	NA	NA	NA	NA	NA	NA	NA	NA	NA	NA	NA	c.1852G>T	p.Gly618Cys	p.G618C	ENST00000509430	19/22	NA	NA	NA	NA	NA	NA	GFM2,missense_variant,p.Gly618Cys,ENST00000509430,NM_001281302.2;GFM2,missense_variant,p.Gly618Cys,ENST00000296805,NM_032380.5;GFM2,missense_variant,p.Gly571Cys,ENST00000345239,NM_170691.3;HEXB,downstream_gene_variant,,ENST00000261416,NM_000521.4;HEXB,downstream_gene_variant,,ENST00000509579,;HEXB,downstream_gene_variant,,ENST00000511181,NM_001292004.1;HEXB,downstream_gene_variant,,ENST0000051333…	A	ENSG00000164347	ENST00000509430	Transcript
FAM169A	26049	.	GRCh38	chr5	74813861	74813861	+	Missense_Mutation	SNP	G	G	T	novel	NA	HCI-EC-23	NORMAL	G	G	NA	NA	NA	NA	NA	NA	NA	NA	NA	NA	NA	NA	NA	NA	NA	c.649C>A	p.Leu217Met	p.L217M	ENST00000389156	6/13	NA	NA	NA	NA	NA	NA	FAM169A,missense_variant,p.Leu217Met,ENST00000389156,NM_015566.3,NM_001376054.1,NM_001376053.1,NM_001376049.1,NM_001376052.1,NM_001376051.1,NM_001376050.1;FAM169A,missense_variant,p.Leu217Met,ENST00000513277,;FAM169A,intron_variant,,ENST00000510496,;FAM169A,downstream_gene_variant,,ENST00000514200,;FAM169A,3_prime_UTR_variant,,ENST00000514215,;FAM169A,3_prime_UTR_variant,,ENST00000510609,;	T	ENSG00000198780	ENST00000389156	Transcript
POC5	134359	.	GRCh38	chr5	75689072	75689072	+	Silent	SNP	T	T	G	novel	NA	HCI-EC-23	NORMAL	T	T	NA	NA	NA	NA	NA	NA	NA	NA	NA	NA	NA	NA	NA	NA	NA	c.1069A>C	p.Arg357=	p.R357=	ENST00000428202	9/12	NA	NA	NA	NA	NA	NA	POC5,synonymous_variant,p.Arg357=,ENST00000428202,NM_001099271.2;POC5,synonymous_variant,p.Arg329=,ENST00000514838,;POC5,synonymous_variant,p.Arg332=,ENST00000446329,NM_152408.2;POC5,synonymous_variant,p.Arg240=,ENST00000510798,;POC5,downstream_gene_variant,,ENST00000503835,;POC5,downstream_gene_variant,,ENST00000357564,;POC5,upstream_gene_variant,,ENST00000503521,;	G	ENSG00000152359	ENST00000428202	Transcript
DMGDH	29958	.	GRCh38	chr5	79051378	79051378	+	Silent	SNP	T	T	C		NA	HCI-EC-23	NORMAL	T	T	NA	NA	NA	NA	NA	NA	NA	NA	NA	NA	NA	NA	NA	NA	NA	c.654A>G	p.Pro218=	p.P218=	ENST00000255189	5/16	NA	NA	NA	NA	NA	NA	DMGDH,synonymous_variant,p.Pro218=,ENST00000255189,NM_013391.3;DMGDH,synonymous_variant,p.Pro57=,ENST00000523732,;DMGDH,downstream_gene_variant,,ENST00000520388,;DMGDH,3_prime_UTR_variant,,ENST00000524206,;DMGDH,intron_variant,,ENST00000517853,;DMGDH,intron_variant,,ENST00000518477,;DMGDH,intron_variant,,ENST00000521052,;	C	ENSG00000132837	ENST00000255189	Transcript
MSH3	4437	.	GRCh38	chr5	80675096	80675096	+	Frame_Shift_Del	DEL	A	A	-	rs587776701	NA	HCI-EC-23	NORMAL	A	A	NA	NA	NA	NA	NA	NA	NA	NA	NA	NA	NA	NA	NA	NA	NA	c.1148del	p.Lys383ArgfsTer32	p.K383Rfs*32	ENST00000265081	7/24	NA	NA	NA	NA	NA	NA	MSH3,frameshift_variant,p.Lys383ArgfsTer32,ENST00000265081,NM_002439.5;MSH3,frameshift_variant,p.Lys383ArgfsTer32,ENST00000667069,;MSH3,frameshift_variant,p.Lys327ArgfsTer32,ENST00000658259,;MSH3,frameshift_variant,p.Lys383ArgfsTer32,ENST00000670357,;	-	ENSG00000113318	ENST00000265081	Transcript
MSH3	4437	.	GRCh38	chr5	80813646	80813646	+	Frame_Shift_Del	DEL	A	A	-	novel	NA	HCI-EC-23	NORMAL	A	A	NA	NA	NA	NA	NA	NA	NA	NA	NA	NA	NA	NA	NA	NA	NA	c.2721del	p.Lys907AsnfsTer5	p.K907Nfs*5	ENST00000265081	20/24	NA	NA	NA	NA	NA	NA	MSH3,frameshift_variant,p.Lys907AsnfsTer5,ENST00000265081,NM_002439.5;MSH3,frameshift_variant,p.Lys842AsnfsTer5,ENST00000667069,;MSH3,frameshift_variant,p.Lys851AsnfsTer5,ENST00000658259,;MSH3,frameshift_variant,p.Lys907AsnfsTer5,ENST00000670357,;MSH3,frameshift_variant,p.Lys9AsnfsTer5,ENST00000659302,;	-	ENSG00000113318	ENST00000265081	Transcript
SSBP2	23635	.	GRCh38	chr5	81442658	81442658	+	Missense_Mutation	SNP	G	G	T	novel	NA	HCI-EC-23	NORMAL	G	G	NA	NA	NA	NA	NA	NA	NA	NA	NA	NA	NA	NA	NA	NA	NA	c.868C>A	p.Pro290Thr	p.P290T	ENST00000615665	13/17	NA	NA	NA	NA	NA	NA	SSBP2,missense_variant,p.Pro282Thr,ENST00000320672,NM_012446.4;SSBP2,missense_variant,p.Pro290Thr,ENST00000615665,NM_001345886.1,NM_001256732.2;SSBP2,missense_variant,p.Pro252Thr,ENST00000514493,NM_001256735.2;SSBP2,missense_variant,p.Pro252Thr,ENST00000509053,NM_001256736.2;SSBP2,missense_variant,p.Pro262Thr,ENST00000505980,NM_001256733.2;SSBP2,missense_variant,p.Pro260Thr,ENST00000515395,NM_001…	T	ENSG00000145687	ENST00000615665	Transcript
SSBP2	23635	.	GRCh38	chr5	81442668	81442668	+	Silent	SNP	T	T	C	novel	NA	HCI-EC-23	NORMAL	T	T	NA	NA	NA	NA	NA	NA	NA	NA	NA	NA	NA	NA	NA	NA	NA	c.858A>G	p.Gly286=	p.G286=	ENST00000615665	13/17	NA	NA	NA	NA	NA	NA	SSBP2,synonymous_variant,p.Gly278=,ENST00000320672,NM_012446.4;SSBP2,synonymous_variant,p.Gly286=,ENST00000615665,NM_001345886.1,NM_001256732.2;SSBP2,synonymous_variant,p.Gly248=,ENST00000514493,NM_001256735.2;SSBP2,synonymous_variant,p.Gly248=,ENST00000509053,NM_001256736.2;SSBP2,synonymous_variant,p.Gly258=,ENST00000505980,NM_001256733.2;SSBP2,synonymous_variant,p.Gly256=,ENST00000515395,NM_001…	C	ENSG00000145687	ENST00000615665	Transcript
KIAA0825	285600	.	GRCh38	chr5	94453015	94453015	+	Frame_Shift_Del	DEL	A	A	-	novel	NA	HCI-EC-23	NORMAL	A	A	NA	NA	NA	NA	NA	NA	NA	NA	NA	NA	NA	NA	NA	NA	NA	c.2301del	p.Phe767LeufsTer27	p.F767Lfs*27	ENST00000513200	12/20	NA	NA	NA	NA	NA	NA	KIAA0825,frameshift_variant,p.Phe767LeufsTer27,ENST00000513200,NM_001145678.2;KIAA0825,non_coding_transcript_exon_variant,,ENST00000504117,;	-	ENSG00000185261	ENST00000513200	Transcript
SPATA9	83890	.	GRCh38	chr5	95658792	95658792	+	Missense_Mutation	SNP	G	G	A	rs763706037	NA	HCI-EC-23	NORMAL	G	G	NA	NA	NA	NA	NA	NA	NA	NA	NA	NA	NA	NA	NA	NA	NA	c.596C>T	p.Ser199Leu	p.S199L	ENST00000274432	5/5	NA	NA	NA	NA	NA	NA	SPATA9,missense_variant,p.Ser199Leu,ENST00000274432,NM_001349303.2,NM_031952.4;RFESD,downstream_gene_variant,,ENST00000311364,NM_001375394.1,NM_173362.3;RFESD,downstream_gene_variant,,ENST00000380005,NM_001131066.2;RFESD,downstream_gene_variant,,ENST00000458310,NM_001131065.1;RFESD,downstream_gene_variant,,ENST00000511684,;RFESD,downstream_gene_variant,,ENST00000513950,;SPATA9,non_coding_transcri…	A	ENSG00000145757	ENST00000274432	Transcript
SPATA9	83890	.	GRCh38	chr5	95675493	95675493	+	Nonsense_Mutation	SNP	G	G	T	rs778365308	NA	HCI-EC-23	NORMAL	G	G	NA	NA	NA	NA	NA	NA	NA	NA	NA	NA	NA	NA	NA	NA	NA	c.297C>A	p.Cys99Ter	p.C99*	ENST00000274432	3/5	NA	NA	NA	NA	NA	NA	SPATA9,stop_gained,p.Cys99Ter,ENST00000274432,NM_001349303.2,NM_031952.4;SPATA9,non_coding_transcript_exon_variant,,ENST00000477047,;SPATA9,intron_variant,,ENST00000379990,;RFESD,intron_variant,,ENST00000508206,;SPATA9,stop_gained,p.Cys99Ter,ENST00000316087,;SPATA9,stop_gained,p.Cys99Ter,ENST00000489917,;SPATA9,intron_variant,,ENST00000477715,;	T	ENSG00000145757	ENST00000274432	Transcript
RHOBTB3	22836	.	GRCh38	chr5	95752350	95752350	+	Nonsense_Mutation	SNP	G	G	T		NA	HCI-EC-23	NORMAL	G	G	NA	NA	NA	NA	NA	NA	NA	NA	NA	NA	NA	NA	NA	NA	NA	c.682G>T	p.Glu228Ter	p.E228*	ENST00000379982	5/12	NA	NA	NA	NA	NA	NA	RHOBTB3,stop_gained,p.Glu228Ter,ENST00000379982,NM_014899.4;GLRX,intron_variant,,ENST00000508780,;RHOBTB3,downstream_gene_variant,,ENST00000506959,;RHOBTB3,splice_region_variant,,ENST00000504949,;RHOBTB3,intron_variant,,ENST00000502541,;RHOBTB3,downstream_gene_variant,,ENST00000510623,;	T	ENSG00000164292	ENST00000379982	Transcript
CHD1	1105	.	GRCh38	chr5	98869789	98869791	+	In_Frame_Del	DEL	GAG	GAG	-	rs748483198	NA	HCI-EC-23	NORMAL	GAG	GAG	NA	NA	NA	NA	NA	NA	NA	NA	NA	NA	NA	NA	NA	NA	NA	c.4070_4072del	p.Pro1357del	p.P1357del	ENST00000614616	30/36	NA	NA	NA	NA	NA	NA	CHD1,inframe_deletion,p.Pro1357del,ENST00000614616,NM_001376194.2,NM_001270.4,NM_001364113.3;CHD1,inframe_deletion,p.Pro1357del,ENST00000284049,;CHD1,inframe_deletion,p.Pro66del,ENST00000511067,;CHD1,non_coding_transcript_exon_variant,,ENST00000514344,;CHD1,non_coding_transcript_exon_variant,,ENST00000508756,;CHD1,non_coding_transcript_exon_variant,,ENST00000414220,;CHD1,upstream_gene_variant,,EN…	-	ENSG00000153922	ENST00000614616	Transcript
EFNA5	1946	.	GRCh38	chr5	107427423	107427423	+	Missense_Mutation	SNP	T	T	C	novel	NA	HCI-EC-23	NORMAL	T	T	NA	NA	NA	NA	NA	NA	NA	NA	NA	NA	NA	NA	NA	NA	NA	c.212A>G	p.Glu71Gly	p.E71G	ENST00000333274	2/5	NA	NA	NA	NA	NA	NA	EFNA5,missense_variant,p.Glu71Gly,ENST00000333274,NM_001962.3;EFNA5,missense_variant,p.Glu31Gly,ENST00000611503,;EFNA5,missense_variant,p.Glu71Gly,ENST00000509503,;EFNA5,non_coding_transcript_exon_variant,,ENST00000505499,;EFNA5,non_coding_transcript_exon_variant,,ENST00000504941,;	C	ENSG00000184349	ENST00000333274	Transcript
ZNF608	57507	.	GRCh38	chr5	124701178	124701178	+	Nonsense_Mutation	SNP	G	G	T	novel	NA	HCI-EC-23	NORMAL	G	G	NA	NA	NA	NA	NA	NA	NA	NA	NA	NA	NA	NA	NA	NA	NA	c.998C>A	p.Ser333Ter	p.S333*	ENST00000306315	2/9	NA	NA	NA	NA	NA	NA	ZNF608,stop_gained,p.Ser333Ter,ENST00000306315,NM_020747.2;ZNF608,stop_gained,p.Ser333Ter,ENST00000613878,;ZNF608,stop_gained,p.Ser333Ter,ENST00000513986,;ZNF608,stop_gained,p.Ser333Ter,ENST00000509799,;ZNF608,5_prime_UTR_variant,,ENST00000504926,;ZNF608,non_coding_transcript_exon_variant,,ENST00000503896,;ZNF608,non_coding_transcript_exon_variant,,ENST00000511308,;ZNF608,stop_gained,p.Ser333Ter,…	T	ENSG00000168916	ENST00000306315	Transcript
ALDH7A1	501	.	GRCh38	chr5	126552033	126552033	+	Silent	SNP	G	G	C	rs142975776	NA	HCI-EC-23	NORMAL	G	G	NA	NA	NA	NA	NA	NA	NA	NA	NA	NA	NA	NA	NA	NA	NA	c.1350C>G	p.Val450=	p.V450=	ENST00000636879	15/19	NA	NA	NA	NA	NA	NA	ALDH7A1,synonymous_variant,p.Val435=,ENST00000409134,NM_001182.5,NM_001201377.2;ALDH7A1,synonymous_variant,p.Val432=,ENST00000637272,;ALDH7A1,synonymous_variant,p.Val450=,ENST00000636879,;ALDH7A1,synonymous_variant,p.Val375=,ENST00000637206,;ALDH7A1,synonymous_variant,p.Val395=,ENST00000636743,;ALDH7A1,synonymous_variant,p.Val368=,ENST00000636886,;ALDH7A1,synonymous_variant,p.Val435=,ENST00000635…	C	ENSG00000164904	ENST00000636879	Transcript
LMNB1	4001	.	GRCh38	chr5	126820938	126820938	+	Missense_Mutation	SNP	C	C	T	rs1330787318	NA	HCI-EC-23	NORMAL	C	C	NA	NA	NA	NA	NA	NA	NA	NA	NA	NA	NA	NA	NA	NA	NA	c.1189C>T	p.Arg397Cys	p.R397C	ENST00000261366	7/11	NA	NA	NA	NA	NA	NA	LMNB1,missense_variant,p.Arg397Cys,ENST00000261366,NM_005573.4,NM_001198557.2;LMNB1,downstream_gene_variant,,ENST00000395354,;LMNB1,non_coding_transcript_exon_variant,,ENST00000504788,;LMNB1,downstream_gene_variant,,ENST00000472034,;LMNB1,3_prime_UTR_variant,,ENST00000460265,;LMNB1,non_coding_transcript_exon_variant,,ENST00000494185,;	T	ENSG00000113368	ENST00000261366	Transcript
SLC12A2	6558	.	GRCh38	chr5	128158091	128158091	+	Missense_Mutation	SNP	G	G	A	rs142105778	NA	HCI-EC-23	NORMAL	G	G	NA	NA	NA	NA	NA	NA	NA	NA	NA	NA	NA	NA	NA	NA	NA	c.2402G>A	p.Arg801His	p.R801H	ENST00000262461	16/27	NA	NA	NA	NA	NA	NA	SLC12A2,missense_variant,p.Arg801His,ENST00000262461,NM_001046.3;SLC12A2,missense_variant,p.Arg801His,ENST00000343225,NM_001256461.2;SLC12A2,missense_variant,p.Arg801His,ENST00000628403,;SLC12A2,missense_variant,p.Arg801His,ENST00000509205,;SLC12A2,non_coding_transcript_exon_variant,,ENST00000504416,;SLC12A2,non_coding_transcript_exon_variant,,ENST00000509616,;	A	ENSG00000064651	ENST00000262461	Transcript
[truncated: 2,728 more rows]
[truncated: 64 more columns]
